# Supplementary material for: Crystal structure and Hirshfeld surface analysis of saflufenacil
Source: Acta Crystallogr E Crystallogr Commun. 2026 May 12;82(Pt 6):606–9. doi: 10.1107/S2056989026004585 (PMC13238989; doi:10.1107/S2056989026004585)
Supplement: Supplementary file 1 [file e-82-00606-sup1.cif]

##############################################################################
#                                                                            #
# This CIF contains the data in a paper accepted for publication in          #
# Acta Crystallographica Section E. It conforms to the requirements of       #
# Notes for Authors for Acta Crystallographica Section E, and has been       #
# peer reviewed under the auspices of the IUCr Commission on Journals.       #
#                                                                            #
# Full details of the Crystallographic Information File format               #
# are given in the paper "The Crystallographic Information File (CIF):       #
# a New Standard Archive File for Crystallography" by S. R. Hall, F. H.      #
# Allen and I. D. Brown [Acta Cryst. (1991), A47, 655-685].                  #
#                                                                            #
# The current version of the core CIF dictionary is obtainable from          #
# ftp://ftp.iucr.org/pub/cif_core.dic.                                       #
#                                                                            #
# Software is freely available for graphical display of the structure(s)     #
# in this CIF. For information consult the CIF software page                 #
# http://www.iucr.org/resources/cif/software.                                #
#                                                                            #
# This file may be used for bona fide research purposes within the           #
# scientific community so long as proper attribution is given to the journal # 
# article from which it was obtained.                                        #
#                                                                            #
##############################################################################
data_I
_audit_creation_method
;FinalCif V157 by Daniel Kratzert, Freiburg 2026,
https://dkratzert.de/finalcif.html
;
_journal_date_recd_electronic     2026-04-07
_journal_date_accepted     2026-05-02
_journal_name_full     'Acta Crystallographica, Section E'
_journal_year     2026
_journal_volume     82
_journal_issue      6
_journal_page_first     0
_journal_page_last     0
_journal_paper_category     GO
_journal_paper_doi     10.1107/S2056989026004585
_journal_coeditor_code     DJ2090
_publ_contact_author_name     'Jiyong Liu'
_publ_contact_author_address
;
Department of Chemistry, Zhejiang University, Hangzhou 310058, China
;
_publ_contact_author_email     'Liujy@zju.edu.cn'
_publ_contact_author_fax     ?
_publ_contact_author_phone     ?
_publ_section_title
;
Crystal structure and Hirshfeld surface analysis of Saflufenacil
;
loop_
    _publ_author_name
    _publ_author_footnote
    _publ_author_address
    'Liu, Jiyong' .
;
Department of Chemistry, Zhejiang University, Hangzhou 310058,
People's Republic of China
;
_publ_section_synopsis
;
The crystal structure of Saflufenacil is reported for the first time, revealing
an almost perpendicular arrangement of the pyrimidine and benzene rings and a
two-dimensional hydrogen-bonded network that is quantitatively characterized
by Hirshfeld surface and energy framework analyses.
;
_chemical_name_systematic
;\
2-Chloro-4-fluoro-<i>N</i>-(<i>N</i>-isopropyl-<i>N</i>-methylsulfamoyl)-\
5-[3-methyl-2,6-dioxo-4-(trifluoromethyl)-1,2,3,6-tetrahydropyrimidin-1-yl]\
benzamide
;
_chemical_name_common     ?
_chemical_formula_moiety     'C17 H17 Cl F4 N4 O5 S'
_chemical_formula_sum     'C17 H17 Cl F4 N4 O5 S'
_chemical_formula_iupac     'C17 H17 Cl F4 N4 O5 S'
_chemical_formula_weight     500.85
_chemical_melting_point     ?
_space_group_crystal_system     monoclinic
_space_group_name_H-M_alt     'P 1 21/c 1'
_space_group_name_Hall     '-P 2ybc'
loop_
    _space_group_symop_operation_xyz
    'x, y, z'
    '-x, y+1/2, -z+1/2'
    '-x, -y, -z'
    'x, -y-1/2, z-1/2'
_cell_length_a     9.4837(4)
_cell_length_b     7.7770(4)
_cell_length_c     28.4673(13)
_cell_angle_alpha     90
_cell_angle_beta     95.215(2)
_cell_angle_gamma     90
_cell_volume     2090.91(17)
_cell_formula_units_Z     4
_cell_measurement_reflns_used     5773
_cell_measurement_theta_min     4.685
_cell_measurement_theta_max     60.386
_cell_measurement_temperature     296.00
_exptl_crystal_description     block
_exptl_crystal_colour     colourless
_exptl_crystal_size_max     0.15
_exptl_crystal_size_mid     0.04
_exptl_crystal_size_min     0.03
_exptl_crystal_density_diffrn     1.591
_exptl_crystal_density_meas     ?
_exptl_crystal_density_method     ?
_exptl_crystal_F_000     1024
_exptl_absorpt_coefficient_mu     2.172
_exptl_absorpt_correction_type     multi-scan
_exptl_absorpt_process_details
;
(SADABS; Krause <i>et al.</i>,  2015)
;
_exptl_absorpt_correction_T_min     0.6340
_exptl_absorpt_correction_T_max     0.7519
_exptl_special_details     ?
_diffrn_ambient_temperature     296.00
_diffrn_source     'liquid Metal X-ray source'
_diffrn_source_power     0.24954300000000
_diffrn_source_voltage     69.9
_diffrn_source_current     3.57
_diffrn_radiation_type     GaK\a
_diffrn_radiation_wavelength     1.34139
_diffrn_radiation_monochromator     'mirror optics'
_diffrn_measurement_device_type     'Bruker D8 VENTURE Metaljet'
_diffrn_measurement_device     'three-circle diffractometer'
_diffrn_measurement_method     '\w and \f scans'
_diffrn_detector     CPAD
_diffrn_measurement_specimen_support     'MiTeGen micromount'
_diffrn_detector_area_resol_mean     7.41
_diffrn_reflns_number     16822
_diffrn_reflns_av_R_equivalents     0.0617
_diffrn_reflns_av_unetI/netI     0.0742
_diffrn_reflns_theta_min     2.712
_diffrn_reflns_theta_max     60.678
_diffrn_reflns_theta_full     53.594
_diffrn_measured_fraction_theta_max     0.990
_diffrn_measured_fraction_theta_full     0.991
_diffrn_reflns_limit_h_min     -12
_diffrn_reflns_limit_h_max     11
_diffrn_reflns_limit_k_min     -10
_diffrn_reflns_limit_k_max     8
_diffrn_reflns_limit_l_min     -37
_diffrn_reflns_limit_l_max     35
_diffrn_radiation_probe     x-ray
_refine_special_details     ?
_reflns_number_total     4757
_reflns_number_gt     3870
_reflns_threshold_expression     'I > 2\s(I)'
_refine_ls_structure_factor_coef     Fsqd
_refine_ls_matrix_type     full
_refine_ls_R_factor_all     0.0619
_refine_ls_R_factor_gt     0.0507
_refine_ls_wR_factor_gt     0.1269
_refine_ls_wR_factor_ref     0.1346
_refine_ls_goodness_of_fit_ref     1.061
_refine_ls_restrained_S_all     1.061
_refine_ls_number_reflns     4757
_refine_ls_number_parameters     296
_refine_ls_number_restraints     1
_refine_ls_hydrogen_treatment     mixed
_refine_ls_weighting_scheme     calc
_refine_ls_weighting_details
              'w=1/[\s^2^(Fo^2^)+(0.0627P)^2^+0.6864P] where P=(Fo^2^+2Fc^2^)/3'
_atom_sites_solution_hydrogens     mixed
_atom_sites_solution_primary     direct
_atom_sites_solution_secondary     ?
_refine_ls_shift/su_max     0.001
_refine_ls_shift/su_mean     0.000
_refine_diff_density_max     0.303
_refine_diff_density_min     -0.567
_refine_ls_extinction_method     none
_refine_ls_extinction_coef     .
loop_
    _atom_type_symbol
    _atom_type_description
    _atom_type_scat_dispersion_real
    _atom_type_scat_dispersion_imag
    _atom_type_scat_source
    'C' 'C' 0.0137 0.0067
                         'International Tables Vol C Tables 4.2.6.8 and 6.1.1.4'
    'H' 'H' 0.0000 0.0000
                         'International Tables Vol C Tables 4.2.6.8 and 6.1.1.4'
    'Cl' 'Cl' 0.3281 0.5435
                         'International Tables Vol C Tables 4.2.6.8 and 6.1.1.4'
    'F' 'F' 0.0583 0.0400
                         'International Tables Vol C Tables 4.2.6.8 and 6.1.1.4'
    'N' 'N' 0.0241 0.0134
                         'International Tables Vol C Tables 4.2.6.8 and 6.1.1.4'
    'O' 'O' 0.0389 0.0241
                         'International Tables Vol C Tables 4.2.6.8 and 6.1.1.4'
    'S' 'S' 0.2925 0.4295
                         'International Tables Vol C Tables 4.2.6.8 and 6.1.1.4'
_computing_data_collection
;
APEX4 (Bruker, 2018)
;
_computing_cell_refinement
;
SAINT V8.40B (Bruker, 2018)
;
_computing_data_reduction
;
SAINT V8.40B (Bruker, 2018)
;
_computing_structure_solution
;
<i>SHELXT2018/2</i> (Sheldrick, 2015a)
;
_computing_structure_refinement
;
<i>SHELXL2018/3</i> (Sheldrick, 2015b)
;
_computing_molecular_graphics
;
Ortep-3 for Windows (Farrugia, 2012)
;
_computing_publication_material
;
Olex2 1.5 (Dolomanov <i>et al.</i>,  2009)
;
loop_
    _atom_site_type_symbol
    _atom_site_label
    _atom_site_fract_x
    _atom_site_fract_y
    _atom_site_fract_z
    _atom_site_U_iso_or_equiv
    _atom_site_adp_type
    _atom_site_calc_flag
    _atom_site_occupancy
    _atom_site_disorder_assembly
    _atom_site_disorder_group
    Cl Cl1 0.15726(7) -0.22265(7) 0.75754(2) 0.05320(17) Uani d 1 . .
    S S1 0.41955(5) 0.08312(6) 0.86482(2) 0.04185(15) Uani d 1 . .
    F F1 0.2631(3) 0.8098(3) 0.51863(7) 0.1289(10) Uani d 1 . .
    F F2 0.1016(2) 0.6809(3) 0.47590(5) 0.0938(6) Uani d 1 . .
    F F3 0.0508(4) 0.8668(3) 0.52622(9) 0.1486(12) Uani d 1 . .
    F F4 -0.04522(14) 0.08440(18) 0.61300(5) 0.0580(4) Uani d 1 . .
    O O1 0.26931(19) 0.1929(2) 0.58162(6) 0.0586(4) Uani d 1 . .
    O O2 -0.01763(16) 0.5228(2) 0.66334(6) 0.0524(4) Uani d 1 . .
    O O3 0.46854(15) 0.1578(3) 0.76522(5) 0.0646(5) Uani d 1 . .
    O O4 0.53719(19) -0.0253(2) 0.85884(6) 0.0627(4) Uani d 1 . .
    O O5 0.32650(19) 0.0453(2) 0.89983(5) 0.0606(4) Uani d 1 . .
    N N1 0.21468(19) 0.4603(3) 0.55298(6) 0.0480(4) Uani d 1 . .
    N N2 0.13257(15) 0.3613(2) 0.62373(5) 0.0339(3) Uani d 1 . .
    N N3 0.30911(17) 0.0776(2) 0.81556(5) 0.0434(4) Uani d 1 . .
    N N4 0.47605(17) 0.2753(2) 0.87183(6) 0.0424(4) Uani d 1 . .
    C C1 0.2099(2) 0.3278(3) 0.58558(6) 0.0402(4) Uani d 1 . .
    C C2 0.1328(2) 0.6045(3) 0.55645(7) 0.0473(5) Uani d 1 . .
    C C3 0.0512(2) 0.6287(3) 0.59116(7) 0.0473(5) Uani d 1 . .
    H H3A -0.005284 0.726504 0.591119 0.057 Uiso calc 1 . .
    C C4 0.04813(19) 0.5062(2) 0.62899(7) 0.0372(4) Uani d 1 . .
    C C5 0.3111(4) 0.4303(6) 0.51634(11) 0.0935(12) Uani d 1 . .
    H H5A 0.268592 0.350698 0.493493 0.140 Uiso calc 1 . .
    H H5B 0.398620 0.383601 0.530459 0.140 Uiso calc 1 . .
    H H5C 0.329277 0.537136 0.501082 0.140 Uiso calc 1 . .
    C C6 0.1380(4) 0.7402(4) 0.51875(10) 0.0749(8) Uani d 1 . .
    C C7 0.13563(18) 0.2288(2) 0.65892(6) 0.0335(4) Uani d 1 . .
    C C8 0.0455(2) 0.0896(2) 0.65223(6) 0.0381(4) Uani d 1 . .
    C C9 0.0479(2) -0.0459(2) 0.68336(7) 0.0398(4) Uani d 1 . .
    H H9 -0.014175 -0.137955 0.678205 0.048 Uiso calc 1 . .
    C C10 0.1453(2) -0.0409(2) 0.72254(6) 0.0355(4) Uani d 1 . .
    C C11 0.23664(19) 0.0982(2) 0.73126(6) 0.0346(4) Uani d 1 . .
    C C12 0.23085(19) 0.2322(2) 0.69850(6) 0.0357(4) Uani d 1 . .
    H H12 0.292139 0.325114 0.703451 0.043 Uiso calc 1 . .
    C C13 0.3499(2) 0.1113(3) 0.77162(6) 0.0405(4) Uani d 1 . .
    C C14 0.6130(2) 0.3254(4) 0.85613(10) 0.0576(6) Uani d 1 . .
    H H14A 0.670870 0.225101 0.853782 0.086 Uiso calc 1 . .
    H H14B 0.659388 0.404079 0.878481 0.086 Uiso calc 1 . .
    H H14C 0.598454 0.380058 0.825834 0.086 Uiso calc 1 . .
    C C15 0.3725(2) 0.4126(3) 0.88052(8) 0.0497(5) Uani d 1 . .
    H H15 0.279005 0.358768 0.880373 0.060 Uiso calc 1 . .
    C C16 0.3641(4) 0.5460(4) 0.84222(13) 0.0886(10) Uani d 1 . .
    H H16A 0.454678 0.600633 0.841479 0.133 Uiso calc 1 . .
    H H16B 0.294374 0.630583 0.848338 0.133 Uiso calc 1 . .
    H H16C 0.338001 0.492082 0.812357 0.133 Uiso calc 1 . .
    C C17 0.4089(4) 0.4893(5) 0.92897(12) 0.0826(9) Uani d 1 . .
    H H17A 0.408720 0.400371 0.952359 0.124 Uiso calc 1 . .
    H H17B 0.340020 0.575101 0.934964 0.124 Uiso calc 1 . .
    H H17C 0.501087 0.541044 0.930323 0.124 Uiso calc 1 . .
    H H3 0.2223(16) 0.053(5) 0.8196(14) 0.099 Uiso d 1 . .
loop_
    _atom_site_aniso_label
    _atom_site_aniso_U_11
    _atom_site_aniso_U_22
    _atom_site_aniso_U_33
    _atom_site_aniso_U_12
    _atom_site_aniso_U_13
    _atom_site_aniso_U_23
    Cl1 0.0822(4) 0.0361(3) 0.0416(3) -0.0026(2) 0.0072(2) 0.01049(19)
    S1 0.0518(3) 0.0430(3) 0.0298(2) -0.0025(2) -0.00164(18) 0.00665(17)
    F1 0.184(2) 0.1263(19) 0.0737(12) -0.0961(19) -0.0038(13) 0.0371(12)
    F2 0.1367(16) 0.0974(13) 0.0422(8) -0.0187(12) -0.0198(9) 0.0245(8)
    F3 0.267(4) 0.0759(14) 0.1087(17) 0.0604(18) 0.049(2) 0.0549(13)
    F4 0.0584(7) 0.0652(8) 0.0466(7) -0.0156(6) -0.0160(6) 0.0094(6)
    O1 0.0729(10) 0.0564(10) 0.0492(9) 0.0207(8) 0.0198(8) 0.0006(7)
    O2 0.0537(8) 0.0534(9) 0.0526(9) 0.0111(7) 0.0185(7) 0.0011(7)
    O3 0.0402(8) 0.1143(15) 0.0396(8) -0.0170(9) 0.0060(6) 0.0086(9)
    O4 0.0703(10) 0.0530(9) 0.0616(10) 0.0192(8) -0.0111(8) 0.0020(8)
    O5 0.0817(11) 0.0686(11) 0.0319(7) -0.0242(9) 0.0068(7) 0.0098(7)
    N1 0.0510(9) 0.0591(11) 0.0349(8) -0.0002(8) 0.0099(7) 0.0109(8)
    N2 0.0377(7) 0.0333(7) 0.0313(7) 0.0035(6) 0.0057(6) 0.0055(6)
    N3 0.0412(8) 0.0604(11) 0.0286(7) -0.0085(8) 0.0030(6) 0.0049(7)
    N4 0.0380(8) 0.0431(9) 0.0462(9) -0.0026(7) 0.0049(7) -0.0008(7)
    C1 0.0436(9) 0.0473(11) 0.0304(8) 0.0031(8) 0.0065(7) 0.0039(8)
    C2 0.0605(12) 0.0409(10) 0.0386(10) -0.0075(9) -0.0053(9) 0.0094(8)
    C3 0.0624(12) 0.0349(10) 0.0434(10) 0.0061(9) -0.0015(9) 0.0073(8)
    C4 0.0389(9) 0.0334(9) 0.0392(9) 0.0007(7) 0.0037(7) 0.0011(7)
    C5 0.099(2) 0.129(3) 0.0592(17) 0.023(2) 0.0472(17) 0.0280(18)
    C6 0.119(2) 0.0560(15) 0.0480(13) -0.0129(16) 0.0003(14) 0.0202(11)
    C7 0.0381(9) 0.0318(8) 0.0310(8) 0.0014(7) 0.0059(7) 0.0046(6)
    C8 0.0397(9) 0.0400(10) 0.0338(9) -0.0025(8) -0.0003(7) 0.0010(7)
    C9 0.0470(10) 0.0343(9) 0.0385(9) -0.0080(8) 0.0059(8) -0.0002(7)
    C10 0.0454(9) 0.0313(9) 0.0313(8) 0.0026(7) 0.0111(7) 0.0041(7)
    C11 0.0378(8) 0.0390(9) 0.0278(8) -0.0007(7) 0.0063(6) 0.0013(7)
    C12 0.0399(9) 0.0357(9) 0.0321(8) -0.0035(7) 0.0058(7) 0.0006(7)
    C13 0.0402(9) 0.0509(11) 0.0308(8) -0.0033(8) 0.0056(7) 0.0054(8)
    C14 0.0381(10) 0.0663(15) 0.0690(15) -0.0073(10) 0.0079(10) -0.0055(12)
    C15 0.0440(10) 0.0483(12) 0.0582(13) 0.0021(9) 0.0128(9) -0.0020(10)
    C16 0.104(2) 0.0696(19) 0.096(2) 0.0323(18) 0.028(2) 0.0273(17)
    C17 0.0833(19) 0.093(2) 0.0739(19) 0.0020(17) 0.0210(15) -0.0303(17)
_geom_special_details
;
 All esds (except the esd in the dihedral angle between two l.s. planes)
 are estimated using the full covariance matrix.  The cell esds are taken
 into account individually in the estimation of esds in distances, angles
 and torsion angles; correlations between esds in cell parameters are only
 used when they are defined by crystal symmetry.  An approximate (isotropic)
 treatment of cell esds is used for estimating esds involving l.s. planes.
;
loop_
    _geom_bond_atom_site_label_1
    _geom_bond_atom_site_label_2
    _geom_bond_site_symmetry_2
    _geom_bond_distance
    _geom_bond_publ_flag
    Cl1 C10 . 1.7269(18) ?
    S1 O4 . 1.4210(17) ?
    S1 O5 . 1.4207(16) ?
    S1 N3 . 1.6727(16) ?
    S1 N4 . 1.5940(18) ?
    F1 C6 . 1.305(4) ?
    F2 C6 . 1.320(3) ?
    F3 C6 . 1.315(4) ?
    F4 C8 . 1.347(2) ?
    O1 C1 . 1.201(3) ?
    O2 C4 . 1.214(2) ?
    O3 C13 . 1.211(2) ?
    N1 C1 . 1.390(3) ?
    N1 C2 . 1.373(3) ?
    N1 C5 . 1.467(3) ?
    N2 C1 . 1.389(2) ?
    N2 C4 . 1.398(2) ?
    N2 C7 . 1.435(2) ?
    N3 C13 . 1.368(2) ?
    N3 H3 . 0.862(10) ?
    N4 C14 . 1.464(3) ?
    N4 C15 . 1.487(3) ?
    C2 C3 . 1.323(3) ?
    C2 C6 . 1.509(3) ?
    C3 H3A . 0.9300 ?
    C3 C4 . 1.440(3) ?
    C5 H5A . 0.9600 ?
    C5 H5B . 0.9600 ?
    C5 H5C . 0.9600 ?
    C7 C8 . 1.382(3) ?
    C7 C12 . 1.379(3) ?
    C8 C9 . 1.376(3) ?
    C9 H9 . 0.9300 ?
    C9 C10 . 1.383(3) ?
    C10 C11 . 1.394(3) ?
    C11 C12 . 1.396(3) ?
    C11 C13 . 1.503(3) ?
    C12 H12 . 0.9300 ?
    C14 H14A . 0.9600 ?
    C14 H14B . 0.9600 ?
    C14 H14C . 0.9600 ?
    C15 H15 . 0.9800 ?
    C15 C16 . 1.502(4) ?
    C15 C17 . 1.514(4) ?
    C16 H16A . 0.9600 ?
    C16 H16B . 0.9600 ?
    C16 H16C . 0.9600 ?
    C17 H17A . 0.9600 ?
    C17 H17B . 0.9600 ?
    C17 H17C . 0.9600 ?
loop_
    _geom_angle_atom_site_label_1
    _geom_angle_atom_site_label_2
    _geom_angle_atom_site_label_3
    _geom_angle_site_symmetry_1
    _geom_angle_site_symmetry_3
    _geom_angle
    _geom_angle_publ_flag
    O4 S1 N3 . . 108.84(10) ?
    O4 S1 N4 . . 108.23(10) ?
    O5 S1 O4 . . 120.38(12) ?
    O5 S1 N3 . . 101.61(9) ?
    O5 S1 N4 . . 109.22(10) ?
    N4 S1 N3 . . 107.88(9) ?
    C1 N1 C5 . . 114.7(2) ?
    C2 N1 C1 . . 120.31(17) ?
    C2 N1 C5 . . 125.0(2) ?
    C1 N2 C4 . . 125.67(15) ?
    C1 N2 C7 . . 115.61(15) ?
    C4 N2 C7 . . 118.63(14) ?
    S1 N3 H3 . . 115(3) ?
    C13 N3 S1 . . 123.65(14) ?
    C13 N3 H3 . . 121(3) ?
    C14 N4 S1 . . 120.59(16) ?
    C14 N4 C15 . . 118.50(19) ?
    C15 N4 S1 . . 118.33(14) ?
    O1 C1 N1 . . 122.74(18) ?
    O1 C1 N2 . . 121.51(18) ?
    N2 C1 N1 . . 115.75(17) ?
    N1 C2 C6 . . 117.7(2) ?
    C3 C2 N1 . . 122.89(18) ?
    C3 C2 C6 . . 119.4(2) ?
    C2 C3 H3A . . 119.4 ?
    C2 C3 C4 . . 121.14(19) ?
    C4 C3 H3A . . 119.4 ?
    O2 C4 N2 . . 120.91(17) ?
    O2 C4 C3 . . 125.35(19) ?
    N2 C4 C3 . . 113.73(17) ?
    N1 C5 H5A . . 109.5 ?
    N1 C5 H5B . . 109.5 ?
    N1 C5 H5C . . 109.5 ?
    H5A C5 H5B . . 109.5 ?
    H5A C5 H5C . . 109.5 ?
    H5B C5 H5C . . 109.5 ?
    F1 C6 F2 . . 107.7(3) ?
    F1 C6 F3 . . 105.9(3) ?
    F1 C6 C2 . . 112.3(3) ?
    F2 C6 C2 . . 113.0(2) ?
    F3 C6 F2 . . 107.2(3) ?
    F3 C6 C2 . . 110.3(3) ?
    C8 C7 N2 . . 119.56(16) ?
    C12 C7 N2 . . 121.79(16) ?
    C12 C7 C8 . . 118.58(16) ?
    F4 C8 C7 . . 118.57(16) ?
    F4 C8 C9 . . 118.85(17) ?
    C9 C8 C7 . . 122.55(17) ?
    C8 C9 H9 . . 121.0 ?
    C8 C9 C10 . . 117.95(17) ?
    C10 C9 H9 . . 121.0 ?
    C9 C10 Cl1 . . 116.52(14) ?
    C9 C10 C11 . . 121.59(16) ?
    C11 C10 Cl1 . . 121.70(14) ?
    C10 C11 C12 . . 118.32(16) ?
    C10 C11 C13 . . 125.29(17) ?
    C12 C11 C13 . . 116.23(16) ?
    C7 C12 C11 . . 120.98(17) ?
    C7 C12 H12 . . 119.5 ?
    C11 C12 H12 . . 119.5 ?
    O3 C13 N3 . . 122.58(18) ?
    O3 C13 C11 . . 120.94(17) ?
    N3 C13 C11 . . 116.38(16) ?
    N4 C14 H14A . . 109.5 ?
    N4 C14 H14B . . 109.5 ?
    N4 C14 H14C . . 109.5 ?
    H14A C14 H14B . . 109.5 ?
    H14A C14 H14C . . 109.5 ?
    H14B C14 H14C . . 109.5 ?
    N4 C15 H15 . . 107.7 ?
    N4 C15 C16 . . 111.6(2) ?
    N4 C15 C17 . . 109.6(2) ?
    C16 C15 H15 . . 107.7 ?
    C16 C15 C17 . . 112.4(3) ?
    C17 C15 H15 . . 107.7 ?
    C15 C16 H16A . . 109.5 ?
    C15 C16 H16B . . 109.5 ?
    C15 C16 H16C . . 109.5 ?
    H16A C16 H16B . . 109.5 ?
    H16A C16 H16C . . 109.5 ?
    H16B C16 H16C . . 109.5 ?
    C15 C17 H17A . . 109.5 ?
    C15 C17 H17B . . 109.5 ?
    C15 C17 H17C . . 109.5 ?
    H17A C17 H17B . . 109.5 ?
    H17A C17 H17C . . 109.5 ?
    H17B C17 H17C . . 109.5 ?
loop_
    _geom_torsion_atom_site_label_1
    _geom_torsion_atom_site_label_2
    _geom_torsion_atom_site_label_3
    _geom_torsion_atom_site_label_4
    _geom_torsion_site_symmetry_1
    _geom_torsion_site_symmetry_2
    _geom_torsion_site_symmetry_3
    _geom_torsion_site_symmetry_4
    _geom_torsion
    _geom_torsion_publ_flag
    Cl1 C10 C11 C12 . . . . 173.02(14) ?
    Cl1 C10 C11 C13 . . . . -2.2(3) ?
    S1 N3 C13 O3 . . . . -4.3(3) ?
    S1 N3 C13 C11 . . . . 179.30(14) ?
    S1 N4 C15 C16 . . . . -118.2(2) ?
    S1 N4 C15 C17 . . . . 116.6(2) ?
    F4 C8 C9 C10 . . . . 177.70(17) ?
    O4 S1 N3 C13 . . . . -53.8(2) ?
    O4 S1 N4 C14 . . . . 20.6(2) ?
    O4 S1 N4 C15 . . . . -177.87(15) ?
    O5 S1 N3 C13 . . . . 178.16(19) ?
    O5 S1 N4 C14 . . . . 153.35(17) ?
    O5 S1 N4 C15 . . . . -45.13(18) ?
    N1 C2 C3 C4 . . . . 2.7(3) ?
    N1 C2 C6 F1 . . . . -64.0(3) ?
    N1 C2 C6 F2 . . . . 58.0(4) ?
    N1 C2 C6 F3 . . . . 178.0(3) ?
    N2 C7 C8 F4 . . . . -1.4(3) ?
    N2 C7 C8 C9 . . . . 176.67(17) ?
    N2 C7 C12 C11 . . . . -177.02(16) ?
    N3 S1 N4 C14 . . . . -97.00(18) ?
    N3 S1 N4 C15 . . . . 64.52(17) ?
    N4 S1 N3 C13 . . . . 63.4(2) ?
    C1 N1 C2 C3 . . . . 2.8(3) ?
    C1 N1 C2 C6 . . . . -177.4(2) ?
    C1 N2 C4 O2 . . . . 178.75(19) ?
    C1 N2 C4 C3 . . . . -2.5(3) ?
    C1 N2 C7 C8 . . . . -82.4(2) ?
    C1 N2 C7 C12 . . . . 94.6(2) ?
    C2 N1 C1 O1 . . . . 173.0(2) ?
    C2 N1 C1 N2 . . . . -7.5(3) ?
    C2 C3 C4 O2 . . . . 175.8(2) ?
    C2 C3 C4 N2 . . . . -2.8(3) ?
    C3 C2 C6 F1 . . . . 115.8(3) ?
    C3 C2 C6 F2 . . . . -122.1(3) ?
    C3 C2 C6 F3 . . . . -2.1(4) ?
    C4 N2 C1 O1 . . . . -172.92(19) ?
    C4 N2 C1 N1 . . . . 7.6(3) ?
    C4 N2 C7 C8 . . . . 94.3(2) ?
    C4 N2 C7 C12 . . . . -88.8(2) ?
    C5 N1 C1 O1 . . . . -6.8(3) ?
    C5 N1 C1 N2 . . . . 172.7(2) ?
    C5 N1 C2 C3 . . . . -177.5(3) ?
    C5 N1 C2 C6 . . . . 2.4(4) ?
    C6 C2 C3 C4 . . . . -177.1(2) ?
    C7 N2 C1 O1 . . . . 3.4(3) ?
    C7 N2 C1 N1 . . . . -176.01(16) ?
    C7 N2 C4 O2 . . . . 2.5(3) ?
    C7 N2 C4 C3 . . . . -178.81(17) ?
    C7 C8 C9 C10 . . . . -0.3(3) ?
    C8 C7 C12 C11 . . . . 0.0(3) ?
    C8 C9 C10 Cl1 . . . . -173.66(15) ?
    C8 C9 C10 C11 . . . . 1.5(3) ?
    C9 C10 C11 C12 . . . . -1.9(3) ?
    C9 C10 C11 C13 . . . . -177.16(17) ?
    C10 C11 C12 C7 . . . . 1.1(3) ?
    C10 C11 C13 O3 . . . . 133.1(2) ?
    C10 C11 C13 N3 . . . . -50.5(3) ?
    C12 C7 C8 F4 . . . . -178.46(17) ?
    C12 C7 C8 C9 . . . . -0.4(3) ?
    C12 C11 C13 O3 . . . . -42.2(3) ?
    C12 C11 C13 N3 . . . . 134.22(19) ?
    C13 C11 C12 C7 . . . . 176.79(17) ?
    C14 N4 C15 C16 . . . . 43.7(3) ?
    C14 N4 C15 C17 . . . . -81.5(3) ?
loop_
    _geom_hbond_atom_site_label_D
    _geom_hbond_atom_site_label_H
    _geom_hbond_atom_site_label_A
    _geom_hbond_site_symmetry_A
    _geom_hbond_distance_DH
    _geom_hbond_distance_HA
    _geom_hbond_distance_DA
    _geom_hbond_angle_DHA
    _geom_hbond_publ_flag
    C14 H14B O1 2_656 0.96 2.58 3.492(3) 158.8 yes
    C17 H17C O1 2_656 0.96 2.53 3.475(4) 169.5 yes
    N3 H3 O2 2_546 0.862(10) 2.057(12) 2.913(2) 172(4) yes
_shelx_space_group_comment
;
The symmetry employed for this shelxl refinement is uniquely defined
by the following loop, which should always be used as a source of
symmetry information in preference to the above space-group names.
They are only intended as comments.
;
_shelx_estimated_absorpt_T_min     0.737
_shelx_estimated_absorpt_T_max     0.938
_shelx_hkl_file
;
   1   0   0  710.93   45.00
  -1   0   0  700.83   44.30
   2   0   0  217.68   31.80
  -2   0   0  181.38   22.20
   3   0   0   24.20    1.60
  -3   0   0   24.10    1.80
  -3   0   0   25.30    2.00
  -3   0   0   24.90    2.10
  -3   0   0   25.10    1.70
  -4   0   0   30.60    2.70
  -4   0   0   30.10    2.50
  -4   0   0   35.90    2.30
  -4   0   0   35.60    2.20
  -5   0   0   26.00    1.80
  -5   0   0   28.90    2.60
  -5   0   0   24.60    2.00
  -5   0   0   26.40    2.30
  -6   0   0   18.40    1.80
  -6   0   0   19.80    2.30
  -6   0   0   14.00    1.20
  -6   0   0   17.30    1.90
  -7   0   0   86.09    5.70
  -7   0   0   87.19    5.40
  -7   0   0   89.19    6.00
   7   0   0   80.19    5.20
  -8   0   0    0.60    1.10
  -8   0   0   -0.20    1.60
  -8   0   0    0.80    1.30
  -9   0   0    7.40    2.30
  -9   0   0    6.30    1.70
  -9   0   0    8.50    2.00
 -10   0   0   88.69    6.50
 -10   0   0   97.09    6.40
 -11   0   0  136.69    9.30
 -11   0   0  151.98    9.20
 -12   0   0   12.20    1.80
   0  -1   0    0.60    0.30
   0  -1   0    0.40    0.40
   0   1   0    0.00    0.60
   0   1   0   -0.10    0.30
  -1  -1   0  134.89   35.50
  -1   1   0  182.78   16.70
   1   1   0  208.18   28.20
   2   1   0 3783.12  231.08
   3   1   0  962.10   95.09
   4   1   0  416.76  122.39
  -6  -1   0   81.69    5.30
  -6  -1   0   69.39    4.90
  -6  -1   0   81.89    5.30
  -6  -1   0   67.69    4.80
  -6   1   0   74.29    4.90
   6   1   0   81.99    4.80
  -6   1   0   83.39    5.20
  -6   1   0   86.29    5.60
   7  -1   0    1.30    0.50
  -7  -1   0    1.20    1.30
  -7  -1   0    0.30    1.10
  -7  -1   0    0.00    1.20
  -7  -1   0    0.20    0.70
  -7   1   0    0.10    1.00
  -7   1   0    0.70    1.20
  -7   1   0    1.70    1.70
   7   1   0    1.80    0.90
  -8  -1   0  156.88    9.00
  -8  -1   0  144.19    9.30
  -8  -1   0  145.29    8.60
  -8  -1   0  136.89   10.30
  -8   1   0  143.29    9.20
  -8   1   0  146.69    9.00
  -8   1   0  145.49    9.80
  -9  -1   0    5.70    1.80
  -9  -1   0    3.70    1.50
  -9   1   0    5.00    1.80
  -9   1   0    4.80    1.60
  -9   1   0    6.20    2.20
 -10  -1   0   24.50    2.80
 -10  -1   0   23.30    2.60
 -10   1   0   19.30    2.40
 -10   1   0   23.80    2.90
 -11  -1   0    8.20    1.90
 -11  -1   0    7.70    1.70
 -11   1   0   11.70    2.00
 -11   1   0    4.80    1.80
 -12  -1   0    2.10    1.20
 -12  -1   0    1.40    1.30
 -12   1   0    1.00    1.30
 -12   1   0   -0.80    1.30
   0   2   0  266.47   17.00
   1   2   0  363.26   23.10
   2   2   0 1645.44  122.09
  -2   2   0 1730.43  105.49
  -2   2   0 1745.43  105.19
   3   2   0 3244.48  216.68
  -4  -2   0   26.90    2.00
  -4  -2   0   31.00    2.20
  -4  -2   0   31.60    2.40
  -4   2   0   26.50    2.90
  -4   2   0   29.20    2.20
  -4   2   0   30.80    2.30
   4   2   0   25.80    2.20
  -5  -2   0  280.27   17.20
  -5  -2   0  316.67   17.40
  -6  -2   0   19.50    1.80
  -6  -2   0   18.70    1.80
  -6  -2   0   15.20    1.80
  -6   2   0   21.70    2.10
  -6   2   0   14.50    1.70
  -6   2   0   18.10    2.60
   6   2   0   14.40    1.60
  -7  -2   0   27.90    2.40
  -7  -2   0   26.50    2.30
  -7  -2   0   26.60    2.90
  -7   2   0   22.80    3.20
  -7   2   0   29.90    2.70
  -7   2   0   26.30    2.50
  -8  -2   0  113.99    7.30
  -8  -2   0  115.79    7.10
  -8  -2   0  111.79    7.60
  -8   2   0  115.79    7.40
  -8   2   0  115.49    7.60
  -9  -2   0    2.90    1.70
  -9  -2   0    3.50    1.50
  -9  -2   0    6.30    1.00
  -9   2   0    2.70    1.70
  -9   2   0    4.80    2.30
  -9   2   0    7.60    1.80
 -10  -2   0   -2.50    1.40
 -10  -2   0    0.60    1.50
 -10   2   0    2.50    1.70
 -10   2   0    2.70    2.40
 -10   2   0    0.00    1.60
 -11  -2   0   12.10    2.00
 -11  -2   0   17.10    2.10
 -11   2   0   16.20    2.50
 -11   2   0    8.00    1.70
 -12  -2   0    0.70    1.10
 -12  -2   0    0.90    1.10
 -12   2   0   -1.10    1.10
 -12   2   0    0.50    1.20
   0  -3   0    0.50    0.60
   0  -3   0   -0.10    0.90
   0   3   0    0.80    1.20
  -1   3   0 1817.42  115.49
   1   3   0 1344.17  187.38
   1   3   0 1715.83  124.29
  -1   3   0 1612.14  126.99
  -2   3   0 1119.59   77.89
   2   3   0 1152.98  105.29
  -2   3   0  989.00   83.49
  -3  -3   0    0.60    0.80
  -3  -3   0    0.60    1.10
  -3   3   0    1.00    0.80
  -3   3   0    0.30    1.30
  -3   3   0    2.00    1.10
   4   3   0   13.20  106.99
  -5  -3   0  173.88   10.70
  -5   3   0  188.48   11.00
  -5   3   0  185.28   11.50
  -6  -3   0   25.40    2.10
  -6  -3   0   23.40    2.30
  -6  -3   0   22.80    1.70
  -6   3   0   24.50    2.30
  -6   3   0   25.40    3.20
  -6   3   0   22.60    2.50
  -7  -3   0    0.50    1.00
  -7  -3   0    1.20    1.00
  -7   3   0    2.10    2.10
  -7   3   0    0.00    1.30
  -7   3   0    2.70    1.40
  -8  -3   0   13.70    1.70
  -8  -3   0   12.20    1.70
  -8  -3   0   16.70    2.50
  -8   3   0   15.50    2.10
  -8   3   0   11.00    2.80
  -8   3   0   15.20    2.40
  -9  -3   0   46.40    4.20
  -9  -3   0   43.90    3.70
  -9  -3   0   49.10    3.60
  -9   3   0   45.80    5.10
  -9   3   0   54.59    4.40
  -9   3   0   51.99    4.00
 -10  -3   0   17.10    2.50
 -10  -3   0    8.90    1.60
 -10   3   0   15.00    2.20
 -10   3   0   10.30    2.90
 -10   3   0   15.60    2.60
 -11  -3   0    4.10    1.60
 -11  -3   0    7.80    1.50
 -11   3   0    2.40    1.60
 -11   3   0    4.70    1.60
   0  -4   0   16.20    1.50
   0   4   0   16.60    2.10
   1  -4   0    2.30    0.70
  -1  -4   0    3.70    0.90
   1  -4   0    2.50    1.00
  -1  -4   0    2.60    1.20
  -1   4   0    4.10    1.50
  -2  -4   0   28.10    2.10
   2  -4   0   28.30    1.90
  -2  -4   0   27.70    2.50
   2  -4   0   23.80    2.10
  -2   4   0   29.90    2.90
  -3   4   0  234.58   14.00
  -4  -4   0   16.60    2.10
  -4  -4   0   16.30    1.70
   4  -4   0   18.30    1.40
  -4   4   0   18.00    2.10
  -4   4   0   19.10    2.50
  -5  -4   0    0.40    0.90
  -5  -4   0    0.10    0.80
  -5  -4   0   -0.70    1.10
   5  -4   0   -0.10    0.40
  -5   4   0    0.50    1.70
  -5   4   0   -0.50    1.20
  -5   4   0    0.10    1.00
  -6  -4   0  193.38   11.70
  -6  -4   0  187.38   11.60
  -6   4   0  199.38   12.20
  -6   4   0  211.98   11.90
  -7  -4   0   13.80    1.90
  -7  -4   0   13.00    1.70
  -7   4   0   16.40    2.50
  -7   4   0   12.00    2.90
  -7   4   0   20.20    2.20
  -8  -4   0   -0.60    1.20
  -8  -4   0    0.10    1.20
  -8  -4   0   -0.50    1.70
  -8   4   0   -0.70    1.60
  -8   4   0    0.70    2.50
  -8   4   0    0.40    1.40
  -9  -4   0    1.40    1.20
  -9  -4   0    0.70    1.60
  -9  -4   0    0.80    1.20
  -9   4   0    1.20    2.30
  -9   4   0    0.00    1.40
  -9   4   0    2.60    1.80
 -10  -4   0    2.00    1.70
 -10  -4   0    0.60    1.30
 -10  -4   0    1.90    1.00
 -10   4   0    1.90    1.70
 -10   4   0    0.90    2.60
 -11  -4   0    0.00    1.00
 -11  -4   0   -0.40    1.00
   0  -5   0    0.80    0.80
   0  -5   0    0.40    1.10
   1  -5   0   16.10    2.00
  -1  -5   0   19.50    2.20
  -1  -5   0   15.80    1.60
   1  -5   0   14.40    1.50
  -1   5   0   14.70    2.30
  -2   5   0  224.68   45.20
   2   5   0  425.26   80.79
  -2   5   0  402.86   98.49
   3  -5   0    2.10    0.60
  -3  -5   0    2.40    1.00
  -3  -5   0    4.30    1.40
  -3   5   0    1.60    1.60
  -4  -5   0    4.60    1.10
   4  -5   0    1.90    0.60
  -4  -5   0    1.50    1.40
  -4   5   0    4.00    1.90
  -5  -5   0  162.68    9.40
   5  -5   0  155.18    9.20
  -5  -5   0  148.49    9.40
  -5  -5   0  168.68   10.00
  -5   5   0  146.79   10.40
  -5   5   0  152.58    9.90
  -6  -5   0    2.30    1.50
  -6  -5   0    4.60    1.10
  -6  -5   0    5.60    1.20
  -6   5   0    4.80    2.50
  -6   5   0    2.90    1.80
  -7  -5   0    9.00    1.50
  -7  -5   0    7.60    1.70
  -7   5   0    7.90    2.80
  -7   5   0    9.20    2.30
  -8  -5   0   20.50    2.40
  -8  -5   0   15.30    1.90
  -8   5   0   17.70    2.80
  -8   5   0   15.90    3.60
  -9  -5   0   26.30    2.50
  -9  -5   0   22.60    2.60
  -9   5   0   17.80    3.60
 -10  -5   0    4.40    1.10
 -10  -5   0    7.60    1.20
 -10  -5   0    1.10    1.30
 -10   5   0    1.80    2.40
   0  -6   0  340.47   20.30
   1  -6   0   22.00    2.40
   1  -6   0   20.30    2.00
  -1  -6   0   24.30    2.70
  -1  -6   0   19.10    2.00
   2  -6   0    2.80    0.80
  -2  -6   0    2.20    1.10
  -2  -6   0    2.30    1.50
  -2   6   0    4.50    2.20
   3  -6   0    4.50    0.90
  -3  -6   0    4.50    1.20
  -3  -6   0    9.20    1.90
  -3   6   0    2.00    2.10
  -4  -6   0   91.29    6.00
   4  -6   0   74.69    5.10
  -4  -6   0   80.69    5.20
  -4  -6   0   85.09    5.30
  -4   6   0   80.19    6.50
  -5  -6   0    4.00    1.10
   5  -6   0    5.70    0.90
  -5  -6   0    2.90    1.60
  -5  -6   0    5.30    1.20
  -5   6   0    5.00    2.60
  -6  -6   0    0.20    1.00
  -6  -6   0   -0.20    1.00
  -6  -6   0    1.20    1.50
  -6   6   0    0.40    2.40
  -7  -6   0   25.10    3.00
  -7  -6   0   19.10    2.00
  -7   6   0   22.50    3.90
  -8  -6   0    5.70    1.70
  -8  -6   0    5.30    1.20
  -8   6   0    2.00    2.60
  -9  -6   0    1.00    1.40
  -9  -6   0    1.90    1.30
  -9   6   0    2.20    2.70
   0  -7   0    0.90    1.40
   0  -7   0   -0.40    0.90
  -1  -7   0    0.30    1.50
   1  -7   0    3.40    1.10
  -1  -7   0    3.00    1.20
   2  -7   0   54.09    3.80
  -2  -7   0   56.29    4.50
  -2  -7   0   48.10    3.90
  -3  -7   0   12.90    2.40
   3  -7   0   18.30    1.80
  -3  -7   0   17.20    2.00
   4  -7   0   -0.30    0.80
  -4  -7   0    0.30    1.10
  -4  -7   0    1.50    1.60
  -4   7   0    0.80    2.30
  -5  -7   0    0.10    1.60
  -5  -7   0    0.10    1.10
   5  -7   0    0.90    0.80
  -5   7   0    0.20    2.40
  -6  -7   0    7.10    1.90
  -6  -7   0    6.10    1.30
  -6   7   0    7.90    3.00
  -7  -7   0   27.30    3.10
  -7   7   0   16.60    3.40
  -8  -7   0    1.80    1.30
   0  -8   0    0.50    1.10
   1  -8   0   50.59    3.90
  -1  -8   0   56.99    4.10
  -1  -8   0   55.19    4.80
   2  -8   0    5.40    1.30
  -2  -8   0    5.80    1.40
  -2  -8   0    5.70    2.20
  -3  -8   0   19.40    2.80
  -3  -8   0    8.90    1.60
   3  -8   0   10.70    1.50
  -4  -8   0    4.50    2.10
  -4  -8   0    3.50    1.40
   4  -8   0    2.90    1.00
  -5  -8   0    3.60    1.90
  -5  -8   0    2.10    1.30
  -6  -8   0   11.30    2.20
  -7  -8   0   -0.40    1.20
   0  -9   0    0.40    1.20
   1  -9   0    9.80    1.40
  -1  -9   0   10.80    1.60
   2  -9   0   11.80    1.50
  -2  -9   0   10.10    1.60
  -3  -9   0   17.60    2.80
  -3  -9   0   10.20    1.60
   3  -9   0   15.70    1.60
  -4  -9   0   -1.10    1.10
  -4  -9   0    0.80    1.80
   4  -9   0    0.10    0.80
  -5  -9   0   10.80    1.40
  -5  -9   0    6.80    1.90
   0 -10   0    4.40    1.10
  -1 -10   0    4.80    1.20
   1 -10   0    3.60    1.20
 -12   0   1   -0.40    1.10
 -12   0   1    0.60    1.40
 -11   0   1   -0.40    1.40
 -11   0   1    0.50    1.40
 -10   0   1    0.70    1.60
 -10   0   1   -0.50    1.50
  -9   0   1   -0.10    1.50
  -9   0   1   -0.40    1.40
  -8   0   1    0.10    1.30
   8   0  -1   -0.70    0.80
  -8   0   1   -1.30    1.10
  -8   0   1    0.30    1.50
  -7   0   1    0.80    1.20
  -7   0   1   -0.30    0.90
   7   0  -1    0.50    0.60
  -7   0   1   -0.20    1.40
  -6   0   1   -0.60    1.00
  -6   0   1    0.10    1.20
  -6   0   1    0.20    0.40
  -6   0   1    0.10    0.90
  -5   0   1   -0.40    1.00
  -5   0   1   -0.20    0.80
  -5   0   1   -0.10    0.50
  -5   0   1    0.70    1.00
  -4   0   1    0.00    1.00
  -4   0   1   -0.30    0.90
   4   0  -1    0.60    0.40
  -4   0   1   -0.30    0.40
  -4   0   1   -0.20    0.70
  -3   0   1    0.50    0.80
  -3   0   1    0.60    0.50
  -3   0   1    0.30    0.90
  -3   0   1    0.70    0.60
   3   0  -1    0.20    0.30
  -2   0   1   -0.10    0.40
   2   0  -1    0.40    0.30
  -2   0   1    0.90    0.60
  -2   0   1   -0.20    0.70
  -1   0   1    0.00    0.30
  -1   0   1    0.20    0.50
   1   0  -1    0.00    0.10
  -1   0   1    0.20    0.10
   1   0  -1    0.00    0.20
   1   0  -1    0.20    0.10
  -1   0  -1    0.00    0.20
  -1   0  -1    0.00    0.20
   1   0   1    0.00    0.20
  -1   0  -1    1.10    0.30
  -2   0  -1    0.50    0.60
  -2   0  -1    0.10    0.40
  -3   0  -1   -0.30    0.90
  -3   0  -1    0.90    0.50
  -3   0  -1   -0.50    0.90
  -3   0  -1    0.00    0.60
  -4   0  -1    0.20    0.90
  -4   0  -1    0.50    0.50
  -4   0  -1    1.30    0.80
  -4   0  -1    0.60    1.00
  -5   0  -1   -0.20    1.00
  -5   0  -1   -0.90    1.20
  -5   0  -1   -0.60    0.80
  -5   0  -1    0.00    0.50
  -6   0  -1    0.30    1.00
  -6   0  -1   -0.40    0.80
  -6   0  -1   -0.10    1.30
  -6   0  -1    0.10    0.50
   6   0   1   -0.20    0.50
   7   0   1    0.00    0.70
  -7   0  -1   -0.20    1.20
  -7   0  -1    0.30    1.00
  -7   0  -1   -0.80    1.40
  -8   0  -1   -0.40    1.40
  -8   0  -1    1.50    1.70
  -8   0  -1   -0.40    1.10
  -9   0  -1   -1.60    1.40
  -9   0  -1    0.80    1.70
  -9   0  -1    1.00    1.60
 -10   0  -1   -0.20    1.60
 -10   0  -1   -0.70    1.40
 -11   0  -1    0.40    1.50
 -11   0  -1    0.90    1.50
 -12   0  -1   -1.10    1.10
 -12   0  -1    0.00    1.20
 -12  -1   1    0.80    1.30
 -12  -1   1    0.40    1.10
 -12   1   1    0.40    1.30
 -12   1   1    1.90    1.30
 -11  -1   1   -1.10    1.40
 -11  -1   1    0.00    1.40
 -11   1   1   -0.80    1.50
 -11   1   1    0.50    1.60
 -10  -1   1    6.90    1.90
 -10  -1   1   10.90    2.00
 -10   1   1   12.30    2.10
 -10   1   1    6.90    1.80
  -9  -1   1   81.89    5.40
  -9  -1   1   74.49    5.70
  -9   1   1   71.59    6.10
  -9   1   1   84.39    5.70
  -9   1   1   83.79    5.50
  -8  -1   1  128.09    7.90
  -8  -1   1  141.69    8.70
  -8  -1   1  143.29    8.40
   8  -1  -1  133.99    8.00
  -8   1   1  130.49    8.40
   8   1  -1  133.29    8.30
  -8   1   1  137.09    8.60
  -8   1   1  135.39    9.00
  -7  -1   1   23.80    2.20
  -7  -1   1   20.00    2.30
  -7  -1   1   20.20    1.70
  -7  -1   1   22.30    2.40
   7   1  -1   19.60    1.90
  -7   1   1   24.90    2.90
  -7   1   1   17.10    1.90
  -7   1   1   21.80    2.30
  -6  -1   1   66.59    4.30
  -6  -1   1   66.99    4.50
  -6  -1   1   64.69    4.60
  -6  -1   1   66.69    4.20
   6   1  -1   63.39    4.20
  -6   1   1   71.29    4.50
  -6   1   1   66.99    4.90
  -6   1   1   64.59    4.30
  -5  -1   1   32.20    2.60
  -5  -1   1   32.90    2.40
  -5  -1   1   33.20    2.40
  -5   1   1   31.40    2.50
  -5   1   1   33.20    2.40
  -5   1   1   36.00    3.10
   4  -1  -1   13.30    0.90
  -4  -1   1   12.80    1.50
  -4  -1   1   14.70    1.40
  -4  -1   1   11.60    1.00
   4  -1  -1   13.70    1.00
  -4  -1   1   16.60    1.40
  -4   1   1   13.60    1.30
  -4   1   1   14.20    1.50
  -4   1   1   15.10    1.80
   3   1  -1  197.48   62.79
  -2  -1   1   18.20    1.20
  -2  -1   1   13.10    1.40
   2   1  -1   17.10    1.30
  -2   1   1   20.20    1.80
  -2   1   1   14.50    1.30
  -2   1   1   20.30    1.40
  -1   1   1 1156.58   66.19
   1   1  -1  968.70   79.29
   1   1  -1 1072.89   74.19
   0  -1   1 1263.87   76.59
   0  -1  -1 1086.09   83.39
   0   1   1 1216.08   75.29
  -1  -1  -1  592.54   60.89
   1  -1   1  617.54   48.80
   1   1   1  728.63   53.79
  -1   1  -1  703.33   43.90
   2  -1   1  347.57   40.00
   2   1   1  485.85   50.39
  -2   1  -1  378.16   26.90
   3  -1   1  185.38   10.60
  -4  -1  -1    2.50    0.70
  -4  -1  -1    1.70    0.80
  -4  -1  -1    2.30    0.40
  -4   1  -1    2.00    1.30
   4   1   1    1.50    0.60
  -4   1  -1    4.50    1.10
  -4   1  -1    2.40    0.80
  -5  -1  -1    9.40    1.20
  -5  -1  -1    9.90    1.30
  -5   1  -1   14.40    1.60
  -5   1  -1   12.50    1.30
   5   1   1   13.50    1.30
  -6  -1  -1   -0.30    1.20
  -6  -1  -1    0.90    1.20
  -6  -1  -1    0.20    0.90
  -6  -1  -1    0.90    0.70
  -6   1  -1    0.80    0.90
   6   1   1    0.60    0.80
  -6   1  -1    0.40    1.50
  -6   1  -1    0.60    1.10
  -7  -1  -1   74.79    5.30
  -7  -1  -1   79.19    4.80
   7  -1   1   73.19    4.70
  -7  -1  -1   77.29    5.00
  -7  -1  -1   75.79    5.40
  -7   1  -1   80.09    5.30
  -7   1  -1   83.29    5.90
  -7   1  -1   74.59    5.00
  -8  -1  -1    0.90    0.70
  -8  -1  -1    0.60    1.50
  -8  -1  -1    0.00    1.20
  -8  -1  -1    0.10    1.30
  -8   1  -1    0.50    1.40
  -8   1  -1    1.40    1.40
  -8   1  -1    2.80    2.10
  -9  -1  -1   41.70    3.40
  -9  -1  -1   42.00    3.80
  -9   1  -1   37.90    3.70
  -9   1  -1   41.00    3.60
  -9   1  -1   35.80    4.20
 -10  -1  -1   55.39    4.20
 -10  -1  -1   50.89    4.30
 -10   1  -1   47.40    4.40
 -10   1  -1   52.09    4.20
 -11  -1  -1   20.50    2.50
 -11   1  -1   18.50    2.20
 -11   1  -1   21.30    2.50
 -12  -1  -1   -0.50    1.10
 -12  -1  -1   -0.30    1.10
 -12   1  -1   -0.40    1.30
 -12   1  -1   -0.30    1.30
 -12  -2   1    1.60    1.20
 -12  -2   1    1.60    1.10
 -12   2   1    1.10    1.30
 -12   2   1    1.40    1.30
 -11  -2   1    5.40    1.70
 -11  -2   1    4.20    1.50
 -11   2   1    2.90    1.50
 -11   2   1    6.80    1.80
 -10  -2   1    6.30    1.70
 -10  -2   1    4.70    1.70
 -10   2   1    6.90    2.00
 -10   2   1    8.00    2.50
 -10   2   1    6.70    2.00
  -9  -2   1    5.60    1.00
  -9  -2   1    5.70    1.40
  -9  -2   1    8.40    2.00
  -9   2   1    6.60    1.70
  -9   2   1    5.70    2.30
  -9   2   1    6.50    1.70
  -8  -2   1   30.90    2.60
   8  -2  -1   20.90    1.60
  -8  -2   1   25.00    2.20
  -8  -2   1   20.90    2.60
  -8   2   1   19.90    2.60
  -8   2   1   24.80    2.50
  -8   2   1   24.80    3.40
  -7  -2   1    7.20    1.20
  -7  -2   1    9.60    1.90
  -7  -2   1    7.00    1.30
   7   2  -1   11.20    1.50
  -7   2   1    8.60    1.50
  -7   2   1    7.30    2.20
  -7   2   1    9.80    1.70
  -6  -2   1   11.40    1.50
  -6  -2   1   14.10    1.50
  -6  -2   1   13.70    1.70
   6   2  -1   19.70    1.70
  -6   2   1   19.10    2.60
  -6   2   1   17.00    1.70
  -6   2   1   17.40    1.90
  -5  -2   1   36.20    2.40
  -5  -2   1   38.30    2.70
  -5  -2   1   41.50    2.90
  -5  -2   1   41.80    2.70
   5   2  -1   34.30    2.70
  -5   2   1   41.40    2.70
  -5   2   1   34.80    3.50
  -5   2   1   36.20    2.80
  -4  -2   1  162.28    9.40
   4  -2  -1  151.08    9.20
  -4   2   1  171.78   10.00
   3   2  -1  653.63   86.89
   2  -2  -1   93.49    5.70
  -2   2   1   93.39    6.10
  -2   2   1  101.69    5.90
  -2   2   1  100.69    5.80
   1  -2  -1  104.19    5.80
  -1   2   1   87.39    6.90
   0   2  -1 1360.66   89.79
   0   2  -1 1188.58   98.09
   0   2   1 1327.77   87.89
  -1   2  -1 2107.29  129.39
  -1   2  -1 2023.50  130.49
   1   2   1 2076.99  136.49
  -2  -2  -1  708.93  126.49
   2   2   1  787.12   82.09
  -2   2  -1  931.91   59.99
  -2   2  -1  861.01   59.29
   3   2   1  653.13   84.29
   4   2   1  565.34  117.69
  -5  -2  -1   57.39    3.60
  -5  -2  -1   55.79    3.50
  -5  -2  -1   52.09    3.20
  -5   2  -1   54.99    3.50
  -5   2  -1   48.90    4.10
   5   2   1   47.00    3.40
  -5   2  -1   48.20    3.60
  -6  -2  -1  160.48   10.10
  -6   2  -1  167.78   10.20
  -6   2  -1  172.28   10.70
  -7  -2  -1   12.90    2.10
  -7  -2  -1   11.70    1.60
  -7  -2  -1   13.70    1.70
  -7  -2  -1   12.30    1.60
  -7   2  -1   13.70    1.80
  -7   2  -1   10.00    2.50
  -7   2  -1   12.00    1.90
  -8  -2  -1   63.99    4.50
  -8  -2  -1   68.59    5.10
  -8  -2  -1   72.09    4.70
  -8   2  -1   60.99    4.70
  -8   2  -1   69.59    5.00
  -8   2  -1   74.69    5.90
  -9  -2  -1   79.19    5.30
  -9  -2  -1   71.19    5.60
  -9  -2  -1   77.19    4.80
  -9   2  -1   75.29    5.70
  -9   2  -1   75.69    6.40
  -9   2  -1   78.99    5.40
 -10  -2  -1   40.70    3.40
 -10  -2  -1   34.70    3.60
 -10   2  -1   39.00    3.60
 -10   2  -1   35.10    3.70
 -10   2  -1   40.10    4.50
 -11  -2  -1    5.60    1.60
 -11  -2  -1    4.80    1.40
 -11   2  -1    5.00    1.50
 -11   2  -1    3.90    1.70
 -12  -2  -1    7.60    1.50
 -12   2  -1    6.90    1.60
 -11  -3   1    0.10    1.30
 -11  -3   1   -0.20    1.20
 -11   3   1   -1.70    1.30
 -11   3   1    0.00    1.30
 -10  -3   1   14.60    2.00
 -10  -3   1   17.60    2.50
 -10   3   1   17.80    2.60
 -10   3   1   17.60    2.30
 -10   3   1   13.60    3.10
  -9  -3   1    2.10    1.10
  -9  -3   1    1.60    1.70
  -9  -3   1   -0.10    1.20
  -9   3   1    0.30    1.70
  -9   3   1    1.50    1.50
  -9   3   1   -0.30    2.30
  -8  -3   1    2.90    1.20
  -8  -3   1    5.50    1.30
  -8  -3   1    5.50    1.90
  -8   3   1    5.50    1.70
  -8   3   1    1.50    2.10
  -8   3   1    3.90    1.80
  -7  -3   1    4.50    1.20
  -7  -3   1    5.30    1.30
  -7   3   1    3.00    2.10
  -7   3   1    4.40    1.60
  -7   3   1    4.90    1.40
  -6  -3   1    3.80    1.20
  -6  -3   1    3.50    0.70
  -6  -3   1    5.40    1.10
  -6   3   1    5.20    1.30
  -6   3   1    3.20    1.90
  -6   3   1    5.90    1.50
  -5  -3   1   25.70    2.00
  -5  -3   1   27.20    2.50
   5  -3  -1   25.70    1.60
  -5  -3   1   27.50    2.20
  -5   3   1   27.90    3.20
   5   3  -1   27.40    2.30
  -5   3   1   29.90    2.30
  -5   3   1   27.60    2.50
   4  -3  -1  111.19    7.10
  -4  -3   1  126.79    7.30
  -4   3   1  120.59    7.90
   4   3  -1  131.19    7.40
  -4   3   1  120.29    7.50
  -4   3   1  125.69    7.30
  -3   3   1  463.35   34.70
  -3   3   1  397.76   37.20
   3   3  -1  379.16   79.69
   2  -3  -1  279.57   16.20
   1  -3  -1   44.20    2.70
  -1  -3   1   35.40    3.00
  -1  -3   1   48.70    2.80
   0   3   1  425.76   27.20
   1   3   1  549.95   35.00
  -2  -3  -1   74.89    4.40
  -2  -3  -1   65.69    4.60
   2  -3   1   61.99    4.40
  -2   3  -1   79.89    4.60
  -2   3  -1   77.19    4.90
  -3   3  -1  166.48   10.40
  -3   3  -1  170.08   10.10
   4   3   1 1186.78  135.99
  -5  -3  -1    2.00    0.90
  -5  -3  -1    2.90    0.80
  -5  -3  -1    2.10    1.10
  -5   3  -1    2.40    1.10
  -5   3  -1    3.60    1.70
  -5   3  -1    0.90    1.10
  -6  -3  -1    4.30    1.00
  -6  -3  -1    4.60    1.30
  -6  -3  -1    4.50    0.70
  -6   3  -1    5.40    1.50
  -6   3  -1    6.80    2.10
  -6   3  -1    5.40    1.30
  -7  -3  -1    0.10    1.00
  -7  -3  -1   -0.30    1.00
  -7   3  -1    1.60    1.20
  -7   3  -1    0.90    1.40
  -7   3  -1    0.10    2.10
  -8  -3  -1    3.30    1.30
  -8  -3  -1    4.20    1.90
  -8  -3  -1    4.00    1.30
  -8   3  -1    2.80    1.70
  -8   3  -1    1.90    2.20
  -8   3  -1    6.10    1.60
  -9  -3  -1    8.20    1.50
  -9  -3  -1   11.40    1.50
  -9  -3  -1    8.20    2.10
  -9   3  -1    7.60    1.80
  -9   3  -1    7.10    2.10
  -9   3  -1    6.90    2.50
 -10  -3  -1    4.90    1.40
 -10  -3  -1    9.30    2.10
 -10   3  -1    4.00    1.90
 -10   3  -1    3.60    2.40
 -10   3  -1   10.20    1.90
 -11  -3  -1    2.50    1.30
 -11  -3  -1    0.50    1.30
 -11   3  -1    1.10    1.50
 -11   3  -1    1.20    1.70
 -11  -4   1    9.10    1.40
 -11  -4   1   14.30    1.90
 -10  -4   1   21.90    2.10
 -10  -4   1   27.50    2.40
 -10  -4   1   25.10    2.90
 -10   4   1   17.00    2.70
 -10   4   1   22.00    3.60
  -9  -4   1    4.80    1.40
  -9  -4   1    3.80    1.80
  -9  -4   1    4.80    1.50
  -9   4   1    6.10    1.80
  -9   4   1    2.70    2.50
  -9   4   1    2.90    1.80
  -8  -4   1    2.90    1.80
  -8  -4   1    4.40    1.30
  -8  -4   1    3.60    1.40
  -8   4   1    4.40    2.00
  -8   4   1    5.40    2.80
  -8   4   1    3.40    1.40
  -7  -4   1   75.49    5.50
  -7  -4   1   76.79    5.20
  -7   4   1   84.39    5.40
  -7   4   1   81.79    5.70
  -7   4   1   78.69    6.50
  -6  -4   1   12.50    1.30
  -6  -4   1   10.40    1.80
  -6  -4   1   13.30    1.60
  -6   4   1    8.80    2.50
  -6   4   1   13.60    2.10
  -6   4   1   13.20    1.70
   5  -4  -1  261.67   14.80
  -5  -4   1  251.57   14.90
  -5   4   1  251.47   15.30
  -5   4   1  257.47   15.90
  -4  -4   1   15.80    1.50
  -4  -4   1   14.30    1.90
   4  -4  -1   12.90    1.10
  -4   4   1   11.70    1.70
  -4   4   1   14.60    2.40
  -3   4   1  292.77   35.30
  -3   4   1  361.06   43.80
   3   4  -1  280.07   90.09
  -2  -4   1   13.90    1.90
   2  -4  -1   12.40    1.40
   2  -4  -1   11.40    1.10
  -2  -4   1   10.90    1.30
  -2   4   1   12.30    2.10
   1   4  -1  349.67   59.49
  -1   4   1  377.06   50.29
  -1   4   1  223.08   87.99
   0   4  -1  793.82  180.88
   0   4   1 1011.60   89.39
   0   4  -1  986.50   90.49
   0   4   1  957.90  155.18
  -1   4  -1  302.67   47.00
  -1   4  -1  284.97   89.89
   1   4   1  434.96   63.49
  -2  -4  -1   19.90    2.10
   2  -4   1   18.70    1.50
  -2  -4  -1   17.40    1.70
   2  -4   1   19.90    1.90
  -2   4  -1   21.70    2.50
   3  -4   1    3.50    0.70
  -3  -4  -1    2.60    1.20
  -3  -4  -1    3.20    0.90
  -3   4  -1    2.00    1.20
  -3   4  -1    2.90    1.50
   4  -4   1  125.39    7.60
  -4  -4  -1  126.39    7.80
  -4   4  -1  134.79    8.20
  -4   4  -1  133.89    8.60
  -5  -4  -1    3.50    1.00
  -5  -4  -1    5.90    1.00
  -5  -4  -1    2.80    1.30
  -5   4  -1    8.30    1.70
  -5   4  -1    5.50    1.20
  -5   4  -1    6.00    2.00
  -6  -4  -1   35.40    2.80
  -6  -4  -1   35.70    2.60
  -6  -4  -1   34.50    3.20
  -6   4  -1   44.70    4.40
  -6   4  -1   38.30    3.10
  -6   4  -1   39.20    3.50
  -7  -4  -1    0.60    1.30
  -7  -4  -1    0.30    1.10
  -7   4  -1    1.60    1.70
  -7   4  -1   -0.20    2.10
  -7   4  -1    0.60    1.30
  -8  -4  -1   24.00    3.10
  -8  -4  -1   21.80    2.50
  -8  -4  -1   18.30    2.10
  -8   4  -1   17.30    2.60
  -8   4  -1   22.40    3.70
  -8   4  -1   21.30    2.40
  -9  -4  -1    4.10    1.30
  -9  -4  -1    3.60    1.80
  -9  -4  -1    3.90    1.30
  -9   4  -1    3.10    2.40
  -9   4  -1    5.80    2.10
 -10  -4  -1    1.30    0.90
 -10  -4  -1   -0.90    1.20
 -10  -4  -1   -0.10    1.50
 -10   4  -1   -1.50    1.60
 -10   4  -1    0.50    2.40
 -11  -4  -1    0.90    1.10
 -11  -4  -1    2.50    1.00
 -11   4  -1   -0.30    1.40
 -10  -5   1    0.70    1.30
 -10  -5   1    0.50    1.00
 -10  -5   1    0.70    1.00
 -10   5   1   -1.20    2.30
  -9  -5   1   21.80    2.50
  -9  -5   1   26.30    2.40
  -9  -5   1   17.10    2.60
  -9   5   1   29.70    4.20
  -8  -5   1   37.40    3.50
  -8  -5   1   42.20    3.20
  -8   5   1   41.20    5.10
  -8   5   1   39.40    4.00
  -7  -5   1   89.79    6.30
  -7  -5   1   86.09    5.80
  -7   5   1   92.99    6.50
  -7   5   1   89.49    7.40
  -6  -5   1   34.30    3.30
  -6  -5   1   32.10    2.50
  -6  -5   1   30.30    2.60
  -6   5   1   33.20    4.20
  -6   5   1   30.00    3.40
  -5  -5   1  184.88   11.70
  -5  -5   1  199.98   12.30
  -5  -5   1  197.08   11.70
   5  -5  -1  201.38   11.50
  -5   5   1  204.58   12.80
  -4  -5   1    2.90    1.00
   4  -5  -1    2.60    0.60
  -4  -5   1    3.80    1.50
  -4   5   1    5.20    2.00
  -3  -5   1   17.90    2.30
  -3  -5   1   21.30    2.00
   3  -5  -1   16.00    1.50
  -3   5   1   20.50    2.80
  -2  -5   1  153.08    8.80
  -2  -5   1  122.59    8.20
  -1  -5   1  184.38   10.90
   1  -5  -1  172.48   10.70
  -1   5   1  173.38   11.10
   0  -5   1   15.30    1.90
   0  -5   1   13.60    1.40
   0  -5  -1   11.10    1.30
   0  -5  -1   15.00    1.90
   0   5  -1   16.40    2.20
   1   5   1  298.67   67.39
  -1   5  -1  276.27   55.99
  -2   5  -1 1007.30   92.39
   2   5   1  882.91  113.09
  -2   5  -1  925.81  118.89
  -3  -5  -1    0.60    0.90
  -3  -5  -1    1.30    1.20
   3  -5   1    0.40    0.60
  -3   5  -1    1.20    1.60
   4  -5   1    4.30    0.80
  -4  -5  -1    6.50    1.10
  -4  -5  -1    5.70    1.10
  -4  -5  -1    4.20    1.50
  -4   5  -1    5.50    2.00
  -5  -5  -1   96.29    6.30
  -5  -5  -1   94.99    6.30
   5  -5   1  107.39    6.10
  -5  -5  -1  102.29    6.90
  -5   5  -1  105.29    7.60
  -5   5  -1  108.59    7.00
  -6  -5  -1   10.20    1.40
  -6  -5  -1    7.60    1.30
  -6  -5  -1    6.20    1.70
  -6   5  -1    7.00    1.90
  -6   5  -1    7.60    2.70
  -7  -5  -1   96.89    6.70
  -7  -5  -1   94.59    6.20
  -7   5  -1   99.79    7.00
  -7   5  -1   99.69    7.80
  -8  -5  -1    3.80    1.60
  -8  -5  -1    2.30    1.30
  -8   5  -1    3.50    1.90
  -8   5  -1    4.90    2.80
  -9  -5  -1   16.60    2.50
  -9  -5  -1   26.10    2.60
  -9  -5  -1   19.20    2.00
  -9   5  -1   21.80    3.60
 -10  -5  -1   17.20    1.90
 -10  -5  -1   18.30    2.30
 -10   5  -1   15.40    3.20
  -9  -6   1   12.70    2.10
  -9  -6   1   10.40    1.70
  -8  -6   1   -0.60    1.30
  -8  -6   1    0.40    1.10
  -8   6   1   -0.10    2.40
  -7  -6   1   12.70    1.60
  -7  -6   1   15.30    2.30
  -7   6   1    9.60    3.00
  -6  -6   1   -0.30    0.90
  -6  -6   1    0.30    1.50
  -6  -6   1   -0.80    1.00
  -6   6   1   -0.90    2.40
   5  -6  -1    1.40    0.70
  -5  -6   1    1.50    1.50
  -5  -6   1    2.20    1.10
  -5  -6   1    2.80    1.20
  -5   6   1   -0.70    2.20
  -4  -6   1   24.10    2.30
   4  -6  -1   27.30    2.10
  -4  -6   1   20.60    2.80
  -4   6   1   26.00    3.50
   3  -6  -1  115.79    7.00
  -3  -6   1  111.39    7.10
  -3  -6   1  117.49    7.70
  -3   6   1  111.69    8.10
   2  -6  -1   44.70    3.20
  -2  -6   1   47.90    3.40
  -2  -6   1   54.69    4.10
  -2   6   1   37.80    4.40
  -1  -6   1    1.30    1.40
  -1  -6   1    1.20    0.90
   1  -6  -1    1.20    0.80
   1  -6  -1    0.80    1.10
   0  -6   1  165.98    9.70
   0  -6  -1  172.08    9.70
   0  -6  -1  149.59   10.00
   0  -6   1  155.28   10.10
   1  -6   1   15.90    1.70
  -1  -6  -1   18.70    1.90
  -1  -6  -1   19.40    2.40
   1  -6   1   16.00    2.10
  -1   6  -1   13.80    2.50
  -2  -6  -1   13.10    2.00
  -2  -6  -1   12.30    1.50
   2  -6   1   10.10    1.30
  -2   6  -1   17.70    2.80
   3  -6   1  212.38   12.60
  -3  -6  -1  214.18   12.70
  -3  -6  -1  213.58   13.20
  -3   6  -1  214.18   13.60
  -4  -6  -1    1.00    1.60
  -4  -6  -1    1.40    1.10
   4  -6   1    1.60    0.70
  -4  -6  -1   -0.30    0.90
  -4   6  -1   -0.10    2.00
  -5  -6  -1   -0.10    0.90
  -5  -6  -1    0.40    0.90
  -5  -6  -1    0.40    1.50
   5  -6   1    0.40    0.70
  -5   6  -1    0.00    2.40
  -6  -6  -1   57.69    3.80
  -6  -6  -1   58.39    4.60
  -6  -6  -1   50.59    3.80
  -6   6  -1   52.09    5.60
  -7  -6  -1    2.70    1.70
  -7  -6  -1    1.40    1.10
  -7   6  -1    0.60    2.50
  -8  -6  -1    3.40    1.60
  -8   6  -1    3.70    2.60
  -9  -6  -1    9.90    1.80
  -9   6  -1    9.40    2.70
  -8  -7   1   55.89    4.30
  -7  -7   1    5.90    1.80
  -6  -7   1    2.30    1.60
  -6  -7   1    1.90    1.10
  -6   7   1    0.90    2.50
   5  -7  -1   25.80    2.10
  -5  -7   1   27.30    3.20
  -5  -7   1   25.30    2.30
  -5  -7   1   25.30    2.50
  -5   7   1   25.90    3.80
   4  -7  -1   10.00    1.20
  -4  -7   1    6.80    1.30
  -4  -7   1    6.90    1.40
  -4  -7   1    5.80    1.90
  -4   7   1    7.70    2.80
  -3  -7   1   35.80    3.00
  -3  -7   1   36.70    3.70
   3  -7  -1   34.00    2.70
  -2  -7   1  112.39    7.00
   2  -7  -1  116.19    6.90
  -2  -7   1  101.89    7.50
  -1  -7   1  549.65   32.50
   0  -7   1   16.20    1.80
   0  -7  -1   16.50    1.80
   0  -7   1   11.30    2.10
   0  -7  -1   10.90    2.00
   1  -7   1   94.19    6.00
  -1  -7  -1   94.69    6.60
  -1  -7  -1   91.99    6.00
  -2  -7  -1   31.30    3.40
   2  -7   1   35.40    2.80
  -2  -7  -1   36.30    2.90
   3  -7   1   17.60    1.80
  -3  -7  -1   22.80    2.20
  -3  -7  -1   13.90    2.30
  -3   7  -1   20.20    3.50
   4  -7   1   61.69    4.10
  -4  -7  -1   62.49    4.40
  -4  -7  -1   59.69    5.10
  -4   7  -1   62.59    5.90
  -5  -7  -1    4.50    1.80
   5  -7   1    5.70    1.00
  -5  -7  -1    2.90    1.20
  -5   7  -1    2.90    2.60
  -6  -7  -1   25.30    2.40
  -6  -7  -1   27.80    3.20
  -6   7  -1   20.70    3.60
  -7  -7  -1   13.80    2.20
  -7   7  -1   11.40    3.00
  -8  -7  -1    6.30    1.50
  -7  -8   1    0.60    1.50
  -6  -8   1   43.50    4.00
  -5  -8   1   13.30    2.30
  -5  -8   1   17.10    2.00
   4  -8  -1    5.40    1.10
  -4  -8   1    5.90    1.50
  -4  -8   1    5.80    2.00
  -3  -8   1   22.20    3.00
   3  -8  -1   16.40    1.80
  -3  -8   1   14.90    1.90
   2  -8  -1   11.30    1.60
  -2  -8   1   15.60    2.60
  -2  -8   1   11.60    1.80
  -1  -8   1   46.90    4.70
   1  -8  -1   60.19    4.00
  -1  -8   1   52.89    4.00
   0  -8   1   33.90    2.80
   0  -8  -1   30.00    2.80
  -1  -8  -1    7.60    1.60
  -1  -8  -1    7.40    2.00
   1  -8   1    5.50    1.30
   2  -8   1   30.10    2.60
  -2  -8  -1   33.90    3.70
  -2  -8  -1   23.20    2.50
  -3  -8  -1    1.30    1.20
  -3  -8  -1    4.60    2.00
   3  -8   1    0.90    0.90
  -4  -8  -1    0.50    1.20
   4  -8   1    1.20    0.90
  -4  -8  -1    1.70    1.90
  -5  -8  -1    0.70    1.90
  -5  -8  -1    1.60    1.20
  -6  -8  -1   50.29    4.40
  -7  -8  -1    2.20    1.30
  -5  -9   1   30.10    3.50
  -5  -9   1   24.90    2.50
  -4  -9   1    8.00    1.50
   4  -9  -1   10.30    1.20
  -4  -9   1   15.10    2.60
  -3  -9   1   21.90    2.30
  -3  -9   1   25.20    3.20
   3  -9  -1   21.40    2.10
  -2  -9   1    7.60    1.50
   2  -9  -1    2.70    1.10
   1  -9  -1   10.20    1.50
  -1  -9   1   11.80    1.80
   0  -9   1   -0.10    1.20
   0  -9  -1   -1.90    1.10
   1  -9   1   59.89    4.30
  -1  -9  -1   64.19    4.40
  -2  -9  -1   35.50    3.00
   2  -9   1   35.40    2.90
  -3  -9  -1    1.10    1.90
  -3  -9  -1    0.50    1.00
   3  -9   1    1.10    1.00
  -4  -9  -1   23.50    2.20
  -4  -9  -1   20.40    2.70
   4  -9   1   26.60    2.10
  -5  -9  -1    9.60    2.10
  -5  -9  -1    7.40    1.30
  -1 -10   1    0.60    0.90
   1 -10  -1    0.40    1.00
   0 -10  -1   26.80    2.40
   0 -10   1   30.10    2.50
   1 -10   1    5.10    1.20
  -1 -10  -1    5.30    1.20
 -12   0   2   12.50    1.70
 -11   0   2   10.10    1.80
 -11   0   2    7.80    1.80
 -10   0   2   63.19    4.60
 -10   0   2   56.59    4.70
  -9   0   2  120.79    7.90
  -9   0   2  128.09    8.10
  -8   0   2   13.40    2.00
  -8   0   2   13.30    2.10
  -8   0   2   19.00    2.00
   8   0  -2   15.10    1.50
  -7   0   2   98.09    6.30
  -7   0   2   94.39    6.50
  -7   0   2   96.29    6.10
  -5   0   2   33.10    2.40
  -5   0   2   32.80    2.10
  -5   0   2   32.00    2.60
  -5   0   2   33.10    2.70
  -4   0   2   12.40    1.40
  -4   0   2    9.70    1.00
   4   0  -2   11.00    0.90
  -4   0   2   10.80    1.10
  -4   0   2   10.70    1.40
  -3   0   2   14.90    1.60
  -3   0   2   16.70    1.20
   3   0  -2   14.80    1.10
  -3   0   2   16.00    1.60
  -3   0   2   17.30    1.40
   1   0  -2 1397.76   87.99
  -1   0   2 1490.15   86.19
   0   0   2  117.99   12.30
  -1   0  -2    1.70    0.40
  -1   0  -2    1.50    0.40
   2   0   2 9999.00  562.74
  -2   0  -2 9478.85  562.44
  -3   0  -2 2563.94  152.08
   3   0   2 2149.88  164.58
  -4   0  -2   20.80    1.50
  -4   0  -2   18.30    1.90
  -4   0  -2   18.80    2.10
  -4   0  -2   20.60    1.60
  -7   0  -2    4.10    1.40
  -7   0  -2    3.60    1.80
  -7   0  -2    2.50    0.40
  -7   0  -2    2.60    1.10
  -8   0  -2    0.40    1.70
  -8   0  -2    0.10    1.20
  -8   0  -2   -1.80    1.30
  -9   0  -2   66.49    4.50
  -9   0  -2   55.29    5.10
  -9   0  -2   57.29    4.60
 -10   0  -2   59.59    4.40
 -10   0  -2   51.79    4.60
 -11   0  -2    0.70    1.60
 -11   0  -2   -0.20    1.60
 -12   0  -2    7.30    1.60
 -12   0  -2    4.20    1.40
 -12  -1   2    6.90    1.60
 -12  -1   2    2.60    1.30
 -12   1   2    7.10    1.50
 -12   1   2    2.80    1.30
 -11  -1   2    2.20    1.50
 -11  -1   2    1.90    1.50
 -11   1   2    0.00    1.50
 -11   1   2    0.30    1.40
 -10  -1   2    1.60    1.50
 -10  -1   2    1.70    1.50
 -10   1   2    0.00    1.50
 -10   1   2    0.50    1.60
  -9  -1   2   29.10    3.10
  -9  -1   2   32.00    2.90
  -9   1   2   29.10    3.60
  -9   1   2   28.00    3.00
  -9   1   2   26.30    2.80
   8  -1  -2   37.50    2.60
  -8  -1   2   43.20    3.30
  -8  -1   2   39.90    2.50
  -8  -1   2   39.00    3.40
  -8   1   2   39.20    3.20
  -8   1   2   40.60    4.00
   8   1  -2   35.70    3.00
  -8   1   2   37.60    3.40
  -7  -1   2   16.70    1.90
  -7  -1   2   20.70    2.00
  -7  -1   2   16.40    1.60
  -7  -1   2   20.00    2.30
  -7   1   2   16.90    2.00
  -7   1   2   15.80    1.80
  -7   1   2   15.40    2.40
   7   1  -2   17.00    1.70
  -6  -1   2   32.90    2.80
  -6  -1   2   32.90    2.60
  -6  -1   2   30.50    2.50
  -6  -1   2   31.20    2.30
  -6   1   2   29.70    2.40
  -6   1   2   35.50    2.60
  -6   1   2   34.30    3.20
  -5  -1   2  231.48   13.60
   4  -1  -2  481.25   27.50
  -3  -1   2   49.20    3.20
  -3  -1   2   48.80    3.00
  -3  -1   2   49.70    3.10
  -3   1   2   50.19    3.20
  -3   1   2   49.99    3.50
   3   1  -2   48.60    3.00
  -3   1   2   46.50    3.10
   2   1  -2 1106.19   86.99
  -1  -1   2 3798.82  218.58
   1  -1  -2 3641.64  221.78
  -1   1   2 3814.72  213.68
   1   1  -2 3431.96  222.08
   0  -1  -2   85.89   31.90
   0  -1   2   76.39   19.00
   0   1   2   97.29   16.60
   0   1  -2   87.99   21.40
  -1  -1  -2  788.42   76.89
   1  -1   2  871.71   60.79
   1   1   2  857.91   60.89
  -1   1  -2  844.02   55.69
   2  -1   2 1109.69   85.29
  -2  -1  -2  980.40   97.09
   2   1   2 1211.68   85.19
  -2   1  -2 1167.18   70.69
  -3   1  -2 1007.20   66.69
   3   1   2 1035.90   96.79
  -4  -1  -2   98.09    6.00
  -4   1  -2  107.99    6.20
  -4   1  -2   96.49    6.00
  -4   1  -2  111.69    6.40
  -4   1  -2  110.09    6.70
  -6  -1  -2    9.40    1.70
  -6  -1  -2    9.90    1.20
  -6  -1  -2   10.50    1.40
  -6  -1  -2    8.70    1.60
   6  -1   2    9.20    0.90
  -6   1  -2    8.50    1.50
  -6   1  -2    8.70    1.90
  -6   1  -2    7.20    1.20
   6   1   2   10.20    1.20
  -7  -1  -2    6.10    1.10
  -7  -1  -2    4.30    1.60
  -7  -1  -2    6.20    1.30
  -7  -1  -2    5.10    1.60
  -7   1  -2    4.70    1.30
  -7   1  -2    2.80    1.40
  -7   1  -2    4.10    1.90
  -8  -1  -2  157.08    9.70
  -8  -1  -2  147.99    9.70
  -8  -1  -2  152.48    9.00
  -8  -1  -2  154.88    9.30
  -8   1  -2  153.68    9.60
  -8   1  -2  152.68    9.40
  -8   1  -2  143.49   10.10
  -9  -1  -2    0.50    1.70
  -9  -1  -2   -0.70    1.30
  -9   1  -2   -0.10    2.00
  -9   1  -2    1.40    1.70
  -9   1  -2    0.60    1.50
 -10  -1  -2   37.80    3.60
 -10  -1  -2   40.00    3.40
 -10   1  -2   32.90    3.60
 -10   1  -2   25.40    3.00
 -10   1  -2   34.70    4.20
 -11  -1  -2    5.20    1.60
 -11  -1  -2    7.10    1.90
 -11   1  -2    8.00    1.90
 -11   1  -2    8.90    2.10
 -12  -1  -2    0.50    1.20
 -12  -1  -2    3.00    1.40
 -12   1  -2    0.60    1.40
 -12   1  -2    0.00    1.10
 -12  -2   2   -1.10    1.10
 -12   2   2   -0.40    1.30
 -11  -2   2   -0.70    1.40
 -11  -2   2    0.30    1.40
 -11   2   2    0.90    1.40
 -11   2   2    0.40    1.50
 -10  -2   2   44.80    4.00
 -10  -2   2   47.50    3.80
 -10   2   2   48.00    5.30
 -10   2   2   48.70    4.00
 -10   2   2   47.20    4.10
  -9  -2   2   14.40    1.40
  -9  -2   2   10.20    2.00
  -9  -2   2    8.40    1.70
  -9   2   2    9.90    1.90
  -9   2   2   14.10    2.90
  -9   2   2   12.40    2.10
  -8  -2   2   63.69    4.80
  -8  -2   2   60.09    4.20
  -8  -2   2   64.59    4.40
  -8   2   2   58.69    4.60
  -8   2   2   63.49    4.50
  -8   2   2   64.99    5.40
  -7  -2   2  101.29    6.40
  -7  -2   2  101.39    6.30
  -7  -2   2   99.29    6.70
  -7   2   2   95.59    7.10
  -7   2   2  103.09    6.40
   7   2  -2  101.19    6.40
  -7   2   2  105.19    6.60
  -6  -2   2    3.50    1.00
  -6  -2   2    2.40    1.00
  -6   2   2    5.10    1.10
  -6   2   2    4.90    1.30
  -6   2   2    3.60    1.80
   6   2  -2    4.10    1.00
  -5  -2   2  460.25   26.50
  -4  -2   2  305.57   17.60
   3   2  -2  829.72   97.29
   2   2  -2  333.07   52.19
  -2   2   2  363.06   29.70
  -2   2   2  384.46   33.70
   1   2  -2 2829.32  180.88
  -1   2   2 2944.51  173.38
   1   2  -2 2790.52  198.18
   0  -2  -2   14.20    1.10
   0  -2   2   12.10    1.20
   0  -2  -2   12.60    1.30
   0  -2   2   11.30    2.90
   0   2  -2   12.40    1.30
   0   2   2   16.00    1.70
   0   2  -2   14.90    1.60
   1  -2   2  630.94   63.79
   1   2   2  683.03   58.59
  -1   2  -2  651.23   57.19
  -2  -2  -2 1663.93  180.38
   2  -2   2 1774.42  153.18
   2   2   2 1782.02  129.59
  -2   2  -2 1880.51  113.69
  -3  -2  -2  642.94  153.58
  -3   2  -2  688.73   47.60
   3   2   2  752.02   89.89
  -4  -2  -2    8.40    1.30
  -4  -2  -2   11.30    1.20
  -4  -2  -2   10.20    1.00
  -4   2  -2    7.00    1.70
  -4   2  -2   10.30    1.40
  -4   2  -2    8.60    1.20
  -5  -2  -2   13.40    1.60
  -5  -2  -2   14.40    1.40
  -5  -2  -2   11.20    1.10
  -5   2  -2   12.60    1.40
  -5   2  -2   13.80    2.10
  -5   2  -2   16.20    1.80
  -6  -2  -2  127.49    7.90
  -6  -2  -2  135.39    7.70
   6  -2   2  115.39    7.30
  -6  -2  -2  131.29    7.80
  -6   2  -2  129.49    8.50
  -6   2  -2  123.09    7.90
  -6   2  -2  124.99    7.70
  -7  -2  -2  108.89    6.60
  -7  -2  -2  102.99    6.60
  -7  -2  -2  111.99    7.10
  -7  -2  -2  105.79    6.90
  -7   2  -2  102.19    7.60
  -7   2  -2  104.59    6.70
  -7   2  -2  102.59    6.90
  -8  -2  -2   44.20    3.80
  -8  -2  -2   38.30    3.10
  -8  -2  -2   45.00    3.30
  -8   2  -2   41.40    3.70
  -8   2  -2   40.60    3.50
  -8   2  -2   43.30    4.70
  -9  -2  -2   18.40    1.70
  -9  -2  -2   17.80    2.70
  -9  -2  -2   13.60    1.90
  -9   2  -2   15.40    3.10
  -9   2  -2   10.10    1.90
  -9   2  -2   13.50    2.40
 -10  -2  -2   19.90    2.30
 -10  -2  -2   20.10    2.70
 -10   2  -2   19.90    2.40
 -10   2  -2   20.50    2.70
 -10   2  -2   23.70    3.40
 -11  -2  -2    0.60    1.40
 -11  -2  -2    0.10    1.20
 -11   2  -2    2.40    1.70
 -11   2  -2   -0.50    1.70
 -11  -3   2    0.60    1.30
 -11  -3   2    1.00    1.20
 -11   3   2    0.40    1.30
 -11   3   2    1.60    1.50
 -10  -3   2    4.20    1.60
 -10  -3   2   12.70    1.90
 -10   3   2   10.80    2.20
 -10   3   2    5.50    2.70
 -10   3   2    6.70    1.70
  -9  -3   2    0.20    1.50
  -9  -3   2    0.70    1.00
  -9  -3   2   -0.50    1.20
  -9   3   2   -2.00    1.40
  -9   3   2   -2.10    1.60
  -9   3   2   -1.60    2.10
  -8  -3   2   32.20    2.90
  -8  -3   2   36.00    3.00
  -8  -3   2   33.30    3.50
  -8   3   2   33.10    3.10
  -8   3   2   35.70    4.30
  -8   3   2   38.50    3.50
  -7  -3   2   59.69    4.00
  -7  -3   2   57.39    3.80
  -7   3   2   48.60    3.90
  -7   3   2   42.20    4.00
  -7   3   2   60.79    5.10
  -6  -3   2   56.39    4.20
  -6  -3   2   50.39    3.90
  -6  -3   2   61.49    4.00
  -6   3   2   59.19    4.00
  -6   3   2   66.69    5.00
  -6   3   2   64.59    4.30
   6   3  -2   59.99    4.10
  -5  -3   2  143.79    8.70
   5  -3  -2  140.49    8.50
  -5  -3   2  152.38    9.10
  -5   3   2  149.49    9.60
  -5   3   2  154.18    8.90
  -5   3   2  151.58    9.10
   4   3  -2  227.18  102.99
  -3  -3   2   28.40    2.70
  -3  -3   2   32.00    2.30
   3  -3  -2   32.00    2.10
  -3   3   2   32.30    2.30
  -3   3   2   36.00    3.20
  -3   3   2   34.70    2.50
   3   3  -2   40.00    2.50
  -2   3   2  677.53   58.99
  -2   3   2  541.15   50.09
   2   3  -2  639.54   80.39
  -1   3   2  363.16   23.10
   0   3   2  729.43   44.60
   1  -3   2    1.30    0.60
  -1  -3  -2    1.20    0.90
  -1  -3  -2    1.50    0.60
   1  -3   2   -0.20    0.80
  -1   3  -2    1.30    1.20
  -2  -3  -2   37.70    2.80
  -2  -3  -2   40.00    2.50
   2  -3   2   32.00    2.50
  -2   3  -2   37.10    2.80
  -2   3  -2   39.40    3.10
  -3   3  -2  351.66   36.40
  -3   3  -2  263.27   32.80
   3   3   2  271.57   74.29
   4   3   2  321.77  104.19
  -5  -3  -2   15.00    1.80
  -5  -3  -2   13.80    1.50
  -5  -3  -2   14.70    1.50
  -5   3  -2   19.80    2.80
  -5   3  -2   23.20    2.20
  -5   3  -2   16.90    1.80
  -6  -3  -2   51.19    3.70
  -6  -3  -2   47.90    3.20
  -6  -3  -2   50.59    3.50
  -6  -3  -2   51.59    3.60
  -6   3  -2   51.49    4.60
  -6   3  -2   48.20    3.80
  -6   3  -2   52.89    3.70
  -7   3  -2  319.57   19.10
  -8  -3  -2    0.50    1.60
  -8  -3  -2   -1.00    1.20
  -8  -3  -2    0.50    1.10
  -8   3  -2    1.50    1.70
  -8   3  -2    1.80    1.40
  -8   3  -2    0.80    2.20
  -9  -3  -2   18.30    2.70
  -9  -3  -2   14.30    1.90
  -9  -3  -2   18.30    2.10
  -9   3  -2   13.50    2.00
  -9   3  -2   17.80    2.80
  -9   3  -2   12.10    2.90
 -10  -3  -2    1.60    1.30
 -10  -3  -2    1.50    1.80
 -10   3  -2    1.80    2.30
 -10   3  -2    0.90    1.50
 -10   3  -2    0.00    1.80
 -11  -3  -2    7.90    1.70
 -11  -3  -2   13.10    1.70
 -11   3  -2    4.10    1.80
 -11  -4   2   -0.30    0.90
 -11  -4   2    1.00    1.00
 -10  -4   2    2.50    1.40
 -10  -4   2    5.80    1.30
 -10  -4   2    8.60    1.70
 -10   4   2    3.70    1.80
 -10   4   2    5.20    2.70
  -9  -4   2    2.20    1.30
  -9  -4   2    0.60    1.20
  -9  -4   2    1.30    1.50
  -9   4   2    0.00    1.60
  -9   4   2    0.50    1.40
  -9   4   2   -2.00    2.30
  -8  -4   2   -1.10    1.70
  -8  -4   2    0.50    1.20
  -8  -4   2    1.20    1.20
  -8   4   2    3.10    2.60
  -8   4   2    0.90    1.30
  -8   4   2   -1.10    1.50
  -7  -4   2   37.30    3.00
  -7  -4   2   36.70    3.20
  -7   4   2   35.40    3.40
  -7   4   2   37.70    3.10
  -7   4   2   30.50    4.00
  -6  -4   2   29.60    2.90
  -6  -4   2   26.70    2.40
  -6  -4   2   26.20    2.20
  -6   4   2   29.20    2.60
  -6   4   2   28.70    2.90
  -6   4   2   29.80    3.60
  -5  -4   2    4.80    1.40
  -5  -4   2    5.60    1.00
   5  -4  -2    5.80    0.60
  -5   4   2    7.10    1.30
  -5   4   2    7.20    2.10
  -5   4   2    5.00    1.50
  -4  -4   2    6.20    1.50
  -4  -4   2    7.20    1.10
   4  -4  -2    6.80    0.80
  -4   4   2    9.30    1.30
  -4   4   2    8.40    1.60
  -4   4   2    7.40    1.90
  -3   4   2  191.08   37.20
  -3   4   2  179.88   28.80
   3   4  -2  126.59   78.39
   2  -4  -2  136.89    8.20
  -1   4   2  712.63   69.69
  -1   4   2  708.63  106.79
   1   4  -2  743.33   84.89
   0   4  -2  201.28   47.00
   0   4   2  391.86   56.59
   0   4   2  226.38  147.09
  -1   4  -2 1096.79  121.29
   1   4   2 1014.70   97.59
  -1   4  -2  937.21   86.69
  -2  -4  -2   53.59    3.40
  -2  -4  -2   51.89    3.80
   2  -4   2   53.09    3.30
   2  -4   2   51.99    3.60
  -2   4  -2   52.09    4.10
   3  -4   2  136.39    8.10
  -3   4  -2  140.69    8.50
  -3   4  -2  136.69    8.90
  -4  -4  -2   99.39    5.70
  -4  -4  -2  103.19    6.10
   4  -4   2   95.29    5.50
  -4  -4  -2   94.09    5.70
  -4   4  -2   82.69    6.50
  -4   4  -2   78.39    6.00
  -5  -4  -2   93.39    6.20
  -5  -4  -2  102.19    6.20
  -5  -4  -2   98.89    6.60
   5  -4   2  101.89    6.00
  -5   4  -2  105.89    7.30
  -5   4  -2  110.49    6.80
  -5   4  -2  102.19    6.40
  -6  -4  -2   18.00    2.20
  -6  -4  -2   18.10    1.70
  -6  -4  -2   19.80    1.90
  -6   4  -2   12.50    2.20
  -6   4  -2   21.60    2.20
  -6   4  -2   11.60    2.70
  -7  -4  -2   19.30    1.90
  -7  -4  -2   13.50    2.00
  -7   4  -2   20.60    2.20
  -7   4  -2   15.30    2.40
  -7   4  -2   13.40    2.90
  -8  -4  -2    3.70    1.40
  -8  -4  -2    5.20    1.40
  -8  -4  -2    3.90    1.90
  -8   4  -2    5.50    1.70
  -8   4  -2    6.40    2.20
  -8   4  -2    3.80    2.70
  -9  -4  -2   31.60    2.80
  -9  -4  -2   33.90    2.80
  -9  -4  -2   23.80    3.00
  -9   4  -2   31.10    4.30
  -9   4  -2   24.10    3.10
 -10  -4  -2    1.60    1.20
 -10  -4  -2    4.50    1.10
 -10  -4  -2    4.70    1.90
 -10   4  -2    1.60    2.50
 -10   4  -2    3.00    2.00
 -11  -4  -2    7.50    1.40
 -11  -4  -2    9.20    1.40
 -11   4  -2    4.90    1.60
 -10  -5   2    2.00    1.40
 -10  -5   2    0.20    1.10
 -10  -5   2    0.90    1.00
  -9  -5   2   19.80    2.20
  -9  -5   2   19.70    2.40
  -9   5   2   23.70    3.90
  -8  -5   2    0.10    1.10
  -8  -5   2    0.30    1.40
  -8   5   2    0.10    2.50
  -7  -5   2   93.79    6.30
  -7  -5   2   91.09    5.80
  -7   5   2   86.29    6.40
  -7   5   2   84.39    7.40
  -6  -5   2    0.30    1.10
  -6  -5   2    0.50    1.40
  -6  -5   2    0.60    0.90
  -6   5   2   -1.30    2.20
  -5  -5   2   29.60    2.40
  -5  -5   2   28.40    2.30
   5  -5  -2   27.40    1.90
  -5  -5   2   30.00    3.00
  -5   5   2   18.30    3.10
   4  -5  -2   32.40    2.20
  -4  -5   2   36.20    3.20
  -4  -5   2   28.80    2.50
  -4   5   2   27.80    3.60
   3  -5  -2   64.49    4.00
  -3  -5   2   63.29    4.20
  -3  -5   2   58.49    4.60
  -3   5   2   64.89    5.10
  -2  -5   2  120.59    7.70
  -2  -5   2  115.49    7.30
   2  -5  -2  117.79    7.20
  -2   5   2  125.19    8.10
  -1  -5   2   92.79    5.50
  -1  -5   2   78.29    5.90
   1  -5  -2   77.39    5.70
   1  -5  -2   98.29    5.50
  -1   5   2  100.19    6.30
   0  -5   2   91.49    5.80
   0  -5  -2   82.19    5.70
   0  -5   2   82.49    5.40
   0  -5  -2   90.09    5.40
   0   5  -2   84.99    5.90
   1  -5   2  286.77   17.00
   2  -5   2  114.89    6.70
  -2  -5  -2  107.89    6.70
  -2   5  -2  105.89    7.40
   3  -5   2   25.10    2.10
  -3  -5  -2   27.20    2.30
  -3  -5  -2   34.50    2.90
  -3   5  -2   31.50    3.40
  -4  -5  -2    3.00    1.40
  -4  -5  -2    3.10    0.90
  -4  -5  -2    4.50    1.00
   4  -5   2    4.00    0.80
  -4   5  -2    4.40    2.00
  -5  -5  -2   12.90    2.10
   5  -5   2   13.30    1.30
  -5  -5  -2   10.40    1.40
  -5  -5  -2   14.30    1.50
  -5   5  -2   12.60    2.20
  -5   5  -2   10.50    2.70
  -6  -5  -2    0.30    1.40
  -6  -5  -2   -0.30    0.90
  -6  -5  -2    1.70    0.90
  -6   5  -2    0.80    2.10
  -6   5  -2   -0.90    1.70
  -7  -5  -2    0.60    1.50
  -7  -5  -2    1.10    1.00
  -7   5  -2    0.00    1.90
  -7   5  -2    0.80    2.30
  -8  -5  -2    9.40    1.50
  -8  -5  -2    7.90    1.70
  -8   5  -2    5.50    2.60
  -8   5  -2   10.50    2.30
  -9  -5  -2    0.10    1.20
  -9  -5  -2   -0.90    1.10
  -9  -5  -2   -0.10    1.50
  -9   5  -2    1.70    2.60
  -9   5  -2   -2.70    1.80
 -10  -5  -2    7.40    1.70
 -10  -5  -2    8.50    1.30
 -10   5  -2    7.20    2.80
  -9  -6   2    4.80    1.30
  -9  -6   2    5.40    1.50
  -9  -6   2   11.30    1.40
  -8  -6   2    7.50    1.40
  -8  -6   2    8.10    1.80
  -8   6   2    9.20    3.10
  -7  -6   2    4.10    1.80
  -7  -6   2    2.20    1.20
  -7   6   2    2.30    2.60
  -6  -6   2    0.90    1.00
  -6  -6   2    0.30    1.50
  -6  -6   2    1.20    1.10
  -6   6   2    1.70    2.60
  -5  -6   2  115.09    7.40
   5  -6  -2  126.59    7.20
  -5  -6   2  117.29    7.50
  -5  -6   2  118.59    8.20
  -5   6   2  124.79    8.80
  -4  -6   2   25.60    2.60
  -4  -6   2   35.30    3.40
   4  -6  -2   31.30    2.30
  -4   6   2   24.10    3.60
  -3  -6   2   38.50    3.80
  -3  -6   2   42.50    3.20
   3  -6  -2   48.50    3.10
  -3   6   2   46.50    4.60
   2   6  -2  417.66  113.89
  -2   6   2  376.36   60.79
  -1  -6   2  243.28   14.40
   1  -6  -2  225.98   14.10
   0  -6   2  200.48   12.50
   0  -6  -2  198.78   12.40
   0  -6   2  207.88   12.10
  -1  -6  -2   56.09    3.70
  -1  -6  -2   51.39    4.10
   1  -6   2   56.49    3.70
   1  -6   2   48.30    4.00
  -1   6  -2   50.29    4.50
   2  -6   2   18.90    1.90
  -2  -6  -2   18.10    2.40
  -2  -6  -2   24.30    2.20
  -2   6  -2   21.40    3.10
   3  -6   2  197.58   11.80
  -3  -6  -2  208.38   12.40
  -3  -6  -2  204.78   11.90
  -3   6  -2  182.18   12.70
  -4  -6  -2   45.90    3.90
  -4  -6  -2   42.20    3.10
   4  -6   2   47.00    3.10
  -4  -6  -2   45.90    3.40
  -4   6  -2   44.10    4.70
  -5  -6  -2   10.70    2.20
  -5  -6  -2   10.60    1.30
  -5  -6  -2    6.70    1.30
   5  -6   2    7.50    1.00
  -5   6  -2    6.00    2.50
  -6  -6  -2    6.70    1.90
  -6  -6  -2   12.30    1.50
  -6  -6  -2   10.50    1.40
  -6   6  -2   19.30    3.60
  -7  -6  -2   -1.10    1.40
  -7  -6  -2    0.50    1.00
  -7   6  -2    2.20    2.80
  -8  -6  -2    5.10    1.60
  -8   6  -2    6.50    2.90
  -9  -6  -2    8.10    1.80
  -9  -6  -2   11.90    1.80
  -9   6  -2   12.50    3.10
  -8  -7   2    0.10    1.10
  -7  -7   2    3.70    1.60
  -6  -7   2   28.30    3.40
  -6  -7   2   29.10    2.40
  -6  -7   2   27.00    2.50
  -5  -7   2   -0.50    1.20
   5  -7  -2    0.20    0.70
  -5  -7   2    1.60    1.10
  -5  -7   2    1.10    1.60
  -4  -7   2    7.30    1.40
  -4  -7   2    4.80    1.80
   4  -7  -2    8.10    1.10
  -4  -7   2    7.10    1.30
  -3  -7   2   29.50    2.60
   3  -7  -2   23.70    2.30
  -3  -7   2   30.40    3.40
   2  -7  -2   14.90    1.60
  -2  -7   2    9.80    1.60
  -2  -7   2    5.30    1.90
  -1  -7   2  327.57   19.80
   0  -7   2    9.50    1.50
   0  -7   2   15.60    2.20
   0  -7  -2   11.00    1.50
  -1  -7  -2    0.90    1.10
  -1  -7  -2    2.10    1.60
   1  -7   2    1.40    0.90
  -2  -7  -2   -0.40    1.40
   2  -7   2   -0.30    0.80
  -2  -7  -2   -0.20    1.10
  -3  -7  -2   17.70    2.50
   3  -7   2   10.90    1.40
  -3  -7  -2   15.90    1.90
  -3   7  -2   15.10    2.90
  -4  -7  -2    4.80    1.90
   4  -7   2    2.50    0.90
  -4  -7  -2    1.50    1.20
  -4   7  -2    0.00    2.20
  -5  -7  -2    0.70    1.10
  -5  -7  -2    0.30    1.50
   5  -7   2    1.50    0.80
  -5   7  -2    2.80    2.70
  -6  -7  -2    0.50    1.10
  -6  -7  -2    0.50    1.50
  -6   7  -2    0.10    2.40
  -7  -7  -2    2.00    1.50
  -7   7  -2    1.30    2.70
  -8  -7  -2    0.70    1.20
  -8   7  -2    2.10    2.50
  -7  -8   2    1.70    1.40
  -6  -8   2    5.10    1.80
  -5  -8   2   -0.10    1.10
  -5  -8   2    1.50    1.70
  -4  -8   2    8.00    2.20
   4  -8  -2   10.80    1.30
  -4  -8   2    6.80    1.50
  -3  -8   2   49.50    4.00
  -3  -8   2   61.49    4.90
   3  -8  -2   52.39    3.80
  -2  -8   2   34.40    3.80
  -2  -8   2   27.80    2.80
   2  -8  -2   33.60    2.70
  -1  -8   2   22.20    3.10
   1  -8  -2   19.60    2.10
  -1  -8   2   26.70    2.50
   0  -8  -2   -0.50    1.10
   0  -8   2   -1.70    1.00
  -1  -8  -2    4.60    1.90
   1  -8   2    4.80    1.40
  -1  -8  -2    6.20    1.40
  -2  -8  -2   14.20    1.90
   2  -8   2   15.40    1.90
  -2  -8  -2   19.00    2.80
   3  -8   2   34.90    2.80
  -3  -8  -2   32.10    3.80
  -3  -8  -2   35.20    3.00
   4  -8   2    5.70    1.10
  -4  -8  -2    7.00    1.50
  -4  -8  -2    5.20    2.10
  -5  -8  -2    8.10    2.10
  -5  -8  -2    3.00    1.20
  -6  -8  -2   -1.30    1.50
  -7  -8  -2   -0.90    1.30
  -5  -9   2    1.90    1.80
  -5  -9   2    2.20    1.10
   4  -9  -2   21.80    1.90
  -4  -9   2   19.80    2.80
  -4  -9   2   21.70    2.10
  -3  -9   2   17.20    2.60
   3  -9  -2   21.30    1.90
  -3  -9   2   18.70    2.00
  -2  -9   2    0.20    1.20
   2  -9  -2   -0.10    1.00
  -1  -9   2   93.29    6.30
   1  -9  -2   98.59    6.20
   0  -9   2    7.60    1.60
   0  -9  -2    7.10    1.50
  -1  -9  -2   53.49    3.90
   1  -9   2   50.39    3.80
   2  -9   2    3.60    1.20
  -2  -9  -2    1.00    1.10
  -3  -9  -2   18.90    2.70
  -3  -9  -2   15.80    1.90
   3  -9   2   16.40    1.70
   4  -9   2   29.40    2.40
  -4  -9  -2   39.40    3.80
  -4  -9  -2   27.90    2.70
  -5  -9  -2    0.70    1.80
  -5  -9  -2    1.70    1.10
   1 -10  -2    3.00    1.10
  -1 -10   2    1.60    1.10
   0 -10   2    0.30    0.90
   0 -10  -2    0.80    0.90
  -1 -10  -2    5.10    1.20
   1 -10   2    3.60    1.00
 -12   0   3    1.20    1.30
 -11   0   3   -0.90    1.30
 -11   0   3   -0.60    1.40
 -10   0   3    0.80    1.60
 -10   0   3    0.70    1.50
   9   0  -3   -0.30    0.90
  -9   0   3   -0.30    1.40
  -9   0   3    1.20    1.40
   8   0  -3    0.10    0.80
  -8   0   3    0.20    1.20
  -8   0   3   -1.70    1.00
  -8   0   3    0.00    1.20
  -7   0   3   -0.50    1.00
  -7   0   3   -0.30    1.10
  -7   0   3   -0.10    1.10
  -6   0   3    0.00    0.40
  -6   0   3   -0.40    0.90
  -6   0   3   -0.30    0.80
  -6   0   3    1.00    1.20
  -5   0   3   -1.30    1.00
   5   0  -3   -0.40    0.40
  -5   0   3    0.50    0.90
  -5   0   3   -0.90    0.80
  -5   0   3    0.00    0.40
  -4   0   3   -0.60    0.80
  -4   0   3    0.60    0.50
   4   0  -3    0.30    0.40
  -4   0   3   -0.40    0.90
  -4   0   3    0.30    0.70
  -3   0   3   -0.80    0.60
  -3   0   3    0.20    0.80
  -3   0   3    0.80    0.80
   3   0  -3    0.00    0.30
  -3   0   3   -0.20    0.50
   2   0  -3   -0.10    0.20
  -2   0   3    0.30    0.30
  -2   0   3    0.00    0.60
  -2   0   3    0.10    0.60
   2   0  -3    0.10    0.40
   1   0  -3    0.10    0.30
  -1   0   3    0.30    0.30
  -1   0   3   -0.40    0.50
   1   0  -3    0.10    0.30
   0   0  -3    0.00    0.20
   0   0  -3    0.30    0.20
   0   0  -3    0.00    0.30
  -1   0  -3    0.30    0.40
  -1   0  -3    0.90    0.50
  -1   0  -3    0.70    0.30
  -2   0  -3    0.20    0.50
  -2   0  -3   -0.30    0.50
   3   0   3    0.80    0.50
  -3   0  -3    0.40    0.60
  -3   0  -3   -0.20    0.50
  -3   0  -3    0.30    0.90
  -4   0  -3    0.80    1.10
  -4   0  -3    0.40    1.00
  -4   0  -3    0.00    0.70
  -4   0  -3    0.60    0.60
   4   0   3   -0.10    0.50
  -5   0  -3    0.20    0.60
  -5   0  -3    0.00    1.20
  -5   0  -3    0.00    1.00
  -5   0  -3    1.00    0.80
   5   0   3    1.20    0.60
  -6   0  -3    0.00    1.00
  -6   0  -3    1.50    0.90
  -6   0  -3    0.60    0.60
  -6   0  -3    0.10    1.40
  -7   0  -3   -0.20    1.20
  -7   0  -3    0.10    0.40
  -7   0  -3    0.00    1.60
  -7   0  -3   -0.10    1.00
  -8   0  -3   -1.10    1.40
  -8   0  -3    0.50    1.80
  -8   0  -3    1.60    1.30
  -9   0  -3    1.00    1.60
  -9   0  -3   -1.20    1.40
  -9   0  -3    0.60    1.90
 -10   0  -3   -0.60    1.50
 -10   0  -3   -2.40    1.50
 -11   0  -3    1.90    1.60
 -11   0  -3    0.40    1.60
 -12   0  -3   -0.10    1.20
 -12   0  -3   -1.30    1.20
 -12  -1   3   37.50    3.10
 -12   1   3   33.20    3.10
 -11  -1   3    4.70    1.80
 -11  -1   3    4.00    1.60
 -11   1   3    0.20    1.50
 -11   1   3    3.70    1.60
 -10  -1   3   10.40    1.90
 -10  -1   3   14.80    2.30
 -10   1   3   11.00    2.00
 -10   1   3    7.30    1.90
   9  -1  -3   24.10    1.90
  -9  -1   3   19.00    2.60
  -9  -1   3   18.70    2.30
  -9   1   3   18.10    2.30
  -9   1   3   25.70    2.80
  -9   1   3   17.90    2.80
  -8  -1   3    4.50    1.60
  -8  -1   3    5.80    0.80
  -8  -1   3    3.80    1.40
  -8   1   3    5.00    1.40
  -8   1   3    3.10    1.90
   8   1  -3    4.10    1.20
  -8   1   3    4.00    1.50
  -7  -1   3   42.70    2.90
  -7  -1   3   44.80    3.20
  -7  -1   3   44.50    3.40
  -7   1   3   40.70    3.20
  -7   1   3   41.00    3.70
   7   1  -3   43.50    3.00
  -7   1   3   43.50    3.30
  -6  -1   3   73.69    4.70
  -6  -1   3   76.49    4.70
  -6  -1   3   74.79    5.00
  -6  -1   3   66.09    4.70
  -6   1   3   76.29    4.90
  -6   1   3   75.39    4.70
  -6   1   3   78.19    5.30
   5  -1  -3    3.60    0.40
  -5  -1   3    4.30    1.00
  -5  -1   3    4.00    0.90
  -5  -1   3    2.70    0.90
  -5   1   3    4.50    1.40
   5   1  -3    4.40    0.80
  -5   1   3    5.30    1.00
  -5   1   3    3.40    1.10
   4   1  -3  411.26  129.29
   3   1  -3  396.06   73.49
   2  -1  -3    3.80    0.30
  -2  -1   3    0.20    1.60
  -2  -1   3    5.00    0.60
   2   1  -3    3.20    0.60
  -2   1   3    3.10    0.60
  -2   1   3    2.60    0.40
  -2   1   3    5.60    0.70
  -1  -1   3 4272.67  249.78
  -1   1   3 4352.06  244.78
   1   1  -3 3964.50  256.87
   0  -1  -3   88.29   38.40
   0  -1   3  119.79   22.40
   0   1   3  141.29   18.40
   0   1  -3   66.39   21.70
  -1  -1  -3  364.96   50.99
   1  -1   3  442.96   44.00
  -1   1  -3  428.66   37.10
   1   1   3  423.66   42.50
  -2  -1  -3 2258.57  162.08
   2  -1   3 2435.96  154.78
  -2   1  -3 2489.45  145.29
   2   1   3 2441.36  156.38
  -3  -1  -3  158.48   62.09
  -3   1  -3  174.48   26.40
   3   1   3  219.18   54.89
  -4  -1  -3   35.90    2.40
  -4  -1  -3   34.30    2.30
  -4  -1  -3   29.40    2.10
   4   1   3   33.70    2.30
  -4   1  -3   33.40    2.10
  -4   1  -3   34.20    2.40
  -4   1  -3   33.20    3.00
  -4   1  -3   33.30    2.50
  -5  -1  -3   50.19    3.20
  -5  -1  -3   48.00    3.20
   5  -1   3   50.59    2.90
  -5   1  -3   51.79    3.30
  -5   1  -3   50.69    3.90
  -5   1  -3   42.60    2.80
  -5   1  -3   49.90    3.50
  -6  -1  -3   57.59    4.20
  -6  -1  -3   49.60    3.60
  -6  -1  -3   57.49    4.10
  -6  -1  -3   54.19    3.70
  -6   1  -3   56.49    4.00
  -6   1  -3   52.39    3.70
  -6   1  -3   60.19    4.50
  -7  -1  -3  461.85   27.30
  -8  -1  -3   61.99    4.80
  -8  -1  -3   62.79    4.00
  -8  -1  -3   62.59    4.40
  -8  -1  -3   65.19    5.10
  -8   1  -3   62.19    4.70
  -8   1  -3   62.09    4.50
  -8   1  -3   66.69    5.50
  -9  -1  -3  221.48   13.30
  -9  -1  -3  219.58   13.60
  -9   1  -3  219.58   14.10
  -9   1  -3  213.98   13.60
  -9   1  -3  222.78   13.30
 -10  -1  -3    8.00    1.90
 -10  -1  -3    9.80    2.20
 -10   1  -3    7.00    2.20
 -10   1  -3    6.80    2.50
 -10   1  -3    9.70    2.20
 -11  -1  -3    4.80    1.90
 -11  -1  -3    0.40    1.30
 -11   1  -3    0.40    1.40
 -11   1  -3    1.50    1.80
 -12  -1  -3   -0.40    1.20
 -12  -1  -3    0.80    1.10
 -12   1  -3   -0.50    1.30
 -12   1  -3    1.20    1.40
 -12  -2   3    4.00    1.20
 -12   2   3    2.90    1.30
 -11  -2   3    3.70    1.40
 -11  -2   3    4.00    1.50
 -11   2   3    6.80    1.80
 -11   2   3    6.10    1.50
 -10  -2   3   26.20    3.10
 -10  -2   3   31.80    3.10
 -10   2   3   35.70    3.20
 -10   2   3   30.20    3.30
  -9  -2   3    8.30    2.00
  -9  -2   3   11.50    1.20
  -9  -2   3   14.80    2.10
  -9   2   3    9.80    2.60
  -9   2   3    7.80    1.90
  -9   2   3    9.50    1.90
  -8  -2   3  160.68   10.20
  -8  -2   3  171.28   10.70
  -8  -2   3  171.18   10.40
  -8   2   3  174.48   10.60
  -8   2   3  179.58   11.20
  -8   2   3  172.38   10.40
   8   2  -3  164.88   10.40
  -7  -2   3  213.78   12.90
  -7   2   3  221.08   12.70
  -7   2   3  201.88   12.50
  -7   2   3  205.18   13.20
  -6  -2   3   22.30    2.00
  -6  -2   3   21.10    2.00
  -6   2   3   23.30    2.20
  -6   2   3   19.20    1.90
  -6   2   3   15.50    2.40
   6   2  -3   16.50    1.80
  -5  -2   3   51.49    3.30
  -5  -2   3   53.79    3.60
  -5  -2   3   47.50    3.70
  -5   2   3   61.59    3.80
   5   2  -3   57.39    3.60
  -5   2   3   53.79    3.50
  -5   2   3   60.49    4.30
  -4  -2   3    3.90    1.00
  -4  -2   3    1.70    0.60
  -4  -2   3    1.00    0.40
  -4   2   3    1.30    0.90
   4   2  -3    2.40    0.80
  -4   2   3    1.40    1.30
  -4   2   3    3.50    0.80
   3   2  -3  651.83   91.39
  -2   2   3  984.10   62.69
   2   2  -3  968.50   90.49
  -1  -2   3  113.09    8.80
   0  -2  -3   31.40    2.20
   0  -2  -3   34.20    2.40
   0  -2   3   41.00    4.30
   0   2  -3   29.00    2.20
   0   2  -3   33.90    2.20
   0   2  -3   37.00    2.40
   1  -2   3 1763.52  126.29
   1   2   3 1875.31  120.29
  -1   2  -3 1746.13  117.49
  -2  -2  -3    3.20    0.70
  -2  -2  -3    1.60    0.90
   2  -2   3    2.80    0.50
  -2   2  -3    3.20    1.20
  -2   2  -3    1.10    0.50
  -2   2  -3    1.90    0.90
  -2   2  -3    3.00    0.90
  -3  -2  -3 1605.24  194.28
  -3   2  -3 2013.60  120.79
   3   2   3 2017.80  149.49
  -4   2  -3  202.58   12.40
  -5  -2  -3   20.80    1.50
  -5  -2  -3   21.40    1.90
  -5  -2  -3   19.70    1.80
  -5   2  -3   19.20    2.00
  -5   2  -3   19.10    1.90
  -5   2  -3   20.20    2.60
  -6  -2  -3  140.59    8.70
  -6  -2  -3  149.49    9.10
  -6  -2  -3  146.29    8.90
  -6   2  -3  137.89    9.00
  -6   2  -3  156.58    9.60
  -6   2  -3  144.39    8.80
  -7  -2  -3  133.29    7.90
  -7  -2  -3  135.09    7.90
  -7  -2  -3  123.59    8.30
  -7  -2  -3  123.99    8.20
  -7   2  -3  123.09    7.90
  -7   2  -3  132.79    8.90
  -7   2  -3  122.89    8.20
  -8  -2  -3    5.50    1.40
  -8  -2  -3    8.00    2.10
  -8  -2  -3    7.00    1.30
  -8   2  -3    4.60    2.30
  -8   2  -3    5.70    1.90
  -8   2  -3    7.50    1.70
  -9  -2  -3  105.99    6.80
  -9  -2  -3  108.19    7.20
  -9  -2  -3   97.49    6.30
  -9   2  -3   98.59    7.10
  -9   2  -3  108.09    7.90
  -9   2  -3  107.79    7.00
 -10  -2  -3    2.90    1.70
 -10  -2  -3   -0.10    1.40
 -10   2  -3    1.80    1.60
 -10   2  -3    1.30    2.30
 -10   2  -3    2.80    1.90
 -11  -2  -3    5.30    1.70
 -11  -2  -3    8.10    1.60
 -11   2  -3    8.10    1.70
 -11   2  -3    6.70    1.90
 -11  -3   3    0.00    1.10
 -11  -3   3   -0.80    1.20
 -11   3   3    0.40    1.40
 -11   3   3    1.90    1.50
 -10  -3   3    2.10    1.60
 -10  -3   3    1.40    1.30
 -10   3   3    0.70    2.30
 -10   3   3    1.70    1.30
 -10   3   3    1.70    1.70
  -9  -3   3    9.50    1.40
  -9  -3   3    8.30    1.80
  -9  -3   3    6.20    1.70
  -9   3   3    9.30    1.80
  -9   3   3    9.60    2.10
  -9   3   3    7.70    2.70
  -8  -3   3   19.40    2.30
  -8  -3   3   28.80    3.10
  -8  -3   3   26.50    2.50
  -8   3   3   26.00    3.60
  -8   3   3   30.90    3.10
  -8   3   3   29.60    2.80
  -7  -3   3   55.39    3.90
  -7  -3   3   53.99    4.00
  -7   3   3   55.19    5.00
  -7   3   3   56.29    4.00
  -7   3   3   52.89    4.20
  -6  -3   3   21.30    2.10
  -6  -3   3   21.60    2.30
  -6   3   3   22.90    2.10
  -6   3   3   21.50    2.90
   6   3  -3   21.40    2.20
  -6   3   3   22.10    2.40
  -5  -3   3   89.39    5.40
  -5  -3   3   84.69    5.80
   5  -3  -3   86.69    5.10
  -5   3   3   88.89    5.50
  -5   3   3   92.39    5.70
   5   3  -3   90.49    5.60
  -5   3   3   90.69    6.30
   4  -3  -3   39.60    2.40
  -4  -3   3   40.60    2.70
   4   3  -3   38.10    2.90
  -4   3   3   38.90    2.90
  -4   3   3   38.20    3.50
  -4   3   3   41.00    2.70
   3  -3  -3   19.30    1.30
  -3  -3   3   21.00    2.20
  -3  -3   3   19.40    1.70
  -3   3   3   17.80    1.60
   3   3  -3   21.20    1.90
  -3   3   3   21.00    1.90
  -3   3   3   23.50    2.50
  -2   3   3  750.42   71.69
   2   3  -3  793.32   86.39
  -2   3   3  851.51   61.49
  -1  -3   3    1.00    0.70
   1  -3  -3    2.60    0.80
   1  -3  -3    0.80    0.50
  -1  -3   3    1.30    1.00
   1   3  -3   -0.10    0.90
  -1   3   3    1.10    1.40
  -1   3   3    5.10    2.50
   0   3  -3  117.79    7.20
  -1  -3  -3   59.79    4.00
   1  -3   3   59.49    4.00
  -1   3  -3   64.79    4.30
   2  -3   3  184.28   10.90
  -3  -3  -3    6.30    1.20
  -3  -3  -3    5.20    0.80
  -3  -3  -3    7.10    1.00
  -3   3  -3    7.20    1.40
  -3   3  -3    5.70    1.70
  -3   3  -3    8.80    1.20
  -4  -3  -3   58.49    3.50
  -4  -3  -3   51.99    3.80
  -4  -3  -3   49.40    3.50
  -4   3  -3   59.09    3.90
  -4   3  -3   59.19    4.40
  -4   3  -3   53.19    3.70
  -5  -3  -3  103.79    7.20
  -5  -3  -3  113.29    7.00
  -5  -3  -3  111.59    6.90
  -5   3  -3  120.79    7.90
  -5   3  -3  131.59    7.40
  -5   3  -3  120.49    7.10
  -6  -3  -3    4.00    0.70
  -6  -3  -3    4.80    1.30
  -6  -3  -3    5.00    1.10
  -6   3  -3    7.90    1.40
  -6   3  -3    4.90    1.50
  -6   3  -3    4.40    2.20
  -7  -3  -3   33.00    3.00
  -7  -3  -3   31.90    2.80
  -7   3  -3   34.70    3.00
  -7   3  -3   36.10    3.30
  -7   3  -3   40.00    4.40
  -8  -3  -3   31.30    2.90
  -8  -3  -3   37.40    3.00
  -8  -3  -3   35.00    3.60
  -8   3  -3   36.10    3.30
  -8   3  -3   34.00    3.50
  -8   3  -3   33.80    4.30
  -9  -3  -3    7.20    2.00
  -9  -3  -3    8.20    1.40
  -9  -3  -3    9.40    1.70
  -9   3  -3    6.40    1.80
  -9   3  -3    3.60    1.90
  -9   3  -3    6.40    2.60
 -10  -3  -3    0.70    1.30
 -10  -3  -3    0.70    1.70
 -10   3  -3    0.30    1.70
 -10   3  -3    0.20    2.30
 -10   3  -3   -0.20    1.40
 -11  -3  -3    0.00    1.30
 -11  -3  -3   -0.40    1.10
 -11   3  -3    0.60    1.70
 -11  -4   3   -1.20    1.00
 -11  -4   3    1.40    1.10
 -10  -4   3   14.10    2.10
 -10  -4   3    9.00    1.70
 -10  -4   3    8.80    1.80
 -10   4   3    9.00    2.90
 -10   4   3    9.70    2.00
  -9  -4   3    4.90    1.40
  -9  -4   3    5.90    1.80
  -9  -4   3    6.60    1.50
  -9   4   3    6.30    2.90
  -9   4   3    2.50    1.50
  -9   4   3    3.00    1.90
  -8  -4   3   60.29    5.10
  -8  -4   3   67.09    4.60
  -8  -4   3   67.89    4.80
  -8   4   3   70.49    6.20
  -8   4   3   58.89    5.00
  -8   4   3   67.79    4.70
  -7  -4   3    7.60    1.70
  -7  -4   3   11.00    1.60
  -7   4   3    8.60    1.90
  -7   4   3   12.20    3.00
  -7   4   3    5.90    1.50
  -6  -4   3    2.00    1.30
  -6  -4   3    1.60    0.80
  -6  -4   3    2.10    1.10
  -6   4   3    0.70    1.30
  -6   4   3    2.50    1.10
  -6   4   3    2.00    2.10
   5  -4  -3   31.60    2.00
  -5  -4   3   34.60    3.00
  -5  -4   3   32.10    2.40
  -5   4   3   30.00    2.90
  -5   4   3   27.80    3.50
  -5   4   3   32.10    2.50
  -4  -4   3   22.70    2.50
  -4  -4   3   20.60    1.80
   4  -4  -3   19.10    1.40
  -4   4   3   25.90    2.90
  -4   4   3   21.90    2.20
  -4   4   3   18.60    1.90
  -3  -4   3    7.30    1.10
   3  -4  -3    5.40    0.70
  -3   4   3    3.70    1.70
  -2   4   3 1025.40   93.49
   2   4  -3  841.72  101.19
  -2   4   3  909.71   74.89
   1  -4  -3  205.28   13.10
   1   4  -3  240.38   13.30
   0  -4   3  160.98    9.10
   0  -4  -3  155.38    9.00
   0   4   3  133.19   12.00
   0   4  -3  135.99    9.10
   1  -4   3  191.58   11.50
  -2  -4  -3  114.59    7.20
   2  -4   3  107.99    7.10
  -2   4  -3  118.59    7.50
  -2   4  -3  118.39    7.20
  -3  -4  -3  116.29    7.60
   3  -4   3  119.09    7.20
  -3   4  -3  129.29    7.70
  -3   4  -3  121.89    7.90
  -4  -4  -3   30.90    2.80
  -4  -4  -3   35.60    2.40
  -4  -4  -3   34.50    2.40
  -4   4  -3   29.60    3.40
  -4   4  -3   31.40    2.90
  -5  -4  -3   69.39    4.30
  -5  -4  -3   61.69    4.20
  -5  -4  -3   72.39    4.80
  -5   4  -3   62.39    4.80
  -5   4  -3   66.89    5.50
   6  -4   3   60.19    3.80
  -6  -4  -3   61.39    4.10
  -6  -4  -3   62.49    4.50
  -6  -4  -3   61.29    4.00
  -6   4  -3   67.59    5.60
  -6   4  -3   61.39    4.40
  -6   4  -3   67.99    4.90
  -7  -4  -3   26.00    2.40
  -7  -4  -3   29.60    2.90
  -7   4  -3   17.90    3.30
  -7   4  -3   32.30    3.40
  -7   4  -3   29.10    2.80
  -8  -4  -3    3.30    1.90
  -8  -4  -3   -0.30    1.00
  -8  -4  -3   -0.50    1.20
  -8   4  -3    0.20    1.80
  -8   4  -3    2.60    2.40
  -8   4  -3   -0.30    1.40
  -9  -4  -3   -0.50    1.10
  -9  -4  -3    0.30    1.20
  -9  -4  -3    1.60    1.80
  -9   4  -3   -2.00    1.80
  -9   4  -3   -1.80    2.20
 -10  -4  -3   12.30    2.20
 -10  -4  -3   13.40    1.60
 -10  -4  -3   13.50    1.70
 -10   4  -3   11.50    2.20
 -10   4  -3   11.70    3.00
 -11  -4  -3    9.10    1.60
 -10  -5   3   11.00    1.50
 -10  -5   3    9.10    1.70
 -10  -5   3   15.40    1.70
  -9  -5   3    3.30    1.70
  -9  -5   3    2.60    1.30
  -9  -5   3    1.50    1.20
  -9   5   3    4.00    2.70
  -8  -5   3    8.60    1.50
  -8  -5   3    5.50    1.60
  -8   5   3    4.70    2.70
  -7  -5   3   51.59    3.90
  -7  -5   3   51.79    4.40
  -7   5   3   65.19    5.90
  -6  -5   3   32.40    2.80
  -6  -5   3   31.30    3.30
  -6  -5   3   34.10    2.60
  -6   5   3   34.40    4.30
  -5  -5   3   -0.50    0.80
   5  -5  -3    0.00    0.50
  -5  -5   3   -0.50    1.30
  -5   5   3   -1.70    1.90
   4   5  -3  757.92  170.68
  -3  -5   3    1.80    0.90
  -3  -5   3    1.00    1.30
   3  -5  -3    0.90    0.70
  -3   5   3   -0.80    1.80
   2  -5  -3    4.00    0.80
  -2  -5   3    2.90    1.40
  -2  -5   3    2.50    0.90
  -2   5   3    1.70    1.70
   1  -5  -3  154.98    9.70
   1  -5  -3  164.58   10.00
  -1  -5   3  171.88   10.20
   0  -5  -3    8.30    1.50
   0  -5   3    8.00    1.60
   0  -5  -3    9.20    1.20
   0  -5   3    8.10    1.20
   0   5  -3   10.60    1.90
  -1  -5  -3  122.89    8.20
   1  -5   3  126.19    8.20
  -1   5  -3  145.39    8.50
  -2  -5  -3   68.19    5.00
   2  -5   3   76.29    4.60
  -2  -5  -3   75.89    4.70
  -2   5  -3   73.09    5.40
   3   5   3   91.99   94.79
  -3   5  -3   55.59   37.60
  -3   5  -3  221.48   71.29
  -4  -5  -3   53.29    4.10
  -4  -5  -3   48.40    3.40
   4  -5   3   51.99    3.40
  -4  -5  -3   51.79    3.60
  -4   5  -3   57.49    4.70
  -4   5  -3   53.99    4.20
  -5  -5  -3    0.70    0.80
  -5  -5  -3    0.80    1.30
   5  -5   3    0.70    0.60
  -5  -5  -3   -0.40    0.90
  -5   5  -3   -0.60    1.80
  -5   5  -3    0.50    1.60
  -6  -5  -3    0.60    0.90
  -6  -5  -3    0.20    0.90
  -6  -5  -3    1.60    1.40
  -6   5  -3    2.10    1.80
  -6   5  -3    0.50    2.10
  -7  -5  -3    2.00    1.50
  -7  -5  -3    1.10    1.10
  -7   5  -3    0.50    2.50
  -7   5  -3    1.80    2.00
  -8  -5  -3    5.40    1.50
  -8  -5  -3    6.80    1.40
  -8   5  -3    5.40    2.20
  -8   5  -3    5.90    2.90
  -9  -5  -3   37.70    3.20
  -9  -5  -3   35.00    3.60
  -9  -5  -3   36.50    2.90
  -9   5  -3   26.70    4.00
  -9   5  -3   34.20    3.80
 -10  -5  -3    3.90    1.60
 -10  -5  -3    1.90    1.00
 -10   5  -3    4.30    2.60
  -9  -6   3    0.60    1.30
  -9  -6   3    1.80    1.20
  -9  -6   3    1.60    1.10
  -8  -6   3    1.00    1.20
  -8  -6   3    1.10    1.30
  -8   6   3   -0.40    2.60
  -7  -6   3    8.50    1.50
  -7  -6   3    6.00    1.80
  -7   6   3    5.80    3.00
  -6  -6   3    6.80    1.90
  -6  -6   3    3.90    1.30
  -6  -6   3    5.70    1.20
  -6   6   3    8.20    2.90
  -5  -6   3   31.40    3.30
   5  -6  -3   23.70    1.90
  -5  -6   3   23.00    2.30
  -5  -6   3   22.90    2.30
  -5   6   3   21.60    3.60
  -4  -6   3  185.58   10.60
  -4  -6   3  176.08   11.10
   4  -6  -3  161.38   10.30
  -4   6   3  177.18   11.60
  -3  -6   3  104.89    7.20
  -3  -6   3  104.79    6.70
   3  -6  -3  114.79    6.60
  -3   6   3   99.69    7.70
  -2  -6   3   44.40    3.20
   2  -6  -3   46.30    3.00
  -2  -6   3   31.80    3.60
  -1  -6   3   61.49    4.80
   1  -6  -3   71.19    4.20
   1  -6  -3   54.89    4.50
  -1  -6   3   66.59    4.30
   0  -6  -3  238.98   12.80
   0  -6  -3  208.18   13.10
   0  -6   3  215.98   12.80
   0  -6   3  199.48   13.20
   1  -6   3   28.90    2.80
  -1  -6  -3   28.50    2.40
   1  -6   3   27.70    2.30
  -1  -6  -3   25.50    2.80
  -1   6  -3   26.00    3.20
  -2  -6  -3   86.49    6.10
   2  -6   3  100.69    6.10
  -2  -6  -3  101.39    6.60
  -2   6  -3  101.39    7.10
  -3  -6  -3   13.30    1.60
   3  -6   3   13.20    1.50
  -3  -6  -3   14.20    1.30
  -3   6  -3    9.50    2.60
   4  -6   3    8.50    1.10
  -4  -6  -3   11.90    1.60
  -4  -6  -3   11.60    1.30
  -4  -6  -3   16.40    2.30
  -4   6  -3   10.50    2.70
  -5  -6  -3    7.60    1.40
  -5  -6  -3    3.50    1.70
  -5  -6  -3    6.60    1.10
   5  -6   3    6.60    1.00
  -5   6  -3    6.80    2.60
  -6  -6  -3  121.29    7.90
  -6  -6  -3  128.39    8.00
  -6  -6  -3  131.39    8.60
  -6   6  -3  134.29    9.50
  -7  -6  -3   78.29    5.60
  -7   6  -3   71.29    6.70
  -8  -6  -3    9.80    1.90
  -8   6  -3    7.90    2.80
  -9  -6  -3    3.90    1.30
  -9  -6  -3    0.70    1.60
  -9   6  -3    3.30    2.60
  -8  -7   3    7.40    1.60
  -7  -7   3    7.20    1.80
  -6  -7   3   15.80    2.60
  -6  -7   3   14.20    1.70
  -6  -7   3   14.70    1.70
  -5  -7   3   65.09    4.30
  -5  -7   3   58.69    5.10
  -5  -7   3   61.09    4.40
   5  -7  -3   66.39    4.10
   4  -7  -3    1.20    0.80
  -4  -7   3    2.20    1.80
  -4  -7   3    1.50    1.20
  -3  -7   3   16.00    2.00
   3  -7  -3   22.90    2.10
  -3  -7   3   29.20    3.30
   2  -7  -3  180.28   10.40
  -2  -7   3  166.28   10.50
  -2  -7   3  170.48   11.10
  -1  -7   3  282.97   16.00
  -1  -7   3  249.38   15.40
   1  -7  -3  245.88   15.30
   0  -7   3   76.89    6.00
   0  -7  -3   87.79    6.00
   0  -7   3   86.29    5.50
   0  -7  -3   82.99    5.50
  -1  -7  -3   63.69    4.90
   1  -7   3   64.89    4.30
  -1  -7  -3   57.69    4.30
  -2  -7  -3   18.80    2.10
  -2  -7  -3   19.60    2.70
   2  -7   3   17.30    1.90
  -2   7  -3   14.30    2.80
  -3  -7  -3   10.90    2.20
  -3  -7  -3    6.50    1.40
   3  -7   3    5.50    1.10
  -3   7  -3    6.70    2.70
   4  -7   3   40.90    2.90
  -4  -7  -3   37.30    3.80
  -4  -7  -3   39.70    3.20
  -4   7  -3   39.90    4.80
  -5  -7  -3   21.40    2.80
   5  -7   3   25.30    2.00
  -5  -7  -3   25.10    2.40
  -5   7  -3   21.30    3.40
  -6  -7  -3    2.40    1.60
  -6  -7  -3    1.70    1.10
  -6   7  -3    4.30    2.80
  -7  -7  -3   35.60    3.50
  -7   7  -3   37.40    4.60
  -8  -7  -3    7.70    1.50
  -8  -7  -3   11.10    2.10
  -8   7  -3    8.90    2.70
  -7  -8   3   44.70    3.80
  -6  -8   3    0.00    1.50
  -5  -8   3    2.70    1.30
  -5  -8   3    2.90    1.90
  -4  -8   3    7.00    1.50
   4  -8  -3    5.70    1.10
  -4  -8   3    5.80    1.90
  -3  -8   3   58.39    5.00
  -3  -8   3   57.09    4.30
   3  -8  -3   60.39    4.00
  -2  -8   3   16.50    2.00
   2  -8  -3   24.30    2.20
  -1  -8   3   38.80    3.30
  -1  -8   3   44.60    4.10
   1  -8  -3   37.70    3.20
   0  -8  -3   87.39    5.80
   0  -8   3   86.79    5.80
  -1  -8  -3    1.00    1.10
  -1  -8  -3    0.40    1.80
   1  -8   3   -0.20    1.10
   2  -8   3   23.10    2.20
  -2  -8  -3   15.50    1.90
  -2  -8  -3   17.70    2.70
   3  -8   3   60.99    4.30
  -3  -8  -3   65.99    4.50
  -3  -8  -3   65.09    5.30
  -4  -8  -3   35.60    3.80
   4  -8   3   36.80    2.70
  -4  -8  -3   31.20    3.00
  -5  -8  -3   11.40    2.30
  -5  -8  -3   14.20    1.70
  -6  -8  -3    1.00    1.60
  -7  -8  -3   14.90    2.20
  -5  -9   3   10.10    1.50
  -5  -9   3   11.80    2.30
  -4  -9   3   -0.20    1.70
  -4  -9   3    2.00    1.20
   4  -9  -3    1.00    1.00
  -3  -9   3    2.40    1.30
   3  -9  -3    1.40    0.90
  -3  -9   3    3.30    2.00
  -2  -9   3    3.00    1.20
   2  -9  -3    2.50    1.10
   1  -9  -3   19.10    2.10
  -1  -9   3   17.70    2.00
   0  -9  -3    0.20    1.10
   0  -9   3   -0.50    1.10
  -1  -9  -3   54.49    4.00
   1  -9   3   54.09    3.90
  -2  -9  -3   18.50    2.00
   2  -9   3   22.40    2.20
  -3  -9  -3   16.30    2.50
   3  -9   3   14.00    1.60
  -3  -9  -3   17.30    1.90
  -4  -9  -3   14.20    2.40
   4  -9   3   13.20    1.40
  -4  -9  -3    9.30    1.50
  -5  -9  -3    1.80    1.10
  -5  -9  -3   -1.70    1.70
   1 -10  -3   47.90    3.40
  -1 -10   3   45.50    3.40
   0 -10  -3    6.90    1.20
   0 -10   3    7.20    1.40
  -1 -10  -3    2.70    1.10
   1 -10   3    6.50    1.20
 -12   0   4   42.80    3.50
 -11   0   4   56.49    4.50
 -11   0   4   60.89    4.50
 -10   0   4    4.10    1.60
 -10   0   4    0.80    1.50
  -9   0   4    0.70    1.30
  -9   0   4   -1.30    1.40
   9   0  -4    0.20    0.90
  -8   0   4   12.00    2.60
  -8   0   4   16.20    1.80
  -8   0   4   11.40    1.80
  -7   0   4   28.60    2.90
  -7   0   4   39.60    2.80
  -7   0   4   34.90    2.90
  -6   0   4  100.09    6.40
   6   0  -4  107.29    6.20
  -6   0   4  105.39    6.50
  -6   0   4  103.89    6.60
  -6   0   4  102.59    6.10
  -4   0   4   13.30    1.30
   4   0  -4    9.20    0.90
  -4   0   4   12.30    1.20
  -4   0   4    8.50    1.00
  -2   0   4 6370.76  369.56
  -1   0   4 5495.65  305.57
   1   0  -4 4989.50  309.07
   0   0  -4 1790.62  115.19
   0   0   4 1865.81  111.39
  -1   0  -4   38.40    2.50
  -1   0  -4   42.70    2.40
  -1   0  -4   38.40    2.40
   2   0   4 4482.05  266.67
  -3   0  -4  514.35   54.79
   3   0   4  410.36   66.79
  -4   0  -4    9.90    1.40
  -4   0  -4    9.40    1.10
  -4   0  -4   10.00    1.20
  -5   0  -4  256.77   65.79
  -7   0  -4   22.50    2.50
  -7   0  -4   20.00    1.50
  -7   0  -4   29.70    3.20
  -7   0  -4   21.10    2.10
  -8   0  -4   60.09    4.50
  -8   0  -4   62.09    5.10
  -8   0  -4   54.49    4.20
  -9   0  -4   61.29    5.00
  -9   0  -4   70.59    4.80
  -9   0  -4   63.99    5.60
 -10   0  -4    7.00    1.80
 -10   0  -4    3.60    1.80
 -11   0  -4    6.50    1.60
 -11   0  -4   12.20    2.30
 -12   0  -4    1.70    1.40
 -12   0  -4    0.20    1.10
 -12  -1   4   -1.80    1.10
 -12   1   4   -0.20    1.30
 -11  -1   4    3.00    1.50
 -11  -1   4    0.80    1.60
 -11   1   4    3.90    1.60
 -11   1   4    2.90    1.60
 -10  -1   4   37.60    3.20
 -10  -1   4   32.20    3.20
 -10   1   4   33.00    3.30
 -10   1   4   26.70    2.90
  -9  -1   4    1.00    1.30
   9  -1  -4    0.40    0.70
  -9  -1   4   -0.50    1.40
  -9   1   4   -2.30    1.30
   9   1  -4    0.10    1.20
  -9   1   4    0.80    1.40
  -9   1   4   -1.80    1.70
  -8  -1   4   38.60    3.40
  -8  -1   4   42.40    3.30
  -8  -1   4   38.80    2.50
  -8   1   4   38.70    3.80
  -8   1   4   41.20    3.40
  -8   1   4   41.00    3.20
   8   1  -4   36.90    3.00
  -7  -1   4    4.60    1.20
  -7  -1   4    3.90    1.30
  -7  -1   4    4.70    0.80
  -7   1   4    3.90    1.50
  -7   1   4    4.50    1.10
  -7   1   4    6.00    1.40
  -6  -1   4  415.36   24.00
  -5  -1   4  254.37   14.80
  -4  -1   4  175.08   10.10
   4  -1  -4  174.58    9.90
  -4  -1   4  171.28   10.00
   3   1  -4  745.53   92.89
  -2  -1   4 2558.24  157.08
  -2   1   4 2542.65  149.69
  -1  -1   4 1104.19   73.19
   1   1  -4  855.51   92.49
  -1   1   4 1130.19   67.99
   0  -1  -4    8.10    0.90
   0  -1  -4    8.20    0.80
   0   1  -4    9.20    0.70
   0   1  -4    9.40    1.00
  -1  -1  -4 5755.72  351.16
   1  -1   4 6018.50  344.27
   1   1   4 5811.02  345.07
   2  -1   4 2290.47  150.58
  -2  -1  -4 2004.00  157.58
  -2   1  -4 2258.17  139.29
   2   1   4 2464.25  149.49
  -3  -1  -4   33.20    2.10
  -3  -1  -4   34.90    2.20
  -3  -1  -4   27.60    2.00
  -3   1  -4   29.10    2.30
  -3   1  -4   24.80    2.60
  -3   1  -4   31.40    2.00
  -3   1  -4   31.80    2.10
  -4  -1  -4  504.05  100.39
   4   1   4  378.46  114.59
  -4   1  -4  581.84   53.79
  -5  -1  -4  167.68  106.29
  -5   1  -4  243.68   40.00
  -7  -1  -4    2.90    1.50
  -7  -1  -4    0.80    1.50
  -7  -1  -4    2.20    0.90
  -7  -1  -4    3.10    1.20
  -7   1  -4    0.70    1.70
  -7   1  -4    1.70    1.20
  -7   1  -4    1.20    1.30
  -8  -1  -4  165.28    9.90
  -8  -1  -4  167.58   10.90
  -8  -1  -4  169.08   10.30
  -8  -1  -4  167.28   10.60
  -8   1  -4  172.78   10.30
  -8   1  -4  165.88   11.10
  -8   1  -4  168.58   10.60
  -9  -1  -4    1.50    1.40
  -9  -1  -4   -0.10    1.60
  -9   1  -4    2.00    1.60
  -9   1  -4    1.50    1.70
  -9   1  -4    0.30    2.20
 -10  -1  -4    0.80    1.80
 -10  -1  -4    2.30    1.60
 -10   1  -4    3.40    2.00
 -10   1  -4    2.70    2.30
 -10   1  -4    1.00    1.60
 -11  -1  -4    9.70    2.00
 -11  -1  -4    5.00    1.60
 -11   1  -4   10.10    2.20
 -11   1  -4   13.90    2.10
 -12  -1  -4    0.00    1.20
 -12  -1  -4    0.60    1.10
 -12   1  -4   -1.00    1.00
 -12   1  -4    0.10    1.30
 -12  -2   4    2.70    1.20
 -12   2   4    2.50    1.30
 -11  -2   4    1.90    1.30
 -11  -2   4    5.70    1.70
 -11   2   4    4.20    1.50
 -11   2   4    5.20    1.60
 -10  -2   4   72.89    4.90
 -10  -2   4   61.79    4.90
 -10   2   4   72.79    5.00
 -10   2   4   59.29    5.00
   9  -2  -4    3.20    0.70
  -9  -2   4    1.80    1.40
  -9  -2   4    3.10    0.80
  -9  -2   4    0.30    1.40
  -9   2   4    1.40    1.50
  -9   2   4    3.20    2.10
  -9   2   4    4.10    1.60
  -8  -2   4    9.40    1.60
  -8  -2   4   16.00    2.20
  -8  -2   4   13.10    1.50
  -8   2   4   10.80    2.00
   8   2  -4   12.20    1.70
  -8   2   4   14.30    2.00
  -8   2   4    8.70    2.30
  -7  -2   4  114.99    7.40
  -7  -2   4  117.99    7.00
  -7  -2   4  109.19    7.00
  -7   2   4  111.19    7.20
  -7   2   4  118.19    7.00
  -7   2   4  115.09    7.80
   7   2  -4  104.69    7.00
  -6  -2   4    7.40    1.30
  -6  -2   4   13.10    1.50
  -6   2   4   12.70    1.40
   6   2  -4    7.90    1.20
  -6   2   4    8.70    1.40
  -6   2   4   11.10    2.00
   5  -2  -4  219.08   12.60
  -5  -2   4  220.28   12.70
   4  -2  -4   27.30    1.70
  -4  -2   4   32.50    2.40
  -4  -2   4   30.60    2.00
  -4   2   4   27.00    2.20
  -4   2   4   27.30    2.80
  -4   2   4   30.80    2.10
   4   2  -4   33.40    2.20
   3   2  -4  157.38   70.99
  -2   2   4  368.56   30.70
  -1  -2   4  241.98   16.20
   0  -2   4 5079.69  301.37
   0   2  -4 4629.54  306.57
   0   2   4 5271.37  299.27
   1  -2   4  331.97   54.39
   1   2   4  329.57   43.80
   2  -2   4  596.54   88.59
   2   2   4  473.75   57.89
  -2   2  -4  520.45   49.30
  -3  -2  -4    0.30    0.60
  -3  -2  -4    1.70    0.90
  -3  -2  -4    1.40    0.70
  -3   2  -4   -0.40    0.80
  -3   2  -4    0.60    0.90
  -3   2  -4    1.70    1.30
  -3   2  -4    0.00    0.50
  -4  -2  -4   51.49    3.40
  -4  -2  -4   45.70    3.10
  -4  -2  -4   48.70    3.10
  -4   2  -4   47.10    2.90
  -4   2  -4   50.49    3.40
  -4   2  -4   49.00    4.00
  -4   2  -4   51.39    3.30
  -5  -2  -4   14.20    1.40
  -5  -2  -4   13.70    1.20
  -5  -2  -4   13.90    1.70
  -5   2  -4   15.90    2.30
  -5   2  -4   18.20    1.70
  -5   2  -4   14.40    1.70
  -6  -2  -4   26.10    2.30
  -6  -2  -4   21.90    2.10
  -6   2  -4   26.40    2.30
  -6   2  -4   24.40    2.50
  -6   2  -4   28.00    3.30
  -7  -2  -4    6.40    1.30
  -7  -2  -4    3.10    1.50
  -7  -2  -4    5.60    1.20
  -7  -2  -4    1.80    1.50
  -7   2  -4    2.20    1.50
  -7   2  -4    1.60    2.10
  -7   2  -4    4.20    1.40
  -8  -2  -4  132.69    7.90
  -8  -2  -4  121.29    8.30
  -8  -2  -4  131.49    7.80
  -8  -2  -4  116.39    8.30
  -8   2  -4  121.59    8.00
  -8   2  -4  119.89    8.90
  -8   2  -4  131.29    8.30
  -9  -2  -4    8.60    2.10
  -9  -2  -4   10.80    1.80
  -9  -2  -4   11.90    1.30
  -9   2  -4    6.60    2.00
  -9   2  -4    9.40    1.90
  -9   2  -4   13.70    3.10
 -10  -2  -4    0.10    1.50
 -10  -2  -4   -0.60    1.30
 -10   2  -4   -0.60    2.20
 -10   2  -4    0.50    1.40
 -10   2  -4    1.30    1.80
 -11  -2  -4    0.50    1.20
 -11  -2  -4   -1.70    1.20
 -11   2  -4   -1.00    1.50
 -11   2  -4   -1.10    1.30
 -11  -3   4    9.00    1.60
 -11  -3   4    6.90    1.50
 -11   3   4    7.00    1.60
 -11   3   4    6.40    1.70
 -10  -3   4   27.40    3.00
 -10  -3   4   30.00    2.80
 -10   3   4   25.20    3.60
 -10   3   4   30.50    2.90
  -9  -3   4   21.00    2.30
  -9  -3   4   25.50    2.30
  -9  -3   4   20.80    2.70
  -9   3   4   19.00    2.30
  -9   3   4   19.10    2.60
  -9   3   4   20.50    3.30
  -8  -3   4    2.60    1.40
  -8  -3   4    0.60    1.50
  -8  -3   4    1.40    1.10
  -8   3   4    1.70    1.50
  -8   3   4    2.00    1.40
  -8   3   4    2.20    2.10
  -7  -3   4   29.60    2.70
  -7  -3   4   28.40    2.60
  -7   3   4   31.90    2.70
   7   3  -4   27.60    2.70
  -7   3   4   27.70    2.90
  -7   3   4   35.10    3.90
  -6  -3   4   29.00    2.60
  -6  -3   4   28.10    2.40
  -6   3   4   30.10    2.70
  -6   3   4   28.40    3.30
   6   3  -4   25.30    2.50
  -6   3   4   31.30    2.50
   5  -3  -4  102.39    6.10
  -5  -3   4  104.99    6.80
  -5  -3   4  103.09    6.40
  -5   3   4  108.49    7.20
  -5   3   4  107.39    6.50
  -5   3   4  112.99    6.70
   5   3  -4  107.49    6.60
  -4  -3   4   48.00    3.20
   4  -3  -4   48.20    3.00
  -4  -3   4   51.39    3.70
  -4   3   4   50.09    3.30
  -4   3   4   48.60    4.00
   4   3  -4   57.49    3.40
  -4   3   4   47.90    3.50
  -3   3   4  163.68    9.50
  -3   3   4  159.88    9.70
  -2   3   4 1372.66  104.79
  -2   3   4 1480.25   96.19
   2   3  -4 1505.35  123.19
   1   3  -4  216.68   45.80
  -1   3   4  192.28   31.50
   0   3  -4  206.18   86.49
   0   3   4  347.27   46.50
   1  -3   4  513.15   32.30
   2  -3   4  432.56   29.00
  -3   3  -4  292.17   42.50
   3   3   4  198.48   73.89
  -4  -3  -4  102.59    5.80
  -4  -3  -4   90.29    5.80
  -4  -3  -4   93.99    6.10
  -4   3  -4   95.59    6.50
  -4   3  -4   98.49    6.10
  -4   3  -4   95.69    5.90
  -5  -3  -4    1.00    0.80
  -5  -3  -4    1.90    1.10
  -5  -3  -4    0.60    0.70
  -5   3  -4    0.70    1.60
  -5   3  -4    1.50    1.20
  -5   3  -4    1.50    1.10
  -6  -3  -4    2.40    0.60
  -6  -3  -4    2.20    1.20
  -6  -3  -4    3.00    0.90
  -6   3  -4    4.70    1.30
  -6   3  -4    5.20    2.20
  -6   3  -4    3.40    1.50
  -7  -3  -4  119.79    8.50
  -7  -3  -4  122.39    7.90
  -7  -3  -4  133.69    8.10
  -7   3  -4  133.59    8.10
  -7   3  -4  124.49    8.30
  -7   3  -4  135.79    9.20
  -8  -3  -4   23.40    2.20
  -8  -3  -4   22.90    2.40
  -8  -3  -4   21.90    2.90
  -8   3  -4   15.50    3.20
  -8   3  -4   14.90    2.10
  -8   3  -4   17.00    2.60
  -9  -3  -4   94.79    5.80
  -9  -3  -4   81.69    6.40
  -9  -3  -4   88.19    5.90
  -9   3  -4   91.59    7.40
  -9   3  -4   95.89    6.20
  -9   3  -4   82.89    6.50
 -10  -3  -4   13.00    2.20
 -10  -3  -4   20.90    2.20
 -10   3  -4   12.00    2.40
 -10   3  -4   19.90    2.40
 -10   3  -4   17.30    3.40
 -11  -3  -4    5.20    1.70
 -11  -3  -4    2.40    1.10
 -11   3  -4    4.40    1.80
 -11  -4   4    0.00    1.00
 -10  -4   4    0.30    1.30
 -10  -4   4   -0.30    1.10
  -9  -4   4   28.10    2.60
  -9  -4   4   29.10    2.70
  -9  -4   4   19.40    2.60
  -9   4   4   32.80    4.20
  -9   4   4   28.00    3.10
  -9   4   4   22.70    2.50
  -8  -4   4    1.50    1.30
  -8  -4   4    2.90    1.70
  -8  -4   4    1.60    1.40
  -8   4   4   -1.50    2.30
  -8   4   4    2.00    1.30
  -8   4   4    2.00    1.60
  -7  -4   4  109.89    7.20
  -7  -4   4  114.99    6.90
  -7   4   4  101.89    8.00
  -7   4   4  103.19    7.20
  -7   4   4  110.29    6.90
  -6  -4   4   -0.40    1.10
  -6  -4   4    0.80    1.30
  -6  -4   4    1.10    0.80
  -6   4   4    1.80    1.40
  -6   4   4    0.00    1.10
  -6   4   4   -0.30    1.90
   5  -4  -4   47.70    2.80
  -5  -4   4   40.10    3.70
  -5  -4   4   46.20    3.20
  -5   4   4   43.20    3.20
  -5   4   4   48.90    3.60
  -5   4   4   50.29    4.40
   4   4  -4  375.66  124.09
  -3   4   4  338.27   45.90
  -3   4   4  308.57   34.60
   3   4  -4  198.08   87.09
   2  -4  -4  234.48   13.80
   1  -4  -4   14.40    1.30
  -1  -4   4   13.10    1.40
  -1  -4   4   17.30    1.90
   1  -4  -4   11.80    1.50
  -1   4   4   19.00    4.60
   1   4  -4   11.60    1.70
  -1   4   4   13.50    2.20
   0  -4  -4   52.89    3.10
   0  -4   4   43.20    3.40
   0  -4  -4   40.00    3.30
   0  -4   4   50.69    3.10
  -1   4  -4  779.22   83.29
   1   4   4  555.34   75.59
  -1   4  -4  714.53  113.39
   2  -4   4  114.19    6.60
  -2  -4  -4  109.19    6.40
  -2  -4  -4  117.79    6.80
   2  -4   4   97.89    6.30
  -2   4  -4  102.09    6.70
  -2   4  -4   95.09    6.90
  -3  -4  -4    4.40    1.20
  -3  -4  -4    4.50    0.80
  -3  -4  -4    2.40    0.80
  -3   4  -4    0.80    1.60
  -3   4  -4    1.90    1.20
  -4   4  -4  297.57   34.50
  -4   4  -4  362.86   36.90
   4   4   4  351.66  111.99
  -5  -4  -4   71.09    4.70
  -5  -4  -4   77.89    4.80
  -5  -4  -4   72.89    5.20
  -5   4  -4   77.69    5.30
  -5   4  -4   79.29    6.00
  -6  -4  -4   20.60    2.40
  -6  -4  -4   22.40    2.00
  -6  -4  -4   20.20    1.80
  -6   4  -4   20.00    2.60
  -6   4  -4   25.80    3.60
  -7  -4  -4   66.69    4.50
  -7  -4  -4   69.99    4.90
  -7   4  -4   67.99    6.10
  -7   4  -4   60.69    5.20
  -7   4  -4   71.09    4.90
  -8  -4  -4    8.90    1.50
  -8  -4  -4    8.60    2.10
  -8  -4  -4    8.00    1.60
  -8   4  -4    9.10    2.30
  -8   4  -4    7.40    2.90
  -9  -4  -4    9.10    1.60
  -9  -4  -4    8.90    1.60
  -9  -4  -4    5.10    1.90
  -9   4  -4    7.80    2.20
  -9   4  -4   10.50    3.00
 -10  -4  -4    5.60    1.30
 -10  -4  -4    4.00    1.60
 -10  -4  -4    1.90    1.20
 -10   4  -4    8.20    2.80
 -10   4  -4    3.50    1.90
 -11  -4  -4    8.50    1.60
 -11   4  -4    6.70    1.80
 -10  -5   4    0.90    1.10
 -10  -5   4    1.80    1.10
 -10  -5   4    1.00    1.00
  -9  -5   4   -2.70    1.20
  -9  -5   4    0.30    1.30
  -9  -5   4   -0.40    1.10
  -9   5   4   -0.80    2.60
  -8  -5   4    0.80    1.30
  -8  -5   4   -0.60    1.30
  -8   5   4   -1.10    2.50
  -7  -5   4   52.59    4.00
  -7  -5   4   58.09    4.50
  -7   5   4   59.99    5.90
  -6  -5   4   59.89    4.60
  -6  -5   4   54.79    4.00
  -6  -5   4   56.89    3.80
  -6   5   4   48.00    5.30
  -5  -5   4   15.80    2.30
  -5  -5   4   11.40    1.50
   5  -5  -4   13.20    1.20
  -5   5   4   13.80    2.90
  -4  -5   4   34.40    3.20
   4  -5  -4   28.30    2.10
  -4  -5   4   26.60    2.40
  -4   5   4   26.10    3.60
  -3   5   4  436.86   65.39
   3   5  -4  111.19   97.69
  -3   5   4  266.97   39.50
  -2  -5   4    1.60    0.90
   2  -5  -4    1.40    0.70
  -2  -5   4    0.90    1.20
  -2   5   4    0.20    1.70
   1  -5  -4  405.26   23.70
   0  -5  -4    3.50    1.20
   0  -5   4    1.90    1.20
   0  -5   4    4.40    1.00
   0  -5  -4    3.50    0.90
   0   5  -4    3.30    1.50
   1  -5   4    1.60    0.80
   1  -5   4    1.20    1.20
  -1  -5  -4    0.70    0.80
  -1  -5  -4    0.10    1.10
  -1   5  -4    0.50    1.40
   2  -5   4  178.58   10.80
  -2   5  -4  186.88   11.50
  -3  -5  -4   24.20    2.10
   3  -5   4   25.60    2.00
  -3  -5  -4   28.60    2.60
  -3  -5  -4   24.20    1.90
  -3   5  -4   21.70    3.00
  -4  -5  -4  240.38   14.10
   4  -5   4  248.38   14.10
  -4   5  -4  238.18   15.10
  -4   5  -4  235.88   14.70
  -5  -5  -4   27.50    2.90
  -5  -5  -4   26.80    2.10
   5  -5   4   28.40    2.00
  -5  -5  -4   25.90    2.30
  -5   5  -4   21.10    3.30
  -5   5  -4   30.50    3.20
  -6  -5  -4   46.40    3.90
  -6  -5  -4   47.00    3.20
   6  -5   4   42.50    2.80
  -6  -5  -4   42.10    3.10
  -6   5  -4   39.10    4.10
  -6   5  -4   40.90    4.90
  -7  -5  -4   16.00    1.80
  -7  -5  -4   13.10    2.10
  -7   5  -4   12.60    2.60
  -7   5  -4    8.90    2.90
  -8  -5  -4   46.00    3.40
  -8  -5  -4   44.20    3.70
  -8   5  -4   39.10    4.30
  -8   5  -4   43.60    5.20
  -9  -5  -4    3.50    1.30
  -9  -5  -4    0.90    1.50
  -9   5  -4    2.50    1.90
  -9   5  -4    4.90    2.60
 -10  -5  -4    4.40    1.10
 -10  -5  -4    3.80    1.40
 -10   5  -4    3.90    2.30
  -9  -6   4    5.90    1.60
  -9  -6   4   10.30    1.60
  -9  -6   4    9.70    1.50
  -8  -6   4   13.70    2.10
  -7  -6   4    4.40    1.70
  -7  -6   4    5.20    1.40
  -7   6   4    8.90    3.10
  -6  -6   4    0.90    1.20
  -6  -6   4   -1.00    1.00
  -6  -6   4    2.60    1.60
  -6   6   4    0.70    2.50
  -5  -6   4   79.19    5.30
   5  -6  -4   80.29    5.00
  -5  -6   4   90.09    6.20
  -5   6   4   78.99    6.70
  -4  -6   4    4.20    1.30
  -4  -6   4    5.70    1.80
   4  -6  -4    3.20    0.90
  -4   6   4    0.10    2.20
  -3  -6   4    7.80    1.40
   3  -6  -4    6.30    1.00
  -3  -6   4    4.80    1.80
   2   6  -4  334.77  103.59
  -2   6   4  301.57   55.39
  -1  -6   4   80.79    5.50
  -1  -6   4   90.29    6.00
   1  -6  -4   96.59    6.30
   1  -6  -4   76.39    5.40
   0  -6   4    7.70    1.90
   0  -6   4   14.20    1.60
   0  -6  -4   12.60    2.00
   0  -6  -4   13.90    1.50
  -1  -6  -4  133.99    7.70
   1  -6   4  130.09    7.70
  -1  -6  -4  131.59    8.20
   1  -6   4  114.79    8.10
  -1   6  -4  116.49    8.40
  -2  -6  -4   46.80    3.50
   2  -6   4   50.59    3.50
  -2  -6  -4   59.79    4.20
  -2   6  -4   44.00    4.50
  -3  -6  -4  188.48   11.20
  -3  -6  -4  186.28   11.70
  -3   6  -4  185.38   12.10
   4  -6   4    0.00    0.70
  -4  -6  -4    0.30    1.00
  -4  -6  -4    0.40    1.50
  -4   6  -4   -0.60    2.00
  -5  -6  -4   10.90    1.50
   5  -6   4   10.60    1.20
  -5  -6  -4   10.20    2.00
  -5   6  -4   10.00    2.80
  -6  -6  -4  121.99    7.90
  -6  -6  -4  143.69    8.60
  -6   6  -4  116.59    9.30
  -7  -6  -4    1.70    1.50
  -7   6  -4    5.20    2.90
  -8  -6  -4    0.60    1.30
  -8   6  -4    0.00    2.40
  -9  -6  -4    9.80    1.60
  -9  -6  -4    8.10    1.70
  -9   6  -4    7.80    2.60
  -8  -7   4    2.30    1.40
  -7  -7   4   -0.60    1.00
  -7  -7   4    0.30    1.50
  -6  -7   4    0.80    1.50
  -6  -7   4   -0.90    1.00
  -6  -7   4    0.90    1.10
  -5  -7   4   39.10    3.00
  -5  -7   4   39.00    3.90
   5  -7  -4   37.00    2.60
  -5  -7   4   33.20    3.00
   4  -7  -4   50.39    3.50
  -4  -7   4   48.40    3.80
  -4  -7   4   54.19    4.60
  -3  -7   4  162.68   10.20
   3  -7  -4  168.98   10.00
  -2  -7   4    1.00    1.20
   2  -7  -4   -0.30    0.90
  -2  -7   4    1.30    1.60
  -1  -7   4  156.78    9.40
   1  -7  -4  156.78    9.40
  -1  -7   4  146.09   10.00
   0  -7  -4  184.78   12.40
   0  -7   4  191.38   12.60
   0  -7  -4  211.98   12.10
   0  -7   4  215.68   12.20
  -1  -7  -4  168.88   10.60
   1  -7   4  164.88   10.10
  -1  -7  -4  162.68   10.10
  -2  -7  -4    4.40    1.20
   2  -7   4    3.80    1.10
  -2  -7  -4    3.10    1.60
  -2   7  -4    4.70    2.30
   3  -7   4   16.40    1.70
  -3  -7  -4   10.10    2.10
  -3  -7  -4   15.90    1.90
  -3   7  -4   18.10    3.20
  -4  -7  -4    5.70    1.80
  -4  -7  -4    2.50    1.20
   4  -7   4    4.20    0.90
  -4   7  -4    4.40    2.70
  -5  -7  -4   -0.70    1.50
  -5  -7  -4    0.20    1.20
   5  -7   4   -0.10    0.80
  -5   7  -4    3.00    2.60
  -6  -7  -4    2.30    1.10
  -6  -7  -4    2.40    1.60
  -6   7  -4    3.50    2.70
  -7  -7  -4    0.20    1.40
  -7   7  -4    0.20    2.40
  -8  -7  -4   30.30    3.00
  -8   7  -4   27.40    3.70
  -7  -8   4    3.90    1.50
  -6  -8   4    0.10    1.50
  -5  -8   4    8.00    2.10
  -5  -8   4    5.20    1.30
  -4  -8   4   10.40    2.40
   4  -8  -4   11.90    1.40
  -4  -8   4    8.40    1.70
   3  -8  -4   37.50    2.80
  -3  -8   4   33.60    3.80
  -3  -8   4   38.50    3.20
   2  -8  -4    4.00    1.20
  -2  -8   4    6.40    2.10
  -2  -8   4    3.00    1.40
  -1  -8   4   49.60    4.50
   1  -8  -4   48.80    3.60
  -1  -8   4   46.80    3.70
   0  -8  -4   11.80    1.70
   0  -8   4    8.50    1.50
  -1  -8  -4    6.00    1.50
  -1  -8  -4    6.00    2.00
   1  -8   4    8.00    1.50
  -2  -8  -4   27.50    2.80
  -2  -8  -4   33.80    3.60
   2  -8   4   31.70    2.70
  -3  -8  -4   17.40    2.50
   3  -8   4   16.30    1.80
  -3  -8  -4   14.80    1.90
   4  -8   4   29.30    2.60
  -4  -8  -4   30.00    2.90
  -4  -8  -4   38.30    3.80
  -5  -8  -4   15.10    1.80
  -5  -8  -4   20.50    2.80
  -6  -8  -4    1.10    1.50
  -7  -8  -4    4.70    1.70
  -5  -9   4    8.00    1.60
  -5  -9   4    7.40    2.00
  -4  -9   4    1.70    1.90
  -4  -9   4    2.70    1.30
  -3  -9   4    6.90    1.50
  -3  -9   4    9.60    2.40
   3  -9  -4    9.80    1.30
   2  -9  -4   38.50    3.00
  -2  -9   4   39.40    3.30
  -1  -9   4    7.60    1.50
   1  -9  -4    4.50    1.20
   0  -9  -4    2.90    1.10
   0  -9   4    3.90    1.30
  -1  -9  -4    8.90    1.60
   1  -9   4   14.80    1.80
   2  -9   4   25.60    2.20
  -2  -9  -4   16.90    1.90
  -3  -9  -4    4.30    1.30
  -3  -9  -4    6.50    2.00
   3  -9   4    5.10    1.10
  -4  -9  -4   -1.30    1.00
  -4  -9  -4    0.20    1.80
   4  -9   4    0.80    0.80
  -5  -9  -4   21.90    2.50
  -5  -9  -4   23.50    2.80
  -1 -10   4    5.80    1.30
   1 -10  -4    6.10    1.30
   0 -10   4    2.00    1.00
   0 -10  -4    2.80    1.00
 -12   0   5   -1.00    1.20
 -11   0   5    0.00    1.30
 -11   0   5   -0.70    1.50
 -10   0   5   -0.50    1.30
 -10   0   5   -1.10    1.40
  -9   0   5    0.90    1.40
   9   0  -5   -1.00    0.80
  -9   0   5   -0.30    1.20
  -8   0   5   -0.80    1.10
  -8   0   5    0.00    1.20
  -7   0   5    0.20    1.00
  -7   0   5    0.20    1.00
  -7   0   5   -0.10    1.00
  -6   0   5   -0.20    0.90
  -6   0   5   -0.70    0.80
   6   0  -5    0.20    0.50
  -6   0   5    0.10    0.90
  -6   0   5   -0.10    0.40
   5   0  -5    0.60    0.50
  -5   0   5    0.60    0.90
  -5   0   5    0.30    0.80
  -5   0   5   -0.80    0.50
  -5   0   5    0.30    0.70
  -4   0   5    0.10    0.50
  -4   0   5   -0.60    0.80
   4   0  -5   -0.10    0.40
  -4   0   5    0.60    0.80
  -4   0   5    0.20    0.70
  -3   0   5   -0.30    0.70
   3   0  -5    0.40    0.60
  -3   0   5    0.10    0.60
  -3   0   5    0.20    0.40
   3   0  -5   -0.10    0.30
   2   0  -5   -0.50    0.50
  -2   0   5    0.10    0.70
   2   0  -5    0.40    0.30
  -2   0   5    0.20    0.50
   1   0  -5    1.00    0.40
   1   0  -5    0.60    0.50
   0   0  -5    0.40    0.30
   0   0  -5    1.00    0.60
   0   0  -5    0.20    0.40
  -1   0  -5    0.30    0.60
  -1   0  -5   -0.10    0.50
  -1   0  -5    0.40    0.40
  -1   0  -5    0.00    0.60
  -2   0  -5    0.00    0.60
  -2   0  -5    0.00    0.60
  -2   0  -5    0.60    0.40
  -2   0  -5    0.70    0.80
  -3   0  -5    0.30    0.60
  -3   0  -5   -0.10    0.40
  -3   0  -5    0.40    0.60
  -3   0  -5   -0.40    0.90
  -4   0  -5    0.40    0.70
  -4   0  -5    0.20    0.60
  -4   0  -5    0.10    1.00
  -5   0  -5   -0.60    1.20
  -5   0  -5    0.30    1.00
  -5   0  -5   -0.30    0.60
  -5   0  -5    0.20    0.80
  -6   0  -5   -0.40    1.00
  -6   0  -5   -1.10    1.30
  -6   0  -5    0.60    0.70
  -6   0  -5   -1.20    0.90
  -7   0  -5   -0.50    1.10
  -7   0  -5   -0.10    1.30
  -7   0  -5    0.00    0.50
  -7   0  -5   -0.80    1.60
  -8   0  -5    1.20    1.50
  -8   0  -5    0.40    1.80
  -8   0  -5   -1.50    1.20
  -9   0  -5   -0.70    1.60
  -9   0  -5   -1.30    1.40
  -9   0  -5    0.40    2.00
 -10   0  -5   -0.20    1.60
 -10   0  -5   -1.10    1.40
 -11   0  -5   -0.50    1.40
 -11   0  -5   -1.80    1.50
 -12   0  -5   -0.60    1.20
 -12  -1   5    0.10    1.10
 -12   1   5    0.00    1.40
 -11  -1   5   29.30    3.00
 -11  -1   5   30.20    3.00
 -11   1   5   31.00    3.10
 -11   1   5   35.10    3.20
 -10  -1   5  134.69    8.10
 -10  -1   5  122.59    8.20
 -10   1   5  125.19    8.20
 -10   1   5  123.19    8.10
  -9  -1   5  175.48   10.30
  -9  -1   5  165.48   10.30
   9  -1  -5  158.18    9.80
  -9   1   5  152.58   10.30
   9   1  -5  167.18   10.10
  -9   1   5  176.58   10.30
  -8  -1   5  148.39    8.80
  -8  -1   5  164.48    9.40
  -8  -1   5  150.38    9.50
   8   1  -5  152.68    9.20
  -8   1   5  157.58    9.30
  -8   1   5  138.39    9.70
  -7  -1   5   10.00    1.60
  -7  -1   5   12.10    1.40
  -7  -1   5   14.30    1.70
  -7   1   5   16.30    1.70
  -7   1   5   20.10    2.40
  -7   1   5   16.00    1.80
   6  -1  -5  286.97   16.50
  -5  -1   5    3.80    0.70
   5  -1  -5    3.00    0.40
  -5  -1   5    2.90    1.00
  -5  -1   5    2.00    0.80
  -5   1   5    3.10    0.90
  -5   1   5    2.40    0.90
   5   1  -5    2.60    0.70
  -5   1   5    4.60    1.30
  -4  -1   5   14.80    1.40
   4  -1  -5   12.80    0.90
  -4  -1   5   12.70    1.00
  -4  -1   5   11.00    1.00
   4   1  -5   14.30    1.20
  -4   1   5   16.80    1.40
  -4   1   5   11.80    1.30
  -4   1   5   12.50    1.60
  -3  -1   5  427.46   44.50
  -3   1   5  484.75   33.60
  -2  -1   5  339.87   37.90
  -2   1   5  307.67   27.30
  -1  -1   5  415.46   40.60
   1   1  -5  504.65   70.59
  -1   1   5  418.16   34.30
   0  -1   5  257.87   31.90
   0   1   5  193.28   24.80
   0   1  -5  180.48   41.90
   1  -1   5  332.77   40.70
  -1  -1  -5  195.78   58.89
   1   1   5  315.87   38.00
  -1   1  -5  291.37   38.70
  -2   1  -5  121.59    7.00
   3  -1   5  155.18  102.99
  -3  -1  -5  -54.49   77.19
  -3   1  -5  175.38   33.00
   3   1   5   64.19   49.30
  -4  -1  -5   78.89    4.90
  -4  -1  -5   76.19    4.70
  -4   1  -5   81.69    4.90
  -4   1  -5   83.79    5.10
  -4   1  -5   83.69    5.50
  -4   1  -5   76.99    4.70
  -5  -1  -5  120.69    7.10
  -5  -1  -5  118.19    7.40
  -5   1  -5  115.09    6.90
  -5   1  -5  123.29    7.40
  -5   1  -5  116.29    7.70
  -6  -1  -5   10.70    1.40
  -6  -1  -5   10.10    1.90
  -6  -1  -5   12.00    1.40
  -6  -1  -5   13.90    2.00
  -6   1  -5   14.90    2.40
  -6   1  -5   11.20    1.70
  -6   1  -5   10.20    1.50
  -6   1  -5   10.50    0.80
  -7  -1  -5    5.00    1.80
  -7  -1  -5    4.40    1.20
  -7  -1  -5    5.50    1.70
  -7  -1  -5    4.40    1.00
  -7   1  -5    4.00    1.30
  -7   1  -5    6.00    1.60
  -7   1  -5    3.90    2.00
  -8  -1  -5   56.99    4.10
  -8  -1  -5   55.29    3.60
  -8  -1  -5   57.89    4.80
  -8  -1  -5   54.69    4.40
  -8   1  -5   50.99    5.10
  -8   1  -5   59.99    4.20
  -8   1  -5   48.40    4.30
  -9  -1  -5   87.49    6.00
  -9  -1  -5   83.09    6.50
  -9  -1  -5   92.39    6.40
  -9   1  -5   88.09    7.00
  -9   1  -5   86.89    6.30
  -9   1  -5   91.59    6.10
 -10  -1  -5   23.60    2.50
 -10  -1  -5   16.30    2.50
 -10   1  -5   20.00    3.20
 -10   1  -5   22.10    3.00
 -10   1  -5   16.80    2.30
 -11  -1  -5    8.70    1.70
 -11  -1  -5    7.20    1.80
 -11   1  -5   11.90    2.30
 -11   1  -5    9.50    1.80
 -12  -2   5    1.90    1.30
 -12   2   5    3.40    1.40
 -11  -2   5   21.90    2.40
 -11  -2   5   23.40    2.50
 -11   2   5   15.00    2.20
 -11   2   5   20.60    2.50
 -10  -2   5   74.49    5.10
 -10  -2   5   70.39    5.20
 -10   2   5   72.39    5.10
 -10   2   5   66.19    5.20
  -9  -2   5    8.70    1.80
  -9  -2   5   12.20    1.30
  -9  -2   5   17.80    2.10
   9  -2  -5   11.60    1.20
  -9   2   5   13.00    2.10
  -9   2   5   10.70    1.90
  -9   2   5   13.10    2.60
  -8  -2   5  112.99    7.20
  -8  -2   5  122.39    7.40
  -8  -2   5  120.29    7.60
  -8   2   5  113.09    7.50
   8   2  -5  116.29    7.40
  -8   2   5  119.29    7.40
  -8   2   5  113.39    8.10
  -7  -2   5   11.40    1.50
  -7  -2   5   15.00    1.80
  -7  -2   5   18.10    2.20
   7   2  -5   15.00    1.70
  -7   2   5    8.70    1.50
  -7   2   5   10.60    2.20
  -7   2   5   13.60    1.80
  -6  -2   5   29.10    2.30
  -6  -2   5   25.60    2.30
  -6   2   5   22.90    2.30
  -6   2   5   23.80    2.10
  -6   2   5   22.60    2.90
   5  -2  -5  125.39    7.80
  -5  -2   5  128.79    7.90
  -5   2   5  146.19    8.70
  -5   2   5  151.08    8.30
   4   2  -5  345.27  131.29
   3   2  -5  307.37   80.29
  -3   2   5  298.87   23.60
  -2  -2   5  563.54   57.89
  -2   2   5  479.15   38.70
  -1  -2   5  332.87   44.60
  -1   2   5  355.76   34.60
   0  -2   5  749.33   65.89
   0   2   5  578.94   52.19
   0   2  -5  400.46   66.09
   1  -2   5 1039.10   93.49
   1   2   5  986.20   79.79
   2  -2   5   82.09   83.29
  -2   2  -5  147.49   35.80
   2   2   5  184.58   45.40
  -3  -2  -5    2.30    0.60
  -3  -2  -5    1.90    0.90
  -3  -2  -5    1.50    0.60
  -3   2  -5    1.90    0.60
  -3   2  -5    0.90    0.90
  -3   2  -5    2.00    0.90
  -3   2  -5    0.70    1.30
  -4  -2  -5  140.59    8.20
  -4   2  -5  133.89    8.10
  -4   2  -5  142.69    8.50
  -4   2  -5  144.09    8.90
  -5  -2  -5  180.98   11.20
  -5   2  -5  206.58   12.10
  -6  -2  -5  115.09    6.80
  -6  -2  -5  105.49    6.90
  -6   2  -5  106.99    6.90
  -6   2  -5  111.49    7.70
  -6   2  -5  112.09    7.10
  -7  -2  -5  142.89    9.00
  -7  -2  -5  146.69    9.40
  -7  -2  -5  145.79    8.90
  -7  -2  -5  141.79    9.40
  -7   2  -5  151.98   10.00
  -7   2  -5  143.09    9.30
  -7   2  -5  153.58    9.10
  -8  -2  -5  144.09    9.20
  -8  -2  -5  156.08    9.80
  -8  -2  -5  162.48    9.80
  -8  -2  -5  139.09    9.10
  -8   2  -5  152.88    9.70
  -8   2  -5  147.89    9.40
  -8   2  -5  150.48   10.40
  -9  -2  -5   10.10    1.80
  -9  -2  -5    6.40    1.10
  -9  -2  -5    9.20    2.20
  -9   2  -5    5.80    2.00
  -9   2  -5    7.60    2.80
  -9   2  -5    3.80    1.70
 -10  -2  -5    9.00    1.80
 -10  -2  -5    6.00    2.00
 -10   2  -5    9.00    2.20
 -10   2  -5    6.90    2.70
 -10   2  -5    7.10    1.80
 -11  -2  -5    4.60    1.60
 -11  -2  -5    4.20    1.40
 -11   2  -5    5.10    1.60
 -11   2  -5    3.40    1.70
 -11  -3   5    3.40    1.30
 -11  -3   5    1.30    1.20
 -11   3   5    2.00    1.40
 -10  -3   5   10.70    1.70
 -10  -3   5   15.70    2.20
 -10   3   5   11.00    1.90
 -10   3   5   16.50    2.30
  -9  -3   5   29.90    2.60
  -9  -3   5   29.80    3.00
  -9  -3   5   32.80    3.00
  -9   3   5   30.20    3.00
  -9   3   5   31.20    3.20
  -9   3   5   22.10    3.40
  -8  -3   5    2.30    1.10
  -8  -3   5    0.90    1.20
  -8  -3   5    0.50    1.40
  -8   3   5    0.50    2.10
  -8   3   5   -0.60    1.20
  -8   3   5    2.80    1.60
  -7  -3   5   12.70    1.90
  -7  -3   5   13.70    1.80
  -7   3   5   17.30    3.00
  -7   3   5   12.50    1.80
  -7   3   5   11.60    1.90
   7   3  -5   15.00    1.90
  -6  -3   5   70.39    4.50
  -6  -3   5   67.09    4.70
  -6   3   5   67.19    5.40
  -6   3   5   69.69    4.70
   6   3  -5   64.39    4.60
  -6   3   5   68.99    4.50
  -5  -3   5  294.27   17.00
   5  -3  -5  292.47   16.80
  -4  -3   5   37.80    2.80
  -4  -3   5   32.40    2.30
   4  -3  -5   32.40    2.00
  -4   3   5   29.70    3.10
  -4   3   5   35.00    2.40
   4   3  -5   28.60    2.40
  -4   3   5   33.20    2.60
  -3  -3   5   20.70    1.70
  -3  -3   5   16.90    2.00
   3  -3  -5   20.30    1.40
   3   3  -5   16.70    1.70
  -3   3   5   17.80    1.60
  -3   3   5   20.60    2.40
   3   3  -5   18.40    1.80
  -3   3   5   23.10    1.90
   2  -3  -5  141.39    8.30
  -1  -3   5 1485.95  114.89
  -1   3   5 1349.16   96.49
   0  -3   5   57.49    6.80
   0  -3  -5   67.89    4.30
   0  -3  -5   68.99    4.10
   0   3  -5   75.79    4.20
   0   3  -5   60.09    4.30
  -1  -3  -5   75.69    4.60
   1  -3   5   72.49    7.20
  -1   3  -5   67.29    4.50
   2   3   5  275.67   57.69
  -2   3  -5  187.98   53.69
  -3  -3  -5   21.70    1.60
  -3  -3  -5   22.30    2.10
  -3  -3  -5   27.40    1.80
  -3   3  -5   19.40    1.70
  -4  -3  -5   44.40    2.90
  -4  -3  -5   45.20    2.90
  -4  -3  -5   42.00    3.20
  -4   3  -5   45.10    3.30
  -4   3  -5   45.60    3.80
  -4   3  -5   41.00    3.10
  -5  -3  -5   53.29    4.10
  -5  -3  -5   54.19    3.80
  -5  -3  -5   64.59    3.90
  -5   3  -5   64.19    4.30
  -5   3  -5   61.09    4.10
  -5   3  -5   68.99    5.00
  -6  -3  -5    0.20    0.60
  -6  -3  -5    0.60    1.10
  -6  -3  -5    1.00    0.90
  -6   3  -5    0.20    1.80
  -6   3  -5    0.10    1.20
  -6   3  -5    0.70    1.30
  -7  -3  -5    1.30    1.30
  -7  -3  -5   -0.20    0.90
  -7  -3  -5    1.20    1.20
  -7   3  -5    0.60    2.30
  -7   3  -5    0.20    1.50
  -7   3  -5    3.40    1.40
  -8  -3  -5    7.30    2.10
  -8  -3  -5    4.80    1.40
  -8  -3  -5    8.30    1.50
  -8   3  -5   11.60    2.00
  -8   3  -5    7.70    2.70
  -8   3  -5    7.40    2.00
  -9  -3  -5    2.00    1.40
  -9  -3  -5    1.10    1.10
  -9  -3  -5    1.50    1.80
  -9   3  -5    1.20    1.40
  -9   3  -5    0.90    2.20
  -9   3  -5    1.00    1.80
 -10  -3  -5    4.10    1.90
 -10  -3  -5    2.80    1.30
 -10   3  -5    4.20    1.80
 -10   3  -5    3.00    1.90
 -10   3  -5    3.30    2.40
 -11  -3  -5    3.10    1.50
 -11  -3  -5    2.20    1.10
 -11   3  -5    0.80    1.60
 -11  -4   5    7.90    1.50
 -10  -4   5    2.40    1.30
 -10  -4   5    0.50    1.20
  -9  -4   5    0.60    1.20
  -9  -4   5    2.20    1.60
  -9  -4   5    0.90    1.30
  -9   4   5   -1.60    1.50
  -9   4   5   -1.50    1.20
  -9   4   5    1.90    2.50
  -8  -4   5   10.00    2.10
  -8  -4   5    6.00    1.50
  -8  -4   5    3.50    1.30
  -8   4   5    5.80    1.50
  -8   4   5    4.40    1.70
  -8   4   5    9.20    2.90
  -7  -4   5   10.40    1.60
  -7  -4   5    9.30    1.70
  -7   4   5   10.50    1.90
  -7   4   5    9.30    2.80
  -7   4   5    9.50    1.50
  -6  -4   5  120.49    7.30
  -6  -4   5  127.09    7.90
  -6  -4   5  105.49    7.50
  -6   4   5  123.59    7.50
  -6   4   5  133.59    7.90
   4  -4  -5   31.40    2.00
  -4  -4   5   30.20    2.30
  -4  -4   5   25.80    2.80
  -4   4   5   30.80    3.40
   4   4  -5   32.00    2.50
  -4   4   5   24.00    2.20
   3  -4  -5   99.59    6.00
  -3  -4   5  102.59    6.20
  -3  -4   5   90.29    6.50
   3   4  -5  105.69    6.30
  -3   4   5  103.89    6.80
   2  -4  -5    8.50    0.90
  -2  -4   5    7.50    1.10
   2  -4  -5    9.00    1.10
  -2  -4   5    9.70    1.70
  -2   4   5    7.90    2.00
  -1   4   5  504.65   32.60
   0   4   5  157.28   42.70
   0   4  -5  232.48   53.49
   1  -4   5  193.38   11.60
  -2   4  -5  794.02   78.49
   2   4   5  881.91   98.39
  -2   4  -5  720.83  100.79
   3   4   5  264.87   77.29
  -3   4  -5  208.28   42.20
  -3   4  -5  372.76   64.19
  -4  -4  -5   14.50    1.90
  -4  -4  -5   13.00    1.30
  -4   4  -5   18.30    2.10
  -4   4  -5   14.60    2.50
  -5  -4  -5   23.40    1.90
  -5  -4  -5   23.50    2.50
  -5  -4  -5   26.00    2.00
  -5   4  -5   22.10    3.20
  -5   4  -5   21.80    2.60
  -6  -4  -5   31.70    2.50
  -6  -4  -5   33.80    3.10
  -6  -4  -5   34.90    2.60
  -6   4  -5   30.30    3.90
  -6   4  -5   31.00    3.30
  -7  -4  -5    8.70    1.40
  -7  -4  -5    7.70    1.60
  -7   4  -5    6.70    2.60
  -7   4  -5    6.20    2.10
  -8  -4  -5   33.50    3.00
  -8  -4  -5   19.80    2.20
  -8  -4  -5   29.60    3.50
  -8   4  -5   21.20    3.70
  -8   4  -5   28.50    3.40
  -9  -4  -5   -0.20    1.70
  -9  -4  -5    0.00    1.20
  -9  -4  -5    2.00    1.30
  -9   4  -5    3.40    1.90
  -9   4  -5   -1.30    2.10
 -10  -4  -5    7.30    1.60
 -10  -4  -5    6.60    1.30
 -10  -4  -5    6.10    1.90
 -10   4  -5    9.20    2.90
 -10   4  -5    1.90    1.80
 -11  -4  -5   -0.90    1.10
 -11   4  -5    0.10    1.40
 -10  -5   5   -0.20    0.90
 -10  -5   5    0.20    1.10
 -10  -5   5   -1.10    0.90
  -9  -5   5    5.30    1.70
  -9  -5   5    3.90    1.40
  -9  -5   5    5.20    1.40
  -8  -5   5   29.90    3.10
  -8  -5   5   29.40    2.80
  -8   5   5   39.40    4.70
  -7  -5   5    3.40    1.30
  -7  -5   5    3.50    1.60
  -7   5   5    2.30    2.60
  -6  -5   5   27.10    2.50
  -6  -5   5   35.50    2.80
  -6  -5   5   36.30    3.40
  -6   5   5   30.50    4.00
   5  -5  -5    9.30    0.90
  -5  -5   5   11.00    2.10
  -5  -5   5    8.00    1.30
  -5   5   5    5.00    2.30
   4  -5  -5   32.70    2.30
  -4  -5   5   34.00    2.70
  -4  -5   5   30.10    3.30
  -4   5   5   33.40    3.90
  -3   5   5  442.96   71.39
   3   5  -5  301.77  117.19
  -2  -5   5    7.70    1.30
   2  -5  -5    6.10    0.90
  -2  -5   5   10.10    1.90
  -1  -5   5  116.09    7.80
  -1  -5   5  140.19    8.30
   1  -5  -5  133.09    8.10
   0  -5  -5   12.00    1.30
   0  -5   5   13.70    1.50
   0  -5   5   11.40    1.80
   0  -5  -5   11.00    1.60
   0   5  -5   16.20    2.20
   1  -5   5  104.19    6.50
  -1  -5  -5  108.49    6.50
  -1  -5  -5  107.59    6.80
   1  -5   5  101.09    6.80
  -1   5  -5  109.09    7.10
  -2  -5  -5   49.60    3.30
  -2  -5  -5   43.00    2.90
   2  -5   5   44.00    3.20
  -2  -5  -5   54.09    3.70
  -2   5  -5   50.39    4.10
  -3  -5  -5   -0.10    0.50
   3  -5   5    0.20    0.70
  -3  -5  -5    0.40    0.80
  -3  -5  -5    1.00    1.20
  -3   5  -5    1.60    1.80
  -4  -5  -5  133.19    7.80
  -4  -5  -5  112.79    7.60
  -4  -5  -5  115.09    8.10
   4  -5   5  132.39    7.70
  -4   5  -5  138.49    8.90
  -4   5  -5  139.99    8.40
  -5  -5  -5   22.40    2.60
  -5  -5  -5   17.20    1.70
   5  -5   5   19.20    1.70
  -5  -5  -5   18.20    1.80
  -5   5  -5   22.40    3.40
  -5   5  -5   15.80    2.50
  -6  -5  -5  188.28   11.00
   6  -5   5  185.58   10.80
  -6  -5  -5  187.28   11.00
  -6  -5  -5  191.28   11.60
  -6   5  -5  177.88   11.70
  -6   5  -5  172.48   12.30
  -7  -5  -5  129.59    7.70
  -7  -5  -5  127.89    8.30
  -7   5  -5  130.49    9.50
  -7   5  -5  112.49    8.50
  -8  -5  -5   44.60    3.70
  -8  -5  -5   40.30    3.20
  -8  -5  -5   43.80    4.20
  -8   5  -5   37.20    4.10
  -9  -5  -5    7.10    1.90
  -9  -5  -5    7.20    1.60
  -9   5  -5    7.20    2.30
  -9   5  -5   10.30    3.10
 -10  -5  -5    2.60    1.10
 -10  -5  -5    4.20    1.60
 -10   5  -5    3.30    2.30
  -9  -6   5    2.10    1.20
  -9  -6   5    1.00    1.30
  -9  -6   5    0.50    1.10
  -8  -6   5    0.80    1.40
  -8  -6   5   -1.20    1.10
  -7  -6   5   29.60    2.70
  -7  -6   5   30.90    3.30
  -6  -6   5   89.29    6.00
  -6  -6   5   94.09    6.10
  -6  -6   5  101.49    6.80
  -6   6   5   95.29    7.70
   5  -6  -5    1.80    0.70
  -5  -6   5    1.20    1.70
  -5  -6   5    2.20    1.10
  -5   6   5    0.60    2.30
   4  -6  -5  130.29    7.60
  -4  -6   5  124.39    7.80
  -4  -6   5  121.59    8.40
  -3  -6   5   37.60    3.10
  -3  -6   5   37.60    3.80
   3  -6  -5   41.50    2.80
  -2  -6   5   63.19    4.90
   2  -6  -5   84.69    4.80
  -2  -6   5   75.49    5.50
  -1  -6   5  180.38   10.60
  -1  -6   5  172.78   11.00
   1  -6  -5  178.88   10.50
   1  -6  -5  164.58   11.60
   0  -6  -5  337.17   20.30
   0  -6   5  341.47   20.40
   0   6  -5  346.17   20.50
   1  -6   5   76.59    6.00
  -1  -6  -5   93.89    5.60
  -1  -6  -5   74.79    5.90
   1  -6   5  101.99    5.70
  -1   6  -5   94.29    6.50
   2  -6   5  140.99    8.20
  -2  -6  -5  132.19    8.20
  -2  -6  -5  127.49    8.60
  -2   6  -5  133.09    9.00
   3  -6   5   75.59    5.00
  -3  -6  -5   85.79    5.20
  -3  -6  -5   77.39    5.60
  -3   6  -5   71.69    6.10
   4  -6   5   96.69    6.10
  -4  -6  -5   94.49    6.20
  -4  -6  -5  105.59    6.90
  -4   6  -5   96.29    7.40
  -5  -6  -5   27.80    3.20
  -5  -6  -5   26.80    2.50
   5  -6   5   27.70    2.20
  -5   6  -5   34.90    4.30
  -6  -6  -5    3.20    1.70
  -6  -6  -5    4.40    1.20
  -6   6  -5    9.10    3.10
  -7  -6  -5    9.30    1.80
  -7   6  -5   12.10    3.30
  -8  -6  -5   29.40    3.00
  -8  -6  -5   25.90    3.10
  -8   6  -5   23.10    4.00
  -9  -6  -5    3.20    1.20
  -9  -6  -5    3.20    1.40
  -9   6  -5    3.50    2.30
  -8  -7   5    0.20    1.30
  -7  -7   5    1.60    1.50
  -7  -7   5    3.30    1.20
  -6  -7   5   11.60    2.20
  -6  -7   5   15.90    1.90
  -6  -7   5   13.30    1.70
  -5  -7   5   13.90    2.70
  -5  -7   5   16.70    1.90
  -5  -7   5   15.90    1.90
   5  -7  -5   15.90    1.60
  -4  -7   5    1.00    1.70
  -4  -7   5    0.70    1.10
   4  -7  -5   -0.20    0.70
   3  -7  -5   48.40    3.40
  -3  -7   5   45.80    3.70
  -3  -7   5   51.19    4.50
  -2  -7   5   17.20    2.00
  -2  -7   5   12.60    2.30
   2  -7  -5   11.30    1.50
  -1  -7   5   37.80    3.10
  -1  -7   5   39.70    3.80
   1  -7  -5   37.20    3.00
   0  -7   5   59.29    4.90
   0  -7  -5   59.19    4.80
   0  -7   5   66.09    4.40
   0  -7  -5   64.29    4.30
   1  -7   5   68.49    4.50
  -1  -7  -5   68.39    4.50
  -1  -7  -5   59.19    5.00
  -2  -7  -5   51.09    3.80
  -2  -7  -5   53.29    4.40
   2  -7   5   53.59    3.70
  -2   7  -5   44.70    4.90
  -3  -7  -5   33.00    3.00
  -3  -7  -5   38.90    3.80
   3  -7   5   36.00    2.80
  -3   7  -5   38.20    4.50
  -4  -7  -5    2.30    1.20
  -4  -7  -5    3.30    1.80
   4  -7   5    2.10    0.90
  -4   7  -5    2.10    2.50
   5  -7   5   72.69    4.80
  -5  -7  -5   79.09    5.80
  -5  -7  -5   74.39    5.00
  -5   7  -5   72.29    6.60
  -6  -7  -5   20.10    2.00
  -6  -7  -5   20.30    2.60
  -6   7  -5   25.10    4.00
  -7  -7  -5    0.40    1.40
  -7   7  -5   -0.70    2.20
  -8  -7  -5   -0.80    1.10
  -8  -7  -5   -0.50    1.40
  -8   7  -5   -0.70    2.30
  -7  -8   5   25.50    3.00
  -6  -8   5    1.60    1.60
  -5  -8   5   21.00    2.10
  -5  -8   5   16.10    2.50
   4  -8  -5   61.79    4.20
  -4  -8   5   66.89    4.60
  -4  -8   5   61.09    5.20
   3  -8  -5    8.90    1.30
  -3  -8   5    8.80    1.70
  -3  -8   5   10.40    2.40
   2  -8  -5   71.39    4.60
  -2  -8   5   63.49    5.40
  -2  -8   5   66.89    4.80
  -1  -8   5    6.40    1.50
  -1  -8   5    6.20    2.10
   1  -8  -5    8.90    1.50
   0  -8   5   73.79    5.00
   0  -8  -5   70.99    4.90
  -1  -8  -5    7.50    1.50
   1  -8   5    9.40    1.60
  -1  -8  -5    8.20    2.30
   2  -8   5    1.40    1.10
  -2  -8  -5    2.00    1.30
  -2  -8  -5    0.90    1.80
   3  -8   5   68.89    4.50
  -3  -8  -5   63.99    4.60
  -3  -8  -5   60.79    5.20
  -4  -8  -5   11.10    2.30
   4  -8   5   12.90    1.60
  -4  -8  -5   17.70    2.00
  -5  -8  -5    7.50    2.10
  -5  -8  -5    3.40    1.20
  -6  -8  -5    5.80    1.70
  -7  -8  -5   32.80    3.30
  -5  -9   5   -2.00    1.70
  -5  -9   5    3.60    1.70
  -4  -9   5    0.90    1.90
  -4  -9   5    0.70    1.10
  -3  -9   5    3.50    2.00
  -3  -9   5    2.70    1.40
   3  -9  -5    2.30    1.00
   2  -9  -5    5.30    1.20
  -2  -9   5    2.70    1.30
   1  -9  -5   24.10    2.20
  -1  -9   5   17.90    2.00
   0  -9   5    2.50    1.20
   0  -9  -5    2.40    1.10
  -1  -9  -5   16.80    2.00
   1  -9   5   16.50    1.90
  -2  -9  -5    1.20    1.10
   2  -9   5    1.40    1.00
  -3  -9  -5    2.60    1.20
  -3  -9  -5    2.20    1.90
   3  -9   5    1.90    1.00
   4  -9   5   14.30    1.50
  -4  -9  -5   10.10    1.50
  -4  -9  -5   15.40    2.40
  -5  -9  -5    1.40    1.80
   0 -10   5    0.70    1.10
   0 -10  -5    1.00    1.00
 -12   0   6    1.10    1.30
 -11   0   6   21.80    2.60
 -11   0   6   22.00    2.50
 -10   0   6   89.19    6.10
  10   0  -6   87.79    5.80
 -10   0   6   92.09    6.10
  -9   0   6    4.80    1.50
   9   0  -6    1.80    1.00
  -9   0   6    3.60    1.50
  -8   0   6    1.20    1.30
  -8   0   6    5.20    1.50
  -7   0   6    0.50    1.10
  -7   0   6    0.10    0.90
  -7   0   6    1.50    1.10
  -6   0   6   21.50    1.80
  -6   0   6   14.50    1.70
   6   0  -6   13.30    1.30
  -6   0   6   15.10    1.20
  -6   0   6   15.90    1.70
  -4   0   6   60.59    3.50
   4   0  -6   57.09    3.30
  -4   0   6   51.19    3.40
  -4   0   6   52.99    3.50
  -3   0   6   36.40    2.10
  -2   0   6  687.23   51.99
  -1   0   6 2344.07  143.09
   0   0  -6   64.99    3.80
  -1   0  -6  909.01   83.79
   1   0   6 1017.90   72.89
   2   0   6 2110.19  136.19
  -2   0  -6 1931.11  137.29
  -3   0  -6 2146.19  146.29
   3   0   6 1828.22  158.88
  -4   0  -6  116.89    6.80
  -5   0  -6  468.35   87.59
  -7   0  -6  117.39    7.50
  -7   0  -6  134.09    8.60
  -7   0  -6  128.59    7.80
  -7   0  -6  131.29    8.20
  -8   0  -6   23.20    2.80
  -8   0  -6   15.70    2.70
  -8   0  -6   17.60    2.20
  -9   0  -6   22.40    2.80
  -9   0  -6   28.30    2.80
  -9   0  -6   17.70    3.10
 -10   0  -6    2.00    1.90
 -10   0  -6    0.70    1.50
 -11   0  -6   -0.80    1.50
 -11   0  -6    1.10    1.40
 -12  -1   6   13.50    1.80
 -12   1   6   11.80    1.80
 -11  -1   6    8.60    1.60
 -11  -1   6    8.90    1.80
 -11   1   6    8.20    1.90
 -11   1   6    8.60    1.80
  10  -1  -6    0.50    0.90
 -10  -1   6    0.10    1.30
 -10  -1   6    0.90    1.40
 -10   1   6    0.50    1.30
 -10   1   6    0.60    1.50
  -9  -1   6    1.30    1.40
  -9  -1   6    1.60    1.40
  -9   1   6    1.80    1.40
   9   1  -6    0.70    1.20
  -9   1   6    2.00    1.40
  -8  -1   6  124.99    7.40
  -8  -1   6  114.09    6.80
  -8   1   6  117.49    7.70
  -8   1   6  119.39    7.30
   8   1  -6  120.29    7.20
  -8   1   6  105.09    7.40
  -7  -1   6  144.89    8.90
  -7  -1   6  142.99    8.80
  -7   1   6  141.69    9.20
  -7   1   6  144.49    8.90
  -7   1   6  150.98    8.80
  -6  -1   6   33.70    2.50
  -6  -1   6   30.20    2.60
   6  -1  -6   32.70    2.10
  -6  -1   6   36.30    2.80
  -6   1   6   36.90    3.00
  -6   1   6   36.20    2.60
   6   1  -6   31.80    2.40
  -6   1   6   32.90    2.60
   4  -1  -6  117.59    6.80
  -4  -1   6  119.59    6.90
  -4   1   6  128.49    7.10
  -4   1   6  113.39    6.80
  -4   1   6  111.69    6.80
  -4   1   6  122.59    7.30
  -3  -1   6  424.96   46.70
  -3   1   6  464.55   35.70
  -2  -1   6 1570.34  105.49
  -2   1   6 1582.14   98.39
  -1  -1   6  486.25   47.20
  -1   1   6  473.65   38.70
   0  -1  -6   49.30    3.10
   0  -1  -6   49.40    3.20
   0   1  -6   53.29    3.20
   0   1  -6   50.69    3.10
   0   1   6   48.60    3.00
   0   1  -6   57.59    3.10
  -1  -1  -6 1644.64  148.49
   1  -1   6 1861.21  125.79
   1   1   6 1980.60  122.29
  -2  -1  -6  511.85   94.89
   2  -1   6  749.53   74.39
   2   1   6  562.04   60.49
  -2   1  -6  617.74   61.59
  -3  -1  -6  128.09    6.80
  -3   1  -6  101.99    7.20
  -4  -1  -6   35.20    2.50
  -4  -1  -6   36.70    2.40
  -4  -1  -6   32.80    2.30
  -4   1  -6   37.20    2.70
  -4   1  -6   33.70    2.50
  -4   1  -6   40.80    3.20
  -4   1  -6   32.30    2.30
  -5  -1  -6   12.90    1.40
  -5  -1  -6    9.50    1.60
  -5  -1  -6   14.50    1.40
  -5   1  -6    8.70    1.50
  -5   1  -6   11.70    2.10
  -5   1  -6   12.80    1.40
  -5   1  -6   11.40    1.10
  -6  -1  -6  138.29    8.60
  -6  -1  -6  132.59    8.20
  -6  -1  -6  147.49    8.80
  -6  -1  -6  124.29    8.20
  -6   1  -6  128.89    7.90
  -6   1  -6  145.19    9.00
  -6   1  -6  137.09    8.50
  -6   1  -6  144.29    8.30
  -7  -1  -6   17.40    2.60
  -7  -1  -6   19.80    1.90
  -7  -1  -6   13.40    1.80
  -7  -1  -6   19.70    2.40
  -7   1  -6   17.50    2.80
  -7   1  -6   25.00    2.60
  -7   1  -6   24.70    2.20
  -8  -1  -6  113.49    7.40
  -8  -1  -6  107.89    6.70
  -8  -1  -6  111.29    7.10
  -8  -1  -6  102.29    7.70
  -8   1  -6  110.19    8.10
  -8   1  -6  111.49    7.40
  -8   1  -6  114.99    7.10
  -9  -1  -6    2.00    1.50
  -9  -1  -6    0.80    1.90
  -9  -1  -6    2.00    1.70
  -9   1  -6    0.70    1.70
  -9   1  -6    2.40    2.30
  -9   1  -6    4.00    1.70
 -10  -1  -6   38.60    3.60
 -10  -1  -6   34.00    3.30
 -10   1  -6   31.60    3.20
 -10   1  -6   35.60    3.80
 -10   1  -6   34.90    4.20
 -11  -1  -6    9.00    2.00
 -11  -1  -6    4.90    1.50
 -11   1  -6    7.20    2.00
 -11   1  -6    4.90    1.50
 -12  -2   6    1.20    1.20
 -12   2   6    0.50    1.20
 -11  -2   6   -0.40    1.40
 -11  -2   6   -0.90    1.30
 -11   2   6    0.30    1.30
 -10  -2   6    3.70    1.50
 -10  -2   6    2.70    1.50
 -10   2   6    2.70    1.50
 -10   2   6    4.90    1.60
  -9  -2   6   36.00    3.00
  -9  -2   6   20.50    2.60
  -9  -2   6   28.40    1.90
   9   2  -6   26.90    2.70
  -9   2   6   18.20    3.00
  -9   2   6   19.80    2.40
  -9   2   6   25.50    2.80
  -8  -2   6   -0.70    1.20
  -8  -2   6   -0.40    1.20
  -8  -2   6    0.30    0.80
  -8   2   6   -0.60    1.30
  -8   2   6    0.70    1.30
  -8   2   6    0.40    1.70
   8   2  -6   -0.60    1.10
  -7  -2   6    3.50    1.10
  -7  -2   6    5.00    1.20
  -7  -2   6    4.60    1.40
  -7   2   6    4.00    1.20
  -7   2   6    4.10    1.70
   7   2  -6    5.80    1.20
  -7   2   6    4.00    1.30
   6  -2  -6  165.48    9.90
  -6   2   6  180.28   10.30
  -6   2   6  170.58   10.30
  -6   2   6  173.68   10.80
  -5  -2   6   61.49    4.20
  -5  -2   6   61.79    3.80
   5  -2  -6   60.29    3.60
   5   2  -6   58.39    3.90
  -5   2   6   68.09    4.10
  -5   2   6   61.69    3.90
  -5   2   6   64.09    4.60
   4  -2  -6   83.79    5.00
  -4  -2   6   74.79    5.40
  -4  -2   6   89.89    5.10
  -4   2   6   88.19    5.30
  -4   2   6   94.59    5.80
   4   2  -6   89.09    5.20
  -4   2   6   80.19    5.10
  -3   2   6  244.28   14.10
  -2   2   6  403.46   23.30
  -1  -2   6  604.94   61.49
  -1   2   6  640.74   50.89
   0  -2   6  533.25   59.59
   0   2  -6  425.46   71.89
   0   2   6  463.85   47.30
  -1  -2  -6  137.49    8.00
  -1   2  -6  139.99    8.10
  -2  -2  -6    4.00    0.60
  -2  -2  -6    5.20    0.70
  -2  -2  -6    2.00    0.90
  -2   2  -6    5.20    1.00
  -2   2  -6    5.90    1.30
  -2   2  -6    2.00    0.70
  -2   2  -6    5.50    1.00
  -2   2  -6    3.70    0.50
  -3   2  -6  249.88   41.40
   3   2   6  156.38   59.79
  -4   2  -6  222.08   41.30
   4   2   6  249.18  103.69
  -5  -2  -6  344.67   19.90
  -6  -2  -6    6.60    1.30
  -6  -2  -6    7.90    1.20
  -6   2  -6    6.50    1.40
  -6   2  -6    2.90    1.90
  -6   2  -6    6.40    1.50
  -7  -2  -6   90.79    5.30
  -7  -2  -6   81.99    5.80
  -7  -2  -6   71.79    5.70
  -7   2  -6   66.69    6.20
  -7   2  -6   88.39    5.50
  -7   2  -6   82.49    5.70
  -8  -2  -6  146.69   10.00
  -8  -2  -6  156.08    9.90
  -8  -2  -6  151.58    9.30
  -8  -2  -6  155.18    9.40
  -8   2  -6  144.59    9.80
  -8   2  -6  154.78   10.60
  -8   2  -6  164.78    9.60
  -9  -2  -6   -0.20    1.60
  -9  -2  -6    0.50    1.30
  -9  -2  -6    0.10    0.80
  -9   2  -6   -0.10    1.60
  -9   2  -6    1.20    1.70
  -9   2  -6   -0.30    2.20
 -10  -2  -6   14.50    2.30
 -10  -2  -6   12.20    1.70
 -10   2  -6   15.40    2.60
 -10   2  -6   13.40    2.90
 -11  -2  -6    6.40    1.50
 -11  -2  -6    6.50    1.80
 -11   2  -6    5.30    1.80
 -11   2  -6    6.50    1.80
 -11  -3   6    1.50    1.30
 -11   3   6    1.20    1.30
 -10  -3   6    8.20    1.70
 -10  -3   6    4.80    1.60
 -10   3   6   10.20    2.00
 -10   3   6    6.40    1.70
  -9  -3   6   76.09    5.50
  -9  -3   6   82.09    5.10
  -9  -3   6   77.09    5.30
  -9   3   6   79.49    5.30
  -9   3   6   71.29    5.50
  -9   3   6   69.99    6.30
  -8  -3   6   69.09    4.60
  -8  -3   6   64.99    4.90
  -8  -3   6   65.29    4.50
  -8   3   6   65.39    4.60
   8   3  -6   65.29    4.70
  -8   3   6   56.89    4.70
  -8   3   6   63.49    5.60
  -7  -3   6   11.70    1.80
  -7  -3   6   17.50    2.00
   7   3  -6   13.90    1.90
  -7   3   6   14.60    2.00
  -7   3   6   18.00    1.90
  -7   3   6   19.20    3.10
  -6  -3   6  101.29    6.60
  -6  -3   6  103.09    6.90
  -6   3   6  102.99    7.40
  -6   3   6  110.99    6.60
  -6   3   6  106.49    6.70
   6   3  -6  108.09    6.70
   5  -3  -6    5.80    0.50
  -5  -3   6    3.80    0.80
  -5  -3   6    3.30    1.20
  -5   3   6    3.50    1.60
  -5   3   6    4.40    1.00
  -5   3   6    5.90    1.20
   5   3  -6    2.00    1.10
   4   3  -6  415.06  145.39
  -3  -3   6   16.80    1.50
   3  -3  -6   13.10    1.10
  -3  -3   6   13.90    1.70
  -3   3   6   14.20    1.30
  -3   3   6   15.90    2.10
   3   3  -6   12.70    1.40
   3   3  -6   16.70    1.50
  -3   3   6   18.30    1.70
  -2  -3   6   19.20    2.00
  -2  -3   6   19.30    1.50
   2  -3  -6   14.40    1.40
   2  -3  -6   15.50    1.30
  -2   3   6   19.50    2.30
   2   3  -6   15.10    1.50
   2   3  -6   15.30    1.50
  -1  -3   6  526.25   74.59
  -1   3   6  510.05   51.39
   0  -3   6  408.56   26.80
   1  -3   6 1483.45  133.89
   1   3   6 1211.68   98.79
   2   3   6  455.65   64.29
  -2   3  -6  477.75   72.89
  -3   3  -6  200.68   50.09
   3   3   6  268.67   75.09
  -4  -3  -6   67.89    4.40
  -4  -3  -6   73.29    4.40
  -4  -3  -6   71.39    4.80
  -4   3  -6   75.89    5.30
  -4   3  -6   72.79    4.80
  -4   3  -6   69.99    4.60
  -6  -3  -6  233.88   13.60
  -6  -3  -6  221.08   13.40
  -6   3  -6  241.88   14.60
  -6   3  -6  228.28   14.00
  -7  -3  -6   62.89    4.70
  -7  -3  -6   69.49    4.50
  -7  -3  -6   65.99    5.00
  -7   3  -6   65.89    5.00
  -7   3  -6   68.19    5.90
  -7   3  -6   69.09    4.80
  -8  -3  -6    4.90    1.40
  -8  -3  -6    4.40    1.80
  -8  -3  -6    5.20    1.40
  -8   3  -6    3.00    1.80
  -8   3  -6    1.20    1.40
  -8   3  -6    4.70    2.50
  -9  -3  -6    4.90    1.90
  -9  -3  -6    3.10    1.20
  -9  -3  -6    4.80    1.50
  -9   3  -6    4.50    2.70
  -9   3  -6    3.10    1.70
  -9   3  -6    2.80    1.90
 -10  -3  -6   36.80    3.10
 -10  -3  -6   29.80    3.50
 -10   3  -6   47.20    5.00
 -10   3  -6   35.90    3.90
 -11  -3  -6    4.60    1.20
 -11  -3  -6    5.90    1.60
 -11   3  -6    6.80    4.60
 -11   3  -6    3.10    1.70
 -11  -4   6    1.60    1.10
 -10  -4   6    4.90    1.40
 -10  -4   6    4.70    1.60
  -9  -4   6   63.69    4.50
  -9  -4   6   65.49    4.60
  -9  -4   6   65.99    4.80
  -9   4   6   57.39    4.50
  -9   4   6   64.39    4.90
  -8  -4   6    3.30    1.30
  -8  -4   6    2.70    1.70
  -8  -4   6    5.70    1.60
  -8   4   6    6.00    1.50
  -8   4   6    5.40    1.70
  -8   4   6    0.30    2.40
  -7  -4   6   16.80    2.30
  -7  -4   6   26.00    2.40
  -7   4   6   13.90    1.90
  -7   4   6   19.60    3.40
  -7   4   6   20.80    2.40
  -6  -4   6   19.40    1.90
  -6  -4   6   12.90    1.40
  -6  -4   6   20.10    2.40
  -6   4   6   16.60    3.00
   6   4  -6   12.90    1.80
  -6   4   6   13.80    2.10
  -6   4   6   12.60    1.60
   5  -4  -6  164.08    9.50
  -5  -4   6  150.38   10.20
  -5  -4   6  161.58    9.70
   5   4  -6  185.88   10.00
  -5   4   6  153.58    9.70
  -5   4   6  158.58   10.00
  -5   4   6  174.88   10.80
  -4  -4   6  152.78    9.00
   4  -4  -6  151.38    8.80
  -4   4   6  147.99    9.80
  -3  -4   6   32.20    2.50
   3  -4  -6   30.50    2.10
  -3  -4   6   26.50    2.80
   3   4  -6   39.00    2.60
  -3   4   6   36.20    3.40
   2  -4  -6  146.59    9.20
  -2   4   6  173.28    9.90
  -2   4   6  142.29   11.70
  -1  -4   6   23.60    2.00
  -1  -4   6   23.50    2.50
   1  -4  -6   25.30    1.90
   1   4  -6   26.70    2.30
   0  -4  -6   51.99    3.60
   0  -4   6   47.40    3.70
   0  -4   6   49.20    3.40
   0  -4  -6   53.79    3.30
   0   4  -6   56.39    3.80
  -1  -4  -6    4.70    0.90
  -1  -4  -6    6.40    1.30
   1  -4   6    6.90    1.30
   1  -4   6    5.00    0.90
  -1  -4  -6    4.40    0.50
  -1   4  -6    6.40    1.60
  -2  -4  -6   40.60    2.90
   2  -4   6   37.20    2.80
  -2  -4  -6   34.10    2.20
  -2  -4  -6   33.70    2.40
  -2   4  -6   31.90    2.90
  -2   4  -6   26.80    3.10
   3   4   6  359.36   90.29
  -3   4  -6  290.07   69.69
  -4  -4  -6   53.69    3.30
  -4  -4  -6   52.09    3.80
  -4  -4  -6   52.59    3.50
  -4   4  -6   51.19    3.90
  -4   4  -6   46.30    4.30
  -5  -4  -6   17.00    1.60
  -5  -4  -6   19.10    1.80
  -5  -4  -6   16.00    2.10
  -5   4  -6   18.50    2.90
  -5   4  -6   19.60    2.40
  -6  -4  -6    7.10    1.20
  -6  -4  -6    6.70    1.10
  -6  -4  -6    7.80    1.70
  -6   4  -6    5.90    2.00
  -6   4  -6    6.40    2.50
  -7  -4  -6   48.50    3.40
  -7  -4  -6   51.39    4.00
  -7   4  -6   45.70    4.30
  -7   4  -6   44.00    5.20
  -8  -4  -6   84.09    5.70
  -8  -4  -6   83.99    6.10
  -8  -4  -6   78.39    5.40
  -8   4  -6   75.39    6.20
  -8   4  -6   83.49    7.10
  -9  -4  -6    0.00    1.60
  -9  -4  -6    0.70    1.20
  -9  -4  -6    1.40    1.20
  -9   4  -6    0.90    1.80
  -9   4  -6   -0.60    2.40
 -10  -4  -6    4.10    1.70
 -10   4  -6    1.50    1.80
 -10   4  -6    2.70    2.50
 -10  -5   6    0.70    1.00
 -10  -5   6    1.80    1.30
  -9  -5   6    1.50    1.40
  -9  -5   6    0.70    1.20
  -9  -5   6    1.40    1.40
  -8  -5   6    4.00    1.40
  -8  -5   6    3.00    1.50
  -8   5   6    2.90    2.60
  -7  -5   6    8.00    1.60
  -7  -5   6    8.60    2.00
  -7   5   6    7.10    2.70
  -6  -5   6    4.70    1.30
  -6  -5   6    8.20    1.90
  -6  -5   6    6.50    1.20
  -6   5   6    6.50    2.70
  -5  -5   6   29.40    2.60
  -5  -5   6   32.60    3.40
   5  -5  -6   31.60    2.10
  -5   5   6   34.70    4.10
  -4  -5   6  278.97   16.30
   4  -5  -6  280.67   16.10
  -4   5   6  270.97   17.20
  -3  -5   6   39.70    3.00
   3  -5  -6   42.40    2.70
  -3  -5   6   45.50    3.70
  -3   5   6   30.30    3.90
  -2  -5   6  193.48   11.50
   1  -5  -6  448.66   26.20
   0  -5   6  159.98   10.00
   0  -5  -6  159.98    9.90
   0   5  -6  163.98   10.10
  -1  -5  -6   46.10    3.40
   1  -5   6   34.40    2.90
  -1  -5  -6   44.50    3.00
   1  -5   6   44.40    3.40
  -1   5  -6   43.00    3.70
  -2  -5  -6   25.40    2.50
  -2  -5  -6   22.90    2.10
   2  -5   6   24.10    2.10
  -2   5  -6   28.30    3.20
   3  -5   6    5.50    1.00
  -3  -5  -6    5.10    1.50
  -3  -5  -6    5.40    0.80
  -3  -5  -6    4.20    1.00
  -3   5  -6    5.50    2.00
  -4  -5  -6  101.39    6.40
   4  -5   6   94.29    5.80
  -4  -5  -6   96.09    5.90
  -4  -5  -6   89.19    5.70
  -4   5  -6   88.79    6.50
  -4   5  -6   95.69    7.00
  -5  -5  -6   11.70    1.50
  -5  -5  -6    9.80    1.90
   5  -5   6   10.20    1.20
  -5  -5  -6   10.10    1.20
  -5   5  -6    7.80    2.00
  -5   5  -6    6.60    2.40
  -6  -5  -6   36.20    2.90
  -6  -5  -6   44.50    3.70
  -6  -5  -6   38.60    2.90
   6  -5   6   37.80    2.60
  -6   5  -6   31.90    4.40
  -7  -5  -6    2.20    1.40
  -7  -5  -6    3.00    1.10
  -7   5  -6    1.60    2.50
  -7   5  -6    1.10    1.90
  -8  -5  -6    7.00    2.20
  -8  -5  -6    4.90    1.60
  -8   5  -6    6.40    2.30
  -8   5  -6    4.30    2.60
  -9  -5  -6   34.90    3.50
  -9  -5  -6   34.40    3.00
  -9   5  -6   32.10    4.40
  -9   5  -6   31.00    3.70
 -10  -5  -6    0.60    1.30
 -10   5  -6    0.50    2.20
  -9  -6   6    1.10    1.10
  -9  -6   6    0.80    1.20
  -9  -6   6    1.20    1.20
  -8  -6   6    0.60    1.30
  -8  -6   6    0.70    1.20
  -7  -6   6    8.50    2.00
  -7  -6   6    6.70    1.40
  -6  -6   6   12.00    1.60
  -6  -6   6   17.20    2.50
  -5  -6   6   36.30    3.60
   5  -6  -6   33.30    2.30
  -5  -6   6   30.20    2.70
   4  -6  -6   50.79    3.20
  -4  -6   6   46.70    3.50
  -4  -6   6   40.90    4.20
   3  -6  -6  284.77   16.70
  -2  -6   6   19.90    2.70
   2  -6  -6   19.10    1.90
  -2  -6   6   25.90    2.30
   1  -6  -6   17.50    1.70
  -1  -6   6   19.60    2.00
  -1  -6   6   14.50    2.40
   0  -6   6   -0.80    0.90
   0  -6  -6    0.60    0.90
   0  -6  -6   -0.70    1.10
   0  -6   6   -1.10    1.30
   0   6  -6    1.20    1.60
   1  -6   6  416.66   24.30
  -1   6  -6  402.26   24.40
  -2  -6  -6    4.90    1.10
  -2  -6  -6    4.10    1.50
   2  -6   6    2.10    0.90
  -2   6  -6    2.40    1.90
  -3  -6  -6  268.37   16.90
   3  -6   6  278.67   16.40
  -3   6  -6  292.87   17.40
   4  -6   6   53.29    3.60
  -4  -6  -6   51.39    3.70
  -4  -6  -6   56.89    4.40
  -4   6  -6   46.20    5.00
  -5  -6  -6   82.69    5.60
  -5  -6  -6   69.29    4.90
   5  -6   6   74.69    4.70
  -5   6  -6   68.09    6.30
  -6  -6  -6   30.60    3.30
  -6  -6  -6   29.80    2.70
   6  -6   6   34.10    2.50
  -6   6  -6   30.60    4.20
  -7  -6  -6    8.50    2.00
  -7   6  -6    5.80    3.00
  -8  -6  -6   13.90    2.20
  -8  -6  -6   12.50    1.90
  -8   6  -6   20.40    3.70
  -9  -6  -6   -0.10    1.10
  -9  -6  -6    0.50    1.50
  -9   6  -6   -1.90    2.10
  -8  -7   6    1.30    1.20
  -8  -7   6    4.00    1.40
  -8  -7   6    0.90    1.10
  -7  -7   6    1.60    1.10
  -7  -7   6   -0.20    1.60
  -6  -7   6   22.70    2.10
  -6  -7   6   24.40    2.40
  -6  -7   6   18.60    2.80
  -5  -7   6    6.20    1.40
  -5  -7   6    4.60    1.30
  -5  -7   6    4.60    1.90
   5  -7  -6    5.50    0.90
  -4  -7   6   18.00    2.70
  -4  -7   6   17.80    2.00
   4  -7  -6   17.30    1.80
   3  -7  -6   24.70    2.20
  -3  -7   6   26.50    2.50
  -3  -7   6   19.20    2.80
  -2  -7   6    5.10    1.90
   2  -7  -6    4.00    1.10
  -2  -7   6    6.00    1.50
   1  -7  -6  322.67   19.30
  -1  -7   6  334.77   20.00
   0  -7   6    1.20    1.60
   0  -7  -6    3.30    1.10
   0  -7   6    2.50    1.10
   0  -7  -6    2.30    1.50
  -1  -7  -6    2.10    1.70
  -1  -7  -6    1.40    1.10
   1  -7   6    0.30    1.00
  -2  -7  -6   28.40    3.20
  -2  -7  -6   27.20    2.50
   2  -7   6   25.30    2.40
  -2   7  -6   24.40    3.50
  -3  -7  -6    0.20    1.50
  -3  -7  -6    0.40    1.10
   3  -7   6   -0.40    0.70
  -3   7  -6   -0.30    2.10
  -4  -7  -6   13.10    1.80
   4  -7   6    9.60    1.30
  -4  -7  -6   12.20    2.20
  -4   7  -6    8.40    2.80
   5  -7   6   22.20    1.90
  -5  -7  -6   18.70    2.80
  -5  -7  -6   17.80    2.00
  -5   7  -6   25.30    4.00
  -6  -7  -6   -0.90    1.50
  -6  -7  -6    1.00    1.10
  -6   7  -6   -0.70    2.50
  -7  -7  -6    8.60    2.00
  -7   7  -6    7.40    2.70
  -8  -7  -6    7.50    1.90
  -8   7  -6    9.80    2.80
  -7  -8   6   -0.30    1.30
  -6  -8   6   -0.60    1.60
  -5  -8   6    5.10    1.40
  -5  -8   6    4.50    1.80
  -4  -8   6    5.60    1.50
   4  -8  -6    7.40    1.20
  -4  -8   6   13.60    2.40
  -3  -8   6   30.00    2.80
  -3  -8   6   26.00    3.30
   3  -8  -6   31.80    2.50
  -2  -8   6    0.20    1.20
  -2  -8   6    0.10    1.80
   2  -8  -6    0.40    1.00
  -1  -8   6    2.30    1.40
  -1  -8   6    1.10    1.70
   1  -8  -6    1.00    1.10
   0  -8  -6    6.40    1.40
   0  -8   6    3.60    1.30
   1  -8   6    8.80    1.50
  -1  -8  -6   10.10    1.60
   2  -8   6   21.90    2.20
  -2  -8  -6   14.20    1.90
  -2  -8  -6   17.70    2.60
  -3  -8  -6    7.00    2.10
   3  -8   6    4.80    1.30
  -3  -8  -6    5.40    1.40
   4  -8   6    2.70    1.00
  -4  -8  -6    1.40    1.70
  -4  -8  -6    1.80    1.20
  -5  -8  -6    0.10    1.00
  -5  -8  -6   -1.10    1.60
  -5   8  -6    1.50    2.50
  -6  -8  -6    1.70    1.60
  -7  -8  -6    2.40    1.60
  -5  -9   6    1.90    1.80
  -4  -9   6   32.80    3.80
  -4  -9   6   25.80    2.70
  -3  -9   6   32.30    3.00
   3  -9  -6   34.20    2.70
  -3  -9   6   39.10    4.00
  -2  -9   6   13.20    1.80
   2  -9  -6   11.70    1.50
  -1  -9   6   13.70    1.90
   1  -9  -6   12.00    1.70
   0  -9  -6   36.80    3.00
   0  -9   6   34.60    3.00
   1  -9   6   17.20    1.90
  -1  -9  -6   16.70    1.90
  -2  -9  -6    0.10    1.10
   2  -9   6    0.20    1.00
   3  -9   6    0.50    0.90
  -3  -9  -6   -0.20    1.00
  -3  -9  -6    1.60    1.90
  -4  -9  -6   16.40    2.40
  -4  -9  -6    9.40    1.50
   4  -9   6   13.20    1.40
 -12   0   7    1.30    1.40
 -11   0   7    0.00    1.40
 -10   0   7   -0.10    1.30
 -10   0   7    0.80    1.40
  10   0  -7    1.50    1.10
   9   0  -7   -0.10    0.90
  -9   0   7   -0.20    1.20
  -9   0   7   -1.90    1.20
  -8   0   7   -0.50    1.10
  -8   0   7    0.50    1.30
  -7   0   7    0.30    1.30
   7   0  -7   -1.20    0.60
  -7   0   7   -0.50    1.00
  -7   0   7   -0.20    1.00
  -6   0   7   -0.90    0.80
  -6   0   7    0.30    0.80
  -6   0   7    0.10    0.80
  -6   0   7    0.40    0.50
   6   0  -7    0.20    0.50
  -5   0   7   -0.20    0.80
  -5   0   7   -0.40    0.60
   5   0  -7    0.30    0.40
  -5   0   7   -0.10    0.70
  -5   0   7   -0.10    0.80
  -4   0   7    0.50    0.80
  -4   0   7   -0.20    0.60
  -4   0   7    0.00    1.40
  -4   0   7   -0.20    0.80
   4   0  -7   -0.10    0.40
   4   0  -7    0.60    0.70
  -3   0   7   -0.40    0.50
  -3   0   7   -0.20    0.30
   3   0  -7    0.00    0.40
   3   0  -7    0.10    0.60
   2   0  -7    0.20    0.60
   2   0  -7    0.60    0.40
  -2   0   7   -0.20    0.30
   1   0  -7    1.20    0.60
   1   0  -7    0.30    0.50
   0   0  -7   -0.20    0.30
   0   0  -7    1.00    0.70
   0   0  -7    0.60    0.50
  -1   0  -7    0.30    0.50
  -1   0  -7    0.00    0.60
  -1   0  -7    0.60    0.60
  -1   0  -7   -1.00    0.70
  -2   0  -7    0.60    0.80
  -2   0  -7   -0.40    0.70
  -2   0  -7    0.10    0.50
  -2   0  -7    0.40    0.70
  -3   0  -7   -0.40    0.70
  -3   0  -7    0.80    0.50
  -3   0  -7    1.50    1.00
  -3   0  -7    1.00    0.80
  -4   0  -7    0.60    0.80
  -4   0  -7   -0.10    0.30
  -4   0  -7    0.60    0.80
  -4   0  -7   -0.50    1.00
  -5   0  -7    0.30    1.00
  -5   0  -7   -0.10    0.70
  -5   0  -7   -0.20    0.80
  -6   0  -7   -0.10    0.70
  -6   0  -7    0.30    1.00
  -6   0  -7    1.80    1.10
  -6   0  -7   -0.70    1.40
  -7   0  -7   -0.60    1.60
  -7   0  -7   -0.40    1.40
  -7   0  -7    0.00    1.20
  -7   0  -7    0.20    0.60
  -8   0  -7    1.30    1.50
  -8   0  -7    0.30    1.80
  -8   0  -7    0.20    1.30
  -9   0  -7    0.40    2.00
  -9   0  -7   -0.50    1.60
  -9   0  -7   -0.30    1.50
 -10   0  -7    0.40    1.60
 -10   0  -7    1.20    2.30
 -10   0  -7    0.40    1.60
 -11   0  -7   -0.70    1.30
 -11   0  -7    0.60    1.70
 -12  -1   7   13.60    1.90
 -12   1   7   13.00    1.90
 -11  -1   7   41.30    3.60
 -11   1   7   41.70    3.60
 -10  -1   7    0.40    1.30
 -10  -1   7   -0.30    1.30
  10  -1  -7    0.40    0.80
  10   1  -7   -0.70    1.20
 -10   1   7   -0.50    1.30
 -10   1   7   -0.10    1.60
  -9  -1   7    2.50    1.50
  -9  -1   7    1.70    1.40
  -9   1   7    2.60    1.40
  -9   1   7    3.40    1.50
   9   1  -7    5.40    1.30
  -8  -1   7  108.19    6.20
  -8  -1   7  116.39    6.80
  -8  -1   7  105.29    6.90
  -8   1   7   92.79    7.00
  -8   1   7  100.39    6.80
  -8   1   7  112.29    6.80
   7  -1  -7  146.69    8.80
  -7  -1   7  149.88    8.90
  -7  -1   7  146.29    9.10
  -7  -1   7  161.88    9.30
  -7   1   7  135.69    9.40
  -7   1   7  153.68    9.10
  -7   1   7  157.08    9.20
   5  -1  -7  202.48   11.70
  -4   1   7  701.03   48.80
  -3  -1   7 1136.99   86.29
  -3   1   7 1233.68   78.29
  -2  -1   7  269.87   35.30
  -2   1   7  210.38   25.70
   1  -1  -7   45.00    2.90
   1   1  -7   48.90    3.00
   1   1  -7   45.60    2.90
   0  -1   7  437.66   46.00
   0   1  -7  487.95   74.19
   0   1   7  392.86   39.10
  -1  -1  -7  516.05  102.59
   1  -1   7  623.24   62.59
  -1   1  -7  555.04   62.99
   1   1   7  556.24   54.69
   2  -1   7 2661.73  180.68
  -2  -1  -7 2451.45  217.58
   2   1   7 2742.33  172.38
  -3  -1  -7  113.69    6.40
  -3   1  -7   98.19    6.30
  -3   1  -7  119.49    6.70
   4   1   7 1214.08  137.49
  -4   1  -7  904.51   89.49
  -5  -1  -7  463.35  158.78
  -5   1  -7  554.04   76.59
  -6  -1  -7    1.60    0.90
  -6  -1  -7    1.40    1.00
  -6  -1  -7    1.80    1.30
  -6   1  -7    2.00    1.60
  -6   1  -7    0.60    0.50
  -6   1  -7    0.70    1.00
  -6   1  -7    1.90    1.20
  -8  -1  -7   23.70    2.90
  -8  -1  -7   21.10    1.90
  -8   1  -7   16.90    3.10
  -8   1  -7   18.50    2.20
  -8   1  -7   24.20    2.80
  -9  -1  -7   16.70    2.60
  -9  -1  -7    9.10    1.70
  -9   1  -7    9.30    2.70
  -9   1  -7   13.70    2.30
 -10  -1  -7   -0.10    1.60
 -10  -1  -7   -1.30    1.30
 -10   1  -7    1.00    1.70
 -10   1  -7   -1.40    1.50
 -10   1  -7    0.00    2.30
 -11  -1  -7   -0.40    1.30
 -11  -1  -7    0.30    1.40
 -11   1  -7    0.10    1.30
 -11   1  -7    0.00    1.40
 -12  -2   7    2.00    1.30
 -12   2   7    3.60    1.20
 -11  -2   7    1.20    1.40
 -11   2   7    4.60    1.60
 -10  -2   7   32.40    3.20
  10  -2  -7   36.80    2.50
 -10  -2   7   36.70    3.30
 -10   2   7   34.20    3.30
 -10   2   7   37.60    3.30
  -9  -2   7   10.80    1.90
  -9  -2   7   10.00    1.30
  -9  -2   7    9.90    1.80
  -9   2   7   10.00    1.80
  -9   2   7   10.00    1.90
   9   2  -7    7.20    1.70
  -8  -2   7  278.07   16.00
  -8  -2   7  262.27   15.60
  -8   2   7  254.37   16.30
  -8   2   7  255.87   15.90
  -8   2   7  274.17   15.80
   8   2  -7  267.17   15.80
  -7  -2   7   27.40    2.40
  -7  -2   7   21.20    2.20
  -7  -2   7   26.10    2.40
  -7   2   7   15.80    1.90
  -7   2   7   20.20    2.30
  -7   2   7   23.30    2.80
  -6  -2   7   94.29    6.10
   6  -2  -7   88.19    5.50
  -6  -2   7   91.09    6.00
  -6   2   7   96.49    6.00
  -6   2   7   99.89    6.50
  -6   2   7   94.89    5.90
   6   2  -7  102.59    5.90
  -5  -2   7  103.89    6.30
   5  -2  -7  104.39    6.20
  -5   2   7  113.59    6.50
  -5   2   7  105.59    7.00
  -5   2   7  107.29    6.50
   4   2  -7  523.25  138.99
   3  -2  -7   64.29    3.70
  -3  -2   7   65.49    3.90
  -3  -2   7   52.29    6.40
  -3   2   7   69.19    3.90
   3   2  -7   51.79    4.00
  -3   2   7   59.99    3.70
   3   2  -7   61.89    3.80
  -2  -2   7  805.22   76.59
  -2   2   7  839.42   60.49
  -1  -2   7  299.37   46.10
  -1   2   7  251.37   31.10
   0  -2   7 1255.87   98.89
   0   2  -7 1135.89  117.99
   0   2   7 1296.97   88.89
   1  -2   7  821.52   88.29
   1   2   7  774.32   68.39
  -2   2  -7  166.68    9.60
  -3   2  -7  673.53   69.49
   3   2   7  864.41   95.19
  -4  -2  -7   42.20    2.80
  -4  -2  -7   43.00    2.80
  -4  -2  -7   44.20    3.10
  -4   2  -7   37.70    3.50
  -4   2  -7   41.70    3.00
  -4   2  -7   41.60    3.10
  -4   2  -7   45.10    2.80
  -5  -2  -7   87.69    5.50
  -5  -2  -7   92.19    5.80
  -5  -2  -7   93.09    5.60
  -5   2  -7   90.39    5.90
  -5   2  -7   92.79    5.40
  -5   2  -7   93.09    6.50
  -5   2  -7   91.09    5.80
  -6  -2  -7  228.68   13.50
  -6   2  -7  238.18   14.50
  -6   2  -7  229.08   13.80
  -6   2  -7  223.48   13.60
  -7  -2  -7  272.87   16.80
  -7  -2  -7  266.27   17.30
  -7  -2  -7  301.57   17.30
  -7   2  -7  306.17   17.20
  -8  -2  -7   10.00    2.10
  -8  -2  -7   18.00    2.70
  -8  -2  -7   18.10    2.00
  -8  -2  -7   14.90    1.80
  -8   2  -7   10.70    2.70
  -8   2  -7   14.00    2.40
  -8   2  -7   14.40    2.20
  -9  -2  -7   12.40    1.40
  -9  -2  -7   11.90    1.80
  -9  -2  -7   12.60    2.50
  -9   2  -7   15.60    2.30
  -9   2  -7   15.20    3.30
  -9   2  -7   13.80    2.50
 -10  -2  -7    5.70    2.00
 -10  -2  -7    3.40    1.60
 -10   2  -7    4.30    2.60
 -10   2  -7    3.70    1.80
 -10   2  -7    2.90    1.60
 -11  -2  -7    5.90    1.30
 -11  -2  -7    3.40    1.60
 -11   2  -7    4.00    1.90
 -11  -3   7   -0.50    1.20
 -11   3   7    0.30    1.20
 -10  -3   7   -0.20    1.10
 -10  -3   7    0.70    1.50
 -10   3   7    0.30    1.20
 -10   3   7    0.80    1.40
  -9  -3   7   31.00    3.10
  -9  -3   7   33.50    3.10
  -9  -3   7   32.10    2.70
  -9   3   7   29.50    3.20
  -9   3   7   31.60    3.00
  -8  -3   7   53.29    4.00
  -8  -3   7   54.79    4.30
  -8  -3   7   53.99    4.00
   8   3  -7   57.39    4.20
  -8   3   7   54.39    4.00
  -8   3   7   50.49    5.00
  -8   3   7   49.20    4.10
  -7  -3   7   34.50    3.00
  -7  -3   7   30.30    2.90
  -7   3   7   29.10    3.70
  -7   3   7   34.80    2.80
  -7   3   7   33.40    3.00
   7   3  -7   34.80    3.00
  -6  -3   7   15.60    2.10
  -6  -3   7   18.80    2.00
  -6   3   7   21.10    2.00
  -6   3   7   22.00    2.80
   6   3  -7   23.70    2.20
  -6   3   7   24.60    2.20
  -5  -3   7    2.40    1.20
   5  -3  -7    4.90    0.50
  -5  -3   7    3.50    0.80
  -5   3   7    3.70    1.70
   5   3  -7    3.30    1.00
  -5   3   7    3.40    1.10
   5   3  -7    2.30    1.00
  -5   3   7    3.50    1.00
   4  -3  -7   51.99    3.20
  -4  -3   7   51.39    3.90
  -4  -3   7   57.79    3.50
  -4   3   7   55.09    3.70
  -4   3   7   57.69    4.30
  -4   3   7   49.60    3.40
   4   3  -7   53.59    3.50
  -3  -3   7   24.20    1.90
  -3  -3   7   22.40    2.20
   3  -3  -7   24.50    1.50
  -3   3   7   19.60    1.70
  -3   3   7   27.10    2.70
   3   3  -7   19.60    1.80
  -2  -3   7  769.82   86.89
  -2   3   7  984.00   68.89
  -1  -3   7  137.19   12.30
   1  -3  -7  153.28    9.20
   1   3  -7  169.18    9.20
   1   3  -7  153.38    9.20
   0  -3   7 1650.33  137.29
   0   3  -7 1316.07  174.08
   0   3   7 1446.46  106.89
  -1  -3  -7  357.96   20.40
  -2   3  -7  659.63   82.29
   2   3   7  333.57   59.89
  -3  -3  -7    2.20    0.60
  -3  -3  -7    2.00    0.70
  -3  -3  -7    0.40    0.90
  -3   3  -7    1.30    0.70
  -3   3  -7    1.20    1.10
  -3   3  -7    1.80    1.40
  -4  -3  -7    0.50    0.60
  -4  -3  -7    1.20    0.80
  -4  -3  -7    0.50    1.00
  -4   3  -7    1.30    1.10
  -4   3  -7    0.00    0.60
  -4   3  -7    0.20    1.40
  -4   3  -7    0.90    1.00
  -5  -3  -7   76.69    4.90
  -5  -3  -7   87.59    5.40
  -5  -3  -7   79.69    4.90
  -5   3  -7   79.79    5.20
  -5   3  -7   71.79    6.00
  -5   3  -7   76.99    5.40
  -6  -3  -7   14.70    1.90
  -6  -3  -7   16.70    1.50
  -6  -3  -7   15.00    1.60
  -6   3  -7   16.00    1.90
  -6   3  -7   22.00    3.20
  -6   3  -7   21.40    2.40
  -7  -3  -7   31.80    3.50
  -7  -3  -7   42.80    3.20
  -7  -3  -7   36.40    2.80
  -7  -3  -7   28.10    3.30
  -7   3  -7   30.20    4.20
  -7   3  -7   29.90    3.30
  -7   3  -7   36.40    3.10
  -8  -3  -7    8.00    2.10
  -8  -3  -7   10.70    1.70
  -8  -3  -7    8.30    1.60
  -8   3  -7   10.30    3.10
  -8   3  -7    7.20    1.70
  -8   3  -7    8.20    2.00
  -9  -3  -7   -1.10    1.40
  -9  -3  -7   -0.50    1.10
  -9  -3  -7    2.20    1.20
  -9   3  -7    0.80    2.40
  -9   3  -7    1.30    1.80
  -9   3  -7   -2.20    1.50
 -10  -3  -7    6.90    2.10
 -10  -3  -7   11.10    1.70
 -10   3  -7    6.50    2.10
 -10   3  -7    9.60    2.90
 -11  -3  -7    0.00    1.20
 -11   3  -7    4.40    3.60
 -11   3  -7    0.90    1.70
 -11  -4   7    6.20    1.20
 -10  -4   7   28.40    2.70
 -10  -4   7   26.10    2.60
  -9  -4   7   14.90    1.90
  -9  -4   7   15.20    1.90
  -9  -4   7   16.90    2.30
  -9   4   7   18.40    2.10
  -8  -4   7    1.10    1.30
  -8  -4   7    2.00    1.30
  -8  -4   7    1.20    1.50
  -8   4   7    2.30    2.30
  -8   4   7   -0.40    1.20
  -8   4   7    2.50    1.60
  -7  -4   7    8.40    1.50
  -7  -4   7    6.90    1.70
  -7   4   7    5.70    1.60
  -7   4   7    7.00    1.30
  -7   4   7    4.70    2.30
  -6  -4   7   31.10    2.40
  -6  -4   7   32.00    3.20
  -6   4   7   26.40    2.50
  -6   4   7   37.10    3.00
  -6   4   7   37.40    4.10
   6   4  -7   31.50    2.90
   5  -4  -7    1.70    0.40
  -5  -4   7    1.30    0.80
  -5  -4   7    1.30    1.30
  -5   4   7    0.20    0.80
   5   4  -7    1.50    1.30
  -5   4   7    2.40    2.00
  -4  -4   7  114.99    6.70
   4  -4  -7  109.39    6.50
  -4  -4   7  122.29    7.20
  -4   4   7   96.99    7.50
   4   4  -7  103.79    6.80
  -3   4   7  618.14   56.99
   3   4  -7  613.74  121.29
  -3   4   7  719.03   71.49
   2  -4  -7   77.79    4.70
  -2  -4   7   73.09    4.80
  -2  -4   7   77.39    5.20
   2  -4  -7   74.39    4.80
   2   4  -7   80.69    4.90
   1  -4  -7  150.18    9.50
   1   4  -7  167.88    9.60
   0   4  -7  169.28   10.30
  -1  -4  -7    3.60    0.80
   1  -4   7    3.10    1.20
  -1  -4  -7    3.10    1.10
  -1   4  -7    1.50    1.30
   2  -4   7  138.59    8.90
  -2  -4  -7  129.49    8.40
  -2   4  -7  156.78    9.20
  -2   4  -7  162.88    9.00
  -3  -4  -7   55.49    3.70
  -3  -4  -7   46.80    3.20
  -3  -4  -7   48.80    3.00
  -3   4  -7   46.10    3.60
  -3   4  -7   43.90    4.10
  -4  -4  -7  210.18   12.80
  -4   4  -7  231.48   13.30
  -5  -4  -7  192.28   11.40
  -5  -4  -7  195.98   11.50
  -5   4  -7  191.88   12.50
  -5   4  -7  195.38   12.00
  -6  -4  -7   15.80    1.50
  -6  -4  -7   13.90    1.50
  -6  -4  -7   12.40    2.00
  -6   4  -7   12.00    2.20
  -6   4  -7   10.70    2.70
  -7  -4  -7    1.40    1.00
  -7  -4  -7   -0.30    1.30
  -7   4  -7    0.70    2.40
  -7   4  -7    0.10    1.80
  -8  -4  -7   25.20    2.80
  -8  -4  -7   28.50    2.60
  -8  -4  -7   28.90    3.30
  -8   4  -7   25.80    4.00
  -8   4  -7   27.20    3.40
  -9  -4  -7   12.00    1.70
  -9  -4  -7   11.20    1.60
  -9  -4  -7    8.10    2.10
  -9   4  -7   15.60    3.50
  -9   4  -7   11.80    2.40
 -10  -4  -7    0.60    1.40
 -10   4  -7    1.10    1.70
 -10   4  -7   -0.30    2.30
 -10  -5   7   31.20    2.80
  -9  -5   7    5.80    1.40
  -9  -5   7    6.60    1.60
  -9  -5   7    5.50    1.50
  -8  -5   7    6.60    1.40
  -8  -5   7   11.20    2.10
  -8  -5   7    5.00    1.50
  -7  -5   7    0.80    1.50
  -7  -5   7    0.00    1.20
  -7   5   7    0.80    2.60
  -6  -5   7   11.30    1.40
  -6  -5   7   16.40    2.40
  -6   5   7   10.20    2.90
  -5  -5   7  206.98   12.00
  -5  -5   7  196.88   12.60
   5  -5  -7  200.88   11.70
  -5   5   7  196.88   13.00
  -4  -5   7   50.59    4.10
   4  -5  -7   47.20    3.10
  -4  -5   7   47.90    3.40
  -4   5   7   42.90    4.60
  -3  -5   7  218.28   13.00
  -2  -5   7  185.98   11.10
   1  -5  -7  319.67   19.80
   1   5  -7  355.96   19.90
   0  -5  -7    7.40    1.40
   0  -5   7    6.30    1.20
   0  -5  -7    6.00    1.00
   0  -5   7    6.60    1.60
   0   5  -7    4.50    1.50
   1  -5   7   85.99    5.50
   1  -5   7   91.69    5.90
  -1  -5  -7   85.69    5.50
  -1  -5  -7   94.59    5.90
  -1   5  -7   79.89    6.00
  -2  -5  -7    1.40    1.20
   2  -5   7    3.30    0.90
  -2  -5  -7    3.10    0.90
  -2   5  -7    4.50    1.80
  -3  -5  -7   63.89    4.90
   3  -5   7   69.89    4.50
  -3  -5  -7   71.79    4.50
  -3   5  -7   74.39    5.50
   4  -5   7   -0.10    0.60
  -4  -5  -7    0.60    0.90
  -4  -5  -7    1.30    1.40
  -4   5  -7    0.50    1.60
  -4   5  -7   -1.90    1.80
  -5  -5  -7    0.90    1.00
  -5  -5  -7    1.50    1.40
  -5  -5  -7   -0.10    1.30
   5  -5   7    0.10    0.70
  -5   5  -7   -0.70    2.00
  -5   5  -7   -0.70    1.60
  -6  -5  -7    4.10    1.60
  -6  -5  -7    6.20    1.20
   6  -5   7    7.60    1.00
  -6   5  -7    5.00    2.00
  -6   5  -7    9.00    2.80
  -7  -5  -7   90.19    6.10
  -7   5  -7   83.39    7.20
  -7   5  -7   85.09    6.50
  -8  -5  -7    5.90    1.60
  -8  -5  -7   10.70    2.40
  -8   5  -7    9.90    2.40
  -8   5  -7   10.20    3.00
  -9  -5  -7    5.80    1.90
  -9  -5  -7    4.50    1.40
  -9   5  -7    3.30    2.70
  -9   5  -7    2.90    2.00
 -10  -5  -7    0.00    1.10
 -10   5  -7    0.10    2.00
  -9  -6   7    1.00    1.10
  -9  -6   7    2.80    1.30
  -9  -6   7    1.80    1.30
  -8  -6   7    4.60    1.70
  -8  -6   7    3.70    1.30
  -7  -6   7    2.10    1.40
  -7  -6   7    1.90    1.50
  -6  -6   7   31.30    3.60
  -6  -6   7   34.30    3.00
  -6  -6   7   32.00    2.70
  -5  -6   7   23.90    2.40
  -5  -6   7   22.40    3.00
   5  -6  -7   26.40    1.90
   4  -6  -7    7.60    1.10
  -4  -6   7    9.70    2.30
  -4  -6   7    7.60    1.40
  -3  -6   7  172.98   11.90
   3  -6  -7  196.18   11.20
  -3  -6   7  193.28   11.40
  -2  -6   7   91.39    6.10
  -2  -6   7   98.19    6.80
   2  -6  -7   97.89    6.00
   1  -6  -7   19.20    1.80
  -1  -6   7   15.10    2.40
  -1  -6   7   16.80    1.90
   0  -6   7  114.59    7.60
   0  -6  -7  110.59    7.40
   0  -6   7   99.29    7.10
   0  -6  -7  122.99    7.10
   0   6  -7  122.69    7.70
  -1  -6  -7   37.80    2.80
  -1  -6  -7   33.60    3.30
   1  -6   7   34.00    3.40
  -1   6  -7   41.20    3.80
  -2  -6  -7  173.98   10.30
  -2  -6  -7  188.38   10.80
   2  -6   7  165.38   10.30
  -2   6  -7  155.28   11.00
   3  -6   7   10.70    1.40
  -3  -6  -7   12.60    1.60
  -3  -6  -7   14.70    2.20
  -3   6  -7   12.30    2.70
  -4  -6  -7    3.60    1.70
   4  -6   7    4.70    1.10
  -4  -6  -7    5.30    1.30
  -4   6  -7    5.30    2.40
   5  -6   7    5.70    1.00
  -5  -6  -7    3.80    1.20
  -5  -6  -7    2.60    1.70
  -5   6  -7    5.40    2.50
  -6  -6  -7   10.00    1.50
   6  -6   7   10.20    1.20
  -6  -6  -7   11.00    2.10
  -6   6  -7    9.80    2.90
  -7  -6  -7   -0.70    1.40
  -7   6  -7    2.00    2.70
  -8  -6  -7    0.70    1.30
  -8  -6  -7    2.70    1.70
  -8   6  -7    4.20    2.70
  -9  -6  -7   -0.70    1.10
  -9  -6  -7    0.80    1.40
  -9   6  -7    1.40    2.30
  -8  -7   7    3.20    1.50
  -8  -7   7    1.60    1.20
  -8  -7   7    4.80    1.20
  -7  -7   7    1.90    1.50
  -7  -7   7    0.90    1.20
  -6  -7   7   57.29    4.20
  -6  -7   7   61.79    5.00
  -6  -7   7   59.59    4.20
  -5  -7   7    1.60    1.80
   5  -7  -7    0.40    0.80
  -5  -7   7   -1.60    1.10
  -4  -7   7   16.30    2.00
  -4  -7   7   20.60    2.90
   4  -7  -7   17.80    1.70
  -3  -7   7   26.30    2.50
  -3  -7   7   18.90    2.80
   3  -7  -7   23.40    2.10
   2  -7  -7   49.30    3.70
  -2  -7   7   56.79    4.00
  -2  -7   7   57.49    4.70
  -1  -7   7    4.00    1.90
   1  -7  -7    2.90    1.10
  -1  -7   7    3.00    1.30
   0  -7  -7    0.20    1.50
   0  -7   7    0.80    1.10
   0  -7   7    0.70    1.60
   0  -7  -7    0.20    0.90
  -1  -7  -7  207.88   13.10
  -1  -7  -7  202.38   12.50
   1  -7   7  218.08   12.60
  -2  -7  -7   85.59    5.60
  -2  -7  -7   84.39    6.20
   2  -7   7   85.79    5.60
  -2   7  -7   89.19    6.80
  -3  -7  -7    1.70    1.20
   3  -7   7   -0.20    0.80
  -3  -7  -7    0.20    1.70
  -3   7  -7   -2.70    2.10
  -4  -7  -7   47.90    3.60
  -4  -7  -7   50.69    4.30
   4  -7   7   46.90    3.40
  -4   7  -7   42.60    5.20
  -5  -7  -7   39.80    4.00
  -5  -7  -7   43.70    3.40
   5  -7   7   45.60    3.10
  -5   7  -7   45.10    5.20
  -6  -7  -7   24.30    2.90
  -6  -7  -7   25.30    2.40
  -6   7  -7   29.40    4.30
  -7  -7  -7    0.40    1.40
  -7   7  -7   -0.60    2.50
  -8  -7  -7   24.40    2.60
  -8  -7  -7   22.90    2.70
  -8   7  -7   22.50    3.50
  -7  -8   7    2.60    1.40
  -6  -8   7   12.80    2.10
  -5  -8   7    0.00    1.10
  -5  -8   7   -0.10    1.80
  -5  -8   7    1.10    1.20
  -4  -8   7   67.39    4.60
  -4  -8   7   65.29    5.30
   4  -8  -7   62.09    4.20
   3  -8  -7   47.30    3.40
  -3  -8   7   45.20    3.70
  -3  -8   7   50.89    4.60
   2  -8  -7    2.10    1.10
  -2  -8   7    2.80    1.90
  -2  -8   7    4.20    1.40
  -1  -8   7   77.09    6.30
   1  -8  -7   84.19    5.50
  -1  -8   7   85.49    5.60
   0  -8  -7   65.09    4.60
   0  -8   7   66.29    4.70
   1  -8   7    3.30    1.30
  -1  -8  -7    3.10    1.20
   2  -8   7    8.50    1.40
  -2  -8  -7   15.30    2.40
  -2  -8  -7    8.10    1.60
  -3  -8  -7   15.40    1.90
   3  -8   7   16.50    1.90
  -3  -8  -7   21.00    2.90
  -4  -8  -7    3.10    1.20
  -4  -8  -7    4.30    1.80
   4  -8   7    6.20    1.20
  -4   8  -7   10.70    3.10
   5  -8   7    4.70    1.30
  -5  -8  -7    2.20    1.70
  -5  -8  -7    2.90    1.20
  -5   8  -7    1.80    2.40
  -6  -8  -7   18.70    2.50
  -6   8  -7   15.70    3.30
  -5  -9   7    0.20    1.60
  -4  -9   7    0.00    1.10
  -4  -9   7   -0.20    1.90
   3  -9  -7    9.50    1.30
  -3  -9   7   14.50    2.60
  -3  -9   7    8.40    1.50
   2  -9  -7    3.80    1.10
  -2  -9   7    4.70    1.40
   1  -9  -7    4.30    1.10
  -1  -9   7    1.50    1.10
   0  -9   7    2.10    1.10
   0  -9  -7    1.70    1.10
  -1  -9  -7   30.70    2.70
   1  -9   7   26.20    2.60
  -2  -9  -7   25.00    2.50
   2  -9   7   24.60    2.40
   3  -9   7   10.00    1.30
  -3  -9  -7    8.70    1.40
  -4  -9  -7   37.30    3.80
   4  -9   7   35.70    2.60
  -4  -9  -7   32.30    2.80
 -12   0   8    0.30    1.20
 -11   0   8   -0.10    1.40
  10   0  -8  114.69    7.30
 -10   0   8  114.99    7.50
 -10   0   8  119.19    7.60
  -9   0   8    0.90    1.30
  -9   0   8    3.10    1.40
  -8   0   8    6.60    1.50
  -8   0   8    8.30    1.80
  -6   0   8    5.80    1.20
   6   0  -8    4.20    0.70
  -6   0   8    4.00    1.00
  -6   0   8    4.50    0.70
   4   0  -8  168.28    9.90
  -3   0   8    9.80    0.90
   3   0  -8    9.40    1.10
   3   0  -8   10.00    0.90
  -3   0   8    9.40    0.80
  -2   0   8  826.62   62.39
   1   0  -8    8.80    0.90
   1   0  -8    8.80    1.00
   0   0   8 7203.58  423.76
   1   0   8 1182.08   85.09
  -1   0  -8 1048.30  101.09
   2   0   8 2086.89  142.79
  -2   0  -8 1925.21  158.28
   3   0   8 1248.08  116.79
  -4   0  -8  738.33  108.49
  -5   0  -8   93.89    6.10
  -5   0  -8  103.69    6.20
  -5   0  -8  108.09    6.40
  -6   0  -8   28.90    2.50
  -6   0  -8   29.10    2.20
  -6   0  -8   31.70    3.30
  -6   0  -8   30.90    2.70
  -7   0  -8   27.10    3.40
  -7   0  -8   21.30    2.20
  -7   0  -8   20.30    2.40
  -7   0  -8   18.60    1.70
  -8   0  -8    1.10    1.60
  -8   0  -8    1.70    2.10
  -8   0  -8    1.00    1.30
  -9   0  -8  135.69    9.40
  -9   0  -8  129.29    8.70
  -9   0  -8  134.29    8.50
 -10   0  -8    1.70    1.60
 -10   0  -8    1.80    1.90
 -10   0  -8   -0.30    2.20
 -11   0  -8    0.90    1.60
 -11   0  -8    2.50    1.30
 -12  -1   8    2.40    1.30
 -12   1   8    4.20    1.40
 -11  -1   8    1.10    1.50
 -11   1   8    1.00    1.50
 -10  -1   8   10.50    1.90
 -10  -1   8   10.60    1.80
  10  -1  -8   13.10    1.50
  10   1  -8   16.30    2.00
 -10   1   8    8.10    1.80
 -10   1   8   12.60    2.00
  -9  -1   8    0.00    1.30
  -9  -1   8   -0.20    1.30
   9   1  -8   -0.50    1.10
  -9   1   8   -0.30    1.20
  -9   1   8    2.80    1.40
  -8  -1   8   23.40    2.50
  -8  -1   8   27.20    1.80
  -8  -1   8   27.40    2.70
  -8   1   8   25.40    2.50
  -8   1   8   26.60    2.60
  -7  -1   8   14.40    1.80
  -7  -1   8   13.10    1.70
   7  -1  -8   14.70    1.20
  -7  -1   8   12.40    1.50
  -7   1   8   14.80    1.70
  -7   1   8   10.70    1.90
  -7   1   8   14.30    1.70
   7   1  -8   19.00    1.70
   6  -1  -8  247.68   14.50
  -6   1   8  255.87   14.80
  -6   1   8  250.87   15.00
  -4  -1   8   69.19    4.20
   4  -1  -8   70.89    4.10
  -4  -1   8   75.69    6.90
  -4   1   8   70.09    4.30
  -4   1   8   65.09    4.20
  -4   1   8   71.89    4.30
  -4   1   8   71.89    4.70
   4   1  -8   68.19    4.50
   4   1  -8   73.69    4.30
  -3   1   8  344.07   20.00
  -2  -1   8 3388.66  211.08
  -2   1   8 3424.56  205.68
  -1   1   8  645.74   51.99
   0  -1   8  636.44   60.29
   0   1  -8  557.34   93.49
   0   1   8  504.85   48.50
   1  -1   8 1024.50   84.59
   1   1   8  979.20   77.49
  -1   1  -8 1064.59   99.29
  -2  -1  -8   21.70    1.50
  -2  -1  -8   20.50    1.50
  -2  -1  -8   19.40    1.80
  -2   1  -8   22.80    1.70
  -2   1  -8   19.50    1.70
  -2   1  -8   18.70    1.40
  -2   1  -8   22.00    1.60
   3  -1   8  785.12  134.29
  -3  -1  -8  467.05  129.09
   3   1   8  589.04   76.29
  -3   1  -8  672.23   75.39
  -4  -1  -8   67.89  144.99
   4   1   8  169.28  109.39
  -4   1  -8  404.86   71.19
  -5  -1  -8   32.80    2.60
  -5  -1  -8   35.80    2.50
  -5  -1  -8   32.70    2.30
  -5  -1  -8   43.70    3.00
  -5   1  -8   36.00    2.70
  -5   1  -8   40.00    2.90
  -5   1  -8   42.40    3.50
  -5   1  -8   30.40    2.40
  -6  -1  -8    0.80    1.30
  -6  -1  -8    0.70    0.90
  -6  -1  -8    0.40    0.90
  -6   1  -8   -0.50    0.50
  -6   1  -8    0.90    1.70
  -6   1  -8    1.30    1.10
  -6   1  -8    1.20    1.20
  -7  -1  -8   18.40    2.00
  -7  -1  -8   13.90    2.50
  -7  -1  -8   24.70    2.20
  -7  -1  -8   24.40    2.70
  -7   1  -8   20.60    3.00
  -7   1  -8   16.00    2.00
  -7   1  -8   23.50    2.60
  -8  -1  -8   31.30    3.00
  -8  -1  -8   34.20    3.80
  -8  -1  -8   30.70    2.50
  -8  -1  -8   33.70    3.30
  -8   1  -8   36.40    4.30
  -8   1  -8   33.40    3.20
  -8   1  -8   34.60    3.30
  -9  -1  -8    5.80    2.30
  -9  -1  -8    4.40    1.80
  -9  -1  -8    9.20    1.80
  -9   1  -8   10.00    2.10
  -9   1  -8    8.20    2.70
  -9   1  -8    6.90    2.20
 -10  -1  -8    2.60    1.60
 -10  -1  -8    4.70    1.90
 -10   1  -8    6.40    2.20
 -10   1  -8    6.00    2.70
 -10   1  -8    4.30    1.80
 -11  -1  -8    2.70    1.40
 -11  -1  -8    6.70    1.90
 -11   1  -8   -0.10    1.60
 -11   1  -8    2.60    1.40
 -11  -2   8   -0.40    1.40
 -11   2   8    1.10    1.40
 -10  -2   8    4.80    1.50
  10  -2  -8    8.80    1.00
 -10  -2   8    5.60    1.70
 -10   2   8    6.90    1.70
 -10   2   8    4.60    1.60
  -9  -2   8    1.80    1.40
  -9  -2   8    1.20    1.30
   9   2  -8    3.00    1.40
  -9   2   8    2.90    1.50
  -9   2   8    2.30    1.40
  -8  -2   8  116.49    7.00
  -8  -2   8  111.79    6.80
  -8  -2   8  109.49    7.00
  -8   2   8  116.59    6.90
  -8   2   8   97.89    7.40
   8   2  -8  105.39    6.90
  -8   2   8   98.59    7.00
  -7  -2   8    0.90    1.20
  -7  -2   8    2.30    1.10
  -7  -2   8    1.10    1.10
  -7   2   8    2.10    1.60
  -7   2   8    0.30    0.90
  -7   2   8    1.00    1.10
  -6  -2   8   82.99    5.30
   6  -2  -8   77.99    4.70
  -6  -2   8   82.09    5.20
  -6   2   8   81.09    5.00
  -6   2   8   77.69    5.70
  -6   2   8   78.09    5.10
   6   2  -8   81.59    5.10
  -5  -2   8  308.17   17.80
  -3  -2   8  162.38   12.20
  -3   2   8  149.39    8.60
  -3   2   8  143.29    8.70
  -3   2   8  144.89    9.10
  -2  -2   8   66.59    3.80
   2  -2  -8   65.59    3.60
   2   2  -8   67.59    3.80
   2   2  -8   49.30    3.90
  -2   2   8   55.49    3.60
  -1  -2   8  209.38   42.80
  -1   2   8  159.48   27.70
   0  -2   8  713.03   75.59
   0   2   8  620.14   56.19
   0   2  -8  640.74  122.89
  -1  -2  -8  170.58   10.20
  -1   2  -8  186.68   10.30
  -2   2  -8  223.08   12.90
   3   2   8  713.03   95.19
  -3   2  -8  767.62   78.79
  -4  -2  -8   22.50    1.60
  -4  -2  -8   19.60    1.60
  -4  -2  -8   17.40    1.90
  -4   2  -8   25.90    2.10
  -4   2  -8   19.30    1.90
  -4   2  -8   22.60    2.70
  -4   2  -8   17.00    1.60
  -5  -2  -8   78.49    4.90
  -5  -2  -8   80.89    5.10
  -5  -2  -8   80.09    4.80
  -5   2  -8   74.99    4.70
  -7  -2  -8   39.70    3.00
  -7  -2  -8   39.10    3.60
  -7  -2  -8   34.60    3.70
  -7  -2  -8   43.20    3.20
  -7   2  -8   36.00    3.50
  -7   2  -8   34.50    4.30
  -7   2  -8   39.50    3.40
  -8  -2  -8   35.00    3.80
  -8  -2  -8   29.30    3.30
  -8  -2  -8   28.80    2.80
  -8  -2  -8   29.40    2.70
  -8   2  -8   30.20    3.40
  -8   2  -8   30.30    4.10
  -8   2  -8   39.10    3.40
  -9  -2  -8   22.40    3.00
  -9  -2  -8   24.10    2.40
  -9  -2  -8   21.50    1.90
  -9   2  -8   21.50    3.70
  -9   2  -8   18.20    2.80
  -9   2  -8   21.20    2.60
 -10  -2  -8    1.50    1.30
 -10  -2  -8    0.50    1.60
 -10   2  -8    0.80    1.40
 -10   2  -8   -0.10    1.60
 -10   2  -8   -1.00    2.20
 -11  -2  -8    1.40    1.10
 -11  -2  -8    3.00    1.40
 -11   2  -8    3.20    1.80
 -11  -3   8   34.70    2.90
 -11   3   8   28.70    2.80
 -10  -3   8   22.40    2.40
 -10   3   8   15.60    2.10
  -9  -3   8   20.00    2.40
  -9  -3   8   27.90    2.60
  -9  -3   8   22.30    2.20
  -9   3   8   19.00    2.40
  -9   3   8   21.20    2.30
  -8  -3   8   66.39    4.60
  -8  -3   8   65.69    4.50
  -8  -3   8   59.69    4.70
  -8   3   8   53.69    4.60
  -8   3   8   63.19    4.50
   8   3  -8   72.29    4.70
  -8   3   8   66.19    5.50
  -7  -3   8   -1.20    1.10
  -7  -3   8    1.00    1.20
   7   3  -8    0.70    1.30
  -7   3   8   -0.40    1.80
  -7   3   8    1.00    1.20
  -7   3   8    0.90    1.20
  -6   3   8  248.68   14.70
  -6   3   8  255.47   15.40
  -6   3   8  244.38   14.80
  -5  -3   8    0.20    1.10
  -5  -3   8    0.50    0.70
   5  -3  -8    0.60    0.40
  -5   3   8   -1.10    1.50
  -5   3   8    0.00    0.90
   5   3  -8    0.40    0.90
  -5   3   8    3.90    0.90
  -4  -3   8  197.48   11.40
   4  -3  -8  190.08   11.20
  -4   3   8  190.08   11.30
  -4   3   8  185.28   11.40
  -4   3   8  203.88   12.00
  -3   3   8  128.29    7.20
  -3   3   8  114.19    7.80
  -2  -3   8  528.55   34.50
  -1  -3   8 2434.66  180.38
   0   3  -8  290.97   16.80
   1  -3   8  794.32  118.69
   1   3   8  805.42   77.09
  -2  -3  -8  170.28   10.30
  -2   3  -8  189.18   10.70
  -3   3  -8  267.57   67.89
   3   3   8  247.08   76.29
  -4   3  -8  379.76   61.79
   4   3   8  127.99  120.09
  -5  -3  -8  243.78   14.40
  -5  -3  -8  246.68   14.40
  -5   3  -8  253.07   15.40
  -6  -3  -8   37.20    2.70
  -6  -3  -8   41.70    3.30
  -6  -3  -8   39.20    2.80
  -6   3  -8   41.10    3.20
  -6   3  -8   36.00    4.30
  -6   3  -8   39.50    3.50
  -7  -3  -8  145.49    9.60
  -7  -3  -8  143.09    9.30
  -7  -3  -8  163.48   10.00
  -7   3  -8  145.39    9.60
  -7   3  -8  170.08   10.80
  -7   3  -8  165.68    9.90
  -8  -3  -8   55.29    6.40
  -8  -3  -8   56.29    4.00
  -8  -3  -8   48.30    4.40
  -8  -3  -8   45.80    3.80
  -8   3  -8   53.89    4.50
  -8   3  -8   55.09    4.20
  -8   3  -8   48.80    5.50
  -9  -3  -8    0.30    1.20
  -9  -3  -8    3.90    1.70
  -9  -3  -8    1.20    1.10
  -9   3  -8    1.30    2.30
  -9   3  -8    2.40    2.10
 -10  -3  -8    0.90    1.60
 -10  -3  -8    1.10    1.20
 -10   3  -8    0.50    1.90
 -10   3  -8   -0.20    2.30
 -11  -3  -8    5.90    1.60
 -11   3  -8    3.60    1.60
 -11   3  -8    6.40    2.70
 -11  -4   8    0.60    1.10
 -10  -4   8   -1.10    1.20
  -9  -4   8   36.80    3.30
  -9  -4   8   38.30    3.10
  -9   4   8   37.00    3.10
  -8  -4   8    1.00    1.30
  -8  -4   8    2.00    1.30
  -8  -4   8    3.20    1.60
  -8   4   8    1.70    1.20
  -7  -4   8    0.80    1.30
  -7  -4   8    0.30    1.30
  -7   4   8    0.40    1.10
   7   4  -8    0.20    1.40
  -7   4   8   -0.40    2.00
  -6  -4   8   39.60    2.80
  -6  -4   8   39.10    3.60
  -6   4   8   44.90    4.50
   6   4  -8   42.10    3.40
  -6   4   8   37.60    2.90
  -5  -4   8  152.18    9.80
   5  -4  -8  158.58    9.00
  -5  -4   8  150.78    9.20
  -5   4   8  143.69    9.20
  -5   4   8  162.68   10.20
   5   4  -8  160.38    9.50
  -4  -4   8  150.88    8.60
   4  -4  -8  142.29    8.40
  -4  -4   8  142.19    9.10
  -4   4   8  136.49    9.30
   3  -4  -8  136.19    8.00
  -3  -4   8  136.79    8.20
   3   4  -8  136.89    8.30
   3   4  -8  132.89    8.20
   2  -4  -8    6.00    1.10
  -2  -4   8    3.60    1.00
  -2  -4   8    5.30    1.50
   2  -4  -8    4.40    0.70
   2   4  -8    2.80    0.90
   2   4  -8    4.60    1.10
   1  -4  -8  188.48   10.60
   1   4  -8  166.48   10.60
   0  -4  -8   16.10    1.90
   0  -4   8   21.90    5.90
   0   4  -8   17.00    1.90
  -1  -4  -8    0.30    1.00
  -1  -4  -8    0.50    0.70
  -1   4  -8    0.10    0.90
  -1   4  -8    0.70    1.30
  -2  -4  -8   10.40    1.20
  -2  -4  -8   11.00    1.60
  -2   4  -8   12.00    1.90
  -2   4  -8    9.20    1.60
  -2   4  -8   12.40    1.50
  -3  -4  -8  153.48    9.40
  -3  -4  -8  161.78    9.60
  -3   4  -8  160.58   10.40
  -3   4  -8  175.88   10.00
  -4  -4  -8   48.30    3.80
  -4  -4  -8   47.90    3.20
  -4  -4  -8   53.99    3.40
  -4   4  -8   47.50    4.40
  -4   4  -8   51.69    3.90
  -5  -4  -8   48.20    3.30
  -5  -4  -8   49.50    3.40
  -5  -4  -8   44.60    3.90
  -5   4  -8   56.59    4.90
  -5   4  -8   58.79    4.20
  -6  -4  -8  239.48   14.70
  -6  -4  -8  256.87   14.70
  -6   4  -8  253.97   16.00
  -6   4  -8  254.67   15.40
  -7  -4  -8   20.70    2.40
  -7  -4  -8   16.10    1.80
  -7   4  -8   16.40    2.80
  -7   4  -8   13.80    3.10
  -8  -4  -8   13.20    2.50
  -8  -4  -8   11.10    1.90
  -8  -4  -8   12.30    1.60
  -8   4  -8   10.90    2.40
  -8   4  -8    8.70    2.90
  -9  -4  -8    2.00    1.50
  -9  -4  -8    0.90    1.80
  -9  -4  -8    1.60    1.20
  -9   4  -8    1.70    2.00
  -9   4  -8   -0.80    2.40
 -10  -4  -8    4.40    1.60
 -10   4  -8    5.10    2.50
 -10   4  -8    2.70    1.80
 -10  -5   8    1.70    1.30
  -9  -5   8    8.70    1.60
  -9  -5   8    8.00    1.50
  -9  -5   8    4.10    1.40
  -8  -5   8   12.20    2.20
  -8  -5   8   13.10    1.90
  -8  -5   8   12.90    2.10
  -7  -5   8    0.50    1.40
  -7  -5   8    1.10    1.50
  -6  -5   8    3.70    1.70
  -6  -5   8    3.30    1.10
   5  -5  -8  119.29    7.30
  -5  -5   8  135.89    8.30
  -5  -5   8  116.29    7.60
  -4  -5   8   27.20    3.10
  -4  -5   8   29.00    2.50
   4  -5  -8   30.10    2.10
  -3  -5   8   33.70    3.50
   3  -5  -8   38.00    2.60
  -3  -5   8   39.00    2.90
   2  -5  -8   39.50    2.70
  -2  -5   8   37.70    2.90
  -2  -5   8   37.10    3.40
   1  -5  -8   74.29    4.50
  -1  -5   8   72.79    5.10
  -1  -5   8   71.39    4.70
   1  -5  -8   65.09    4.80
   1   5  -8   71.99    4.90
   0  -5  -8   21.40    1.80
   0  -5   8   19.90    2.40
   0  -5   8   21.60    2.00
   0  -5  -8   18.80    2.10
   0   5  -8   20.90    2.40
  -1  -5  -8  170.88   10.80
   1  -5   8  181.58   10.50
   1  -5   8  177.58   10.90
  -1   5  -8  175.88   11.10
  -2   5  -8  230.08   61.69
   2   5   8  481.45   83.89
  -3  -5  -8   30.40    2.90
   3  -5   8   25.20    2.20
  -3  -5  -8   27.30    2.30
  -3   5  -8   26.60    3.40
  -4  -5  -8    1.10    1.40
  -4  -5  -8   -0.80    0.90
   4  -5   8   -0.60    0.70
  -4   5  -8    1.20    1.90
  -4   5  -8    0.00    1.60
  -5  -5  -8   84.39    5.50
   5  -5   8   69.69    4.70
  -5  -5  -8   73.39    4.90
  -5   5  -8   70.19    5.60
  -5   5  -8   72.39    6.30
   6  -5   8   25.80    2.00
  -6  -5  -8   23.80    2.20
  -6  -5  -8   26.60    3.00
  -6   5  -8   21.90    3.60
  -6   5  -8   20.90    2.90
  -7  -5  -8    9.60    1.80
  -7   5  -8    8.80    2.40
  -7   5  -8    5.40    2.60
  -8  -5  -8   -1.40    1.70
  -8  -5  -8    0.80    1.30
  -8   5  -8    1.00    2.50
  -8   5  -8    1.60    2.10
  -9  -5  -8    4.80    1.40
  -9  -5  -8    3.30    1.80
  -9   5  -8    1.50    1.80
  -9   5  -8    4.30    2.60
 -10  -5  -8    1.10    1.20
 -10   5  -8    2.80    2.20
  -9  -6   8    0.00    1.10
  -9  -6   8    2.60    1.30
  -8  -6   8   -0.10    1.30
  -8  -6   8    0.80    1.30
  -8  -6   8   -1.30    1.20
  -7  -6   8   52.69    4.50
  -7  -6   8   52.29    4.00
  -6  -6   8    0.70    1.10
  -6  -6   8   -0.60    1.10
  -6  -6   8    1.30    1.60
  -5  -6   8    9.50    1.50
  -5  -6   8   11.40    2.30
   5  -6  -8   13.90    1.30
  -4  -6   8   25.30    3.20
  -4  -6   8   26.30    2.60
   4  -6  -8   28.40    2.10
  -3  -6   8    1.90    1.20
   3  -6  -8    2.10    0.80
  -3  -6   8    0.00    1.50
  -2  -6   8  267.27   16.50
  -2  -6   8  261.77   16.00
   2  -6  -8  278.17   15.80
  -1  -6   8   10.20    1.50
  -1  -6   8    8.50    2.00
   1  -6  -8    9.00    1.30
   0  -6   8  137.79    8.40
   0  -6  -8  126.49    7.80
   0  -6  -8  135.39    8.20
   0  -6   8  124.79    7.90
   0   6  -8  109.39    8.30
  -1  -6  -8  107.19    7.00
   1  -6   8  118.79    7.10
   1  -6   8  110.49    7.50
  -1  -6  -8  122.29    7.50
  -1   6  -8  103.99    7.70
  -2  -6  -8  136.89    8.90
  -2  -6  -8  141.79    8.50
   2  -6   8  135.69    8.50
  -3  -6  -8    2.20    1.60
  -3  -6  -8    1.20    1.10
   3  -6   8    2.00    0.90
  -3   6  -8   -0.90    1.90
  -4  -6  -8  151.58    9.30
  -4  -6  -8  139.69    8.70
   4  -6   8  138.39    8.60
  -4   6  -8  137.49    9.90
  -5  -6  -8  169.68   10.60
  -5  -6  -8  161.18   10.00
   5  -6   8  168.68    9.90
  -5   6  -8  158.68   11.30
  -6  -6  -8    8.00    1.40
   6  -6   8   10.50    1.20
  -6  -6  -8    6.40    1.80
  -6   6  -8   10.10    3.00
  -7  -6  -8    1.80    1.50
  -7   6  -8    0.80    2.60
  -8  -6  -8    4.50    1.50
  -8  -6  -8    3.60    1.70
  -8   6  -8    3.00    2.40
  -9  -6  -8   12.60    1.70
  -9  -6  -8   10.70    1.90
  -9   6  -8   13.10    2.80
  -8  -7   8    1.50    1.40
  -8  -7   8    2.00    1.00
  -7  -7   8   15.40    1.80
  -7  -7   8   12.30    2.00
  -6  -7   8    1.80    1.30
  -6  -7   8    3.20    1.50
  -6  -7   8    4.40    1.80
   5  -7  -8    2.20    0.80
  -5  -7   8    0.40    1.10
  -5  -7   8    2.80    1.80
  -4  -7   8   43.90    4.40
   4  -7  -8   49.80    3.40
  -4  -7   8   52.89    3.80
  -3  -7   8   30.40    3.50
   3  -7  -8   28.10    2.30
  -3  -7   8   19.30    2.30
   2  -7  -8   37.60    2.90
  -2  -7   8   34.60    3.20
  -2  -7   8   41.50    4.10
  -1  -7   8    0.50    1.70
   1  -7  -8    1.80    1.10
  -1  -7   8    0.30    1.10
   0  -7   8    9.40    2.20
   0  -7  -8   12.20    2.20
   0  -7  -8    6.90    1.30
   0  -7   8   12.20    1.70
  -1  -7  -8   50.09    3.60
  -1  -7  -8   40.20    4.10
   1  -7   8   51.29    3.70
  -1   7  -8   52.29    4.70
  -2  -7  -8   14.60    1.80
  -2  -7  -8   16.20    2.40
   2  -7   8   10.50    1.60
  -2   7  -8    9.80    2.70
  -3  -7  -8   50.69    3.90
   3  -7   8   54.69    3.80
  -3  -7  -8   53.09    4.50
  -3   7  -8   54.39    5.40
   4  -7   8    1.40    0.90
  -4  -7  -8   -1.70    1.10
  -4  -7  -8    2.50    1.80
  -4   7  -8   -0.60    2.30
  -5  -7  -8   15.50    2.30
   5  -7   8   13.20    1.50
  -5  -7  -8   15.70    1.90
  -5   7  -8   11.00    3.00
  -6  -7  -8    2.80    1.30
  -6  -7  -8    1.20    1.50
  -6   7  -8    2.80    2.70
  -7  -7  -8   13.30    1.90
  -7   7  -8   18.30    3.30
  -8  -7  -8   -1.10    1.20
  -8  -7  -8   -1.00    1.20
  -8   7  -8   -1.40    2.00
  -7  -8   8    5.00    1.50
  -6  -8   8   -0.70    1.30
  -5  -8   8   25.90    2.40
  -5  -8   8   30.60    3.40
  -5  -8   8   22.80    2.30
  -4  -8   8   11.80    2.50
   4  -8  -8    7.50    1.20
  -4  -8   8   10.20    1.80
  -3  -8   8    2.10    1.40
   3  -8  -8    1.00    0.90
  -3  -8   8    1.90    1.80
  -2  -8   8    2.70    1.90
   2  -8  -8    0.60    0.90
  -2  -8   8    0.20    1.30
   1  -8  -8   49.10    3.60
  -1  -8   8   53.99    4.70
  -1  -8   8   44.70    3.80
   0  -8   8    3.80    1.30
   0  -8  -8    3.00    1.20
   1  -8   8    0.80    1.10
  -1  -8  -8    2.40    1.20
   2  -8   8    1.70    1.10
  -2  -8  -8    2.20    1.90
  -2  -8  -8    2.40    1.20
  -3  -8  -8   14.10    2.30
  -3  -8  -8   17.00    1.90
   3  -8   8    9.60    1.40
  -4  -8  -8   15.70    2.50
  -4  -8  -8   11.40    1.60
   4  -8   8    9.00    1.30
  -4   8  -8    7.00    2.80
   5  -8   8    1.30    1.10
  -5  -8  -8   -1.60    1.00
  -5  -8  -8    0.60    1.60
  -5   8  -8   -0.70    2.50
  -6  -8  -8   30.70    3.30
  -5  -9   8   -0.60    1.60
  -4  -9   8   34.30    3.00
  -4  -9   8   35.60    4.00
  -3  -9   8    0.10    1.10
  -3  -9   8   -0.90    1.90
   3  -9  -8    1.30    1.00
  -2  -9   8   19.20    2.20
   2  -9  -8   19.10    2.00
   1  -9  -8    1.90    1.20
  -1  -9   8    1.60    1.10
   0  -9  -8   23.60    2.30
   0  -9   8   22.90    2.40
   1  -9   8   26.90    2.60
  -1  -9  -8   28.20    2.60
  -2  -9  -8    1.90    1.20
   2  -9   8    1.80    1.10
   3  -9   8   18.10    1.90
  -3  -9  -8   20.40    2.00
  -4  -9  -8   10.60    2.10
  -4  -9  -8    9.80    1.50
   4  -9   8    8.10    1.20
 -12   0   9   -1.00    1.10
 -11   0   9   -0.80    1.50
  10   0  -9    0.40    1.00
 -10   0   9   -0.50    1.40
 -10   0   9   -0.60    2.10
  -9   0   9   -0.10    1.20
  -9   0   9   -0.20    1.10
  -8   0   9    1.80    1.40
  -8   0   9   -1.20    1.00
   7   0  -9   -0.40    0.60
  -7   0   9   -1.90    0.90
  -7   0   9    0.00    0.90
  -6   0   9    0.90    0.80
  -6   0   9    0.30    0.50
  -6   0   9   -0.10    0.90
   6   0  -9    0.90    0.60
  -5   0   9    0.30    0.90
   5   0  -9   -0.10    0.40
  -5   0   9    0.50    0.60
  -5   0   9   -0.20    0.70
  -4   0   9    0.10    0.50
   4   0  -9    0.00    0.40
   4   0  -9   -0.40    0.70
   3   0  -9   -0.20    0.70
  -3   0   9    0.40    0.40
   3   0  -9    0.10    0.40
  -3   0   9    0.50    0.40
   2   0  -9    0.10    0.50
   2   0  -9   -0.10    0.60
   1   0  -9    0.00    0.50
   1   0  -9    0.30    0.70
   0   0  -9    0.20    0.60
   0   0  -9   -0.20    0.40
   0   0  -9   -0.20    0.70
  -1   0  -9    0.50    0.60
  -1   0  -9    0.20    0.70
  -1   0  -9    0.20    0.60
  -2   0  -9    0.40    0.80
  -2   0  -9    0.30    0.50
  -2   0  -9    0.40    0.80
  -2   0  -9   -0.30    0.70
  -3   0  -9   -0.10    0.80
  -3   0  -9    0.20    0.50
  -3   0  -9    0.80    0.90
  -3   0  -9    0.60    0.80
  -4   0  -9    0.90    0.80
  -4   0  -9   -0.10    0.40
  -4   0  -9    0.70    0.80
  -4   0  -9    0.40    0.90
  -5   0  -9    0.30    0.70
  -5   0  -9    0.20    0.90
  -5   0  -9   -0.20    0.90
  -6   0  -9   -0.30    0.70
  -6   0  -9    0.70    1.20
  -6   0  -9   -0.30    1.60
  -6   0  -9   -0.60    0.90
  -7   0  -9    0.00    0.70
  -7   0  -9    0.90    1.40
  -7   0  -9    0.70    1.90
  -7   0  -9   -0.50    1.10
  -8   0  -9    2.10    1.60
  -8   0  -9    0.10    2.00
  -8   0  -9    1.20    1.40
  -8   0  -9   -0.10    0.50
  -9   0  -9    2.40    2.20
  -9   0  -9    0.70    1.70
  -9   0  -9    0.60    1.50
 -10   0  -9    1.20    1.70
 -10   0  -9    0.60    1.50
 -10   0  -9    1.10    2.20
 -11   0  -9    0.40    1.60
 -11   0  -9    1.40    1.40
 -12  -1   9    0.40    1.10
 -12   1   9    0.10    1.20
 -11  -1   9    4.00    1.40
 -11   1   9    1.20    1.30
 -10  -1   9   25.70    2.70
  10  -1  -9   24.20    2.20
 -10   1   9   30.20    2.90
  10   1  -9   24.70    2.50
  -9  -1   9    7.20    1.50
  -9  -1   9    2.20    1.60
  -9   1   9    5.50    1.60
  -9   1   9    3.70    1.50
   9   1  -9    4.50    1.30
  -8  -1   9  126.29    7.80
  -8  -1   9  128.89    7.90
  -8  -1   9  119.99    7.30
  -8   1   9  132.29    7.80
  -8   1   9  118.49    7.80
   7  -1  -9   55.29    3.50
  -7  -1   9   54.79    3.90
  -7  -1   9   55.79    3.70
  -7  -1   9   60.69    3.90
   7   1  -9   53.79    3.70
  -7   1   9   51.59    3.80
  -7   1   9   56.99    3.90
  -6  -1   9   44.80    3.30
  -6  -1   9   49.70    3.40
   6  -1  -9   47.70    3.00
  -6  -1   9   47.80    3.40
  -6   1   9   47.80    3.30
   6   1  -9   49.90    3.20
  -6   1   9   50.09    3.70
  -6   1   9   49.20    3.30
  -5   1   9  366.06   21.00
  -4  -1   9   22.70    1.60
   4  -1  -9   24.00    1.50
  -4  -1   9   20.60    4.20
  -4   1   9   22.20    1.80
   4   1  -9   21.70    2.00
   4   1  -9   25.10    1.70
  -4   1   9   21.60    1.70
   3  -1  -9   63.19    4.10
   3  -1  -9   67.29    4.00
  -3  -1   9   63.79    4.00
   3   1  -9   72.79    4.30
   3   1  -9   68.99    4.10
  -3   1   9   62.99    4.00
  -3   1   9   69.99    4.10
   2  -1  -9    2.50    0.70
   2  -1  -9    3.20    0.60
   2   1  -9    3.60    0.90
   2   1  -9    3.70    0.70
  -1  -1   9 1107.99   84.79
  -1   1   9  997.30   75.09
   0  -1  -9    8.00    1.10
   0  -1  -9   10.70    0.90
   0   1  -9    9.10    1.00
   0   1  -9    8.00    1.10
   0   1  -9    9.80    0.90
   1  -1   9  662.03   71.29
   1   1   9  704.53   64.79
  -1   1  -9  786.22  100.99
  -2   1  -9  144.29    8.40
  -2   1  -9  144.89    8.50
  -3  -1  -9  812.82  162.28
   3  -1   9  746.23  141.79
   3   1   9  819.72   95.19
  -3   1  -9  725.43   88.89
   4   1   9 1193.18  166.38
  -4   1  -9 1168.08  117.69
  -5  -1  -9    3.30    0.50
  -5  -1  -9    1.30    0.90
  -5  -1  -9    3.50    1.30
  -5  -1  -9    1.70    0.90
  -5   1  -9    2.30    1.10
  -5   1  -9    3.40    1.70
  -5   1  -9    2.70    0.70
  -5   1  -9    4.40    1.30
  -6  -1  -9   27.00    2.70
  -6  -1  -9   23.90    2.20
  -6  -1  -9   23.20    2.20
  -6   1  -9   24.40    2.50
  -6   1  -9   33.20    3.50
  -6   1  -9   23.50    1.80
  -6   1  -9   24.00    2.30
  -7  -1  -9  113.79    7.70
  -7  -1  -9  107.29    6.80
  -7  -1  -9  110.99    7.20
  -7   1  -9  118.09    8.00
  -7   1  -9   98.19    6.30
  -7   1  -9  105.09    7.00
  -7   1  -9  118.39    7.20
  -8  -1  -9    0.60    0.80
  -8  -1  -9    0.40    1.20
  -8  -1  -9    1.00    1.90
  -8  -1  -9   -0.50    1.50
  -8   1  -9    0.50    1.50
  -8   1  -9   -0.30    1.50
  -8   1  -9    1.60    2.30
  -9  -1  -9   36.40    3.60
  -9  -1  -9   40.30    4.40
  -9  -1  -9   35.20    3.30
  -9   1  -9   37.90    4.60
  -9   1  -9   41.40    3.60
  -9   1  -9   35.00    3.70
 -10  -1  -9    2.00    1.40
 -10  -1  -9    2.50    1.60
 -10   1  -9    1.50    2.30
 -10   1  -9    2.50    1.80
 -10   1  -9    0.90    1.50
 -11  -1  -9    1.90    1.60
 -11  -1  -9    3.10    1.30
 -11   1  -9    2.90    1.60
 -11  -2   9    6.50    1.60
 -11   2   9    2.70    1.40
 -10  -2   9    4.60    1.60
  10  -2  -9    2.40    0.80
 -10   2   9    5.50    1.60
  -9  -2   9   36.30    3.30
  -9  -2   9   37.90    3.20
  -9   2   9   40.10    3.30
   9   2  -9   36.30    3.30
  -9   2   9   32.90    3.20
  -8  -2   9   10.10    1.70
  -8  -2   9   18.90    2.10
  -8  -2   9   15.70    1.80
  -8   2   9   14.00    1.90
  -8   2   9   18.00    2.00
   8   2  -9   11.60    1.70
  -7  -2   9   16.10    1.90
  -7  -2   9   14.60    1.80
  -7  -2   9   14.90    1.80
  -7   2   9   21.60    2.10
  -7   2   9   11.80    2.20
  -7   2   9   19.40    1.90
   6  -2  -9  302.67   17.70
  -6   2   9  312.57   18.00
  -5  -2   9  272.97   16.00
   5  -2  -9  275.57   15.90
  -5   2   9  282.57   16.20
   4  -2  -9   72.49    4.40
  -4  -2   9   69.59    4.80
  -4  -2   9   77.79    4.50
  -4   2   9   68.69    4.40
  -4   2   9   81.09    5.10
   4   2  -9   72.79    4.60
  -4   2   9   76.59    4.60
  -4   2   9   71.99    4.50
   3   2  -9  130.59    8.20
  -3   2   9  138.49    7.90
  -2  -2   9  785.72   76.09
  -2   2   9  666.53   56.89
  -1  -2   9  243.88   46.50
  -1   2   9  208.98   31.30
   0  -2   9  793.02   82.69
   0   2   9  816.02   68.79
   0   2  -9  801.72  156.78
   1  -2   9  870.41   97.39
   1   2   9  936.61   79.29
  -1   2  -9  998.40  119.39
  -2  -2  -9   77.89    5.10
  -2  -2  -9   77.19    4.80
  -2   2  -9   92.89    5.10
  -2   2  -9   79.99    4.80
  -2   2  -9   92.79    5.50
  -2   2  -9   70.79    5.00
   3   2   9  366.66   73.09
  -3   2  -9  438.46   70.69
  -4  -2  -9    4.80    1.20
  -4  -2  -9    5.80    0.80
  -4  -2  -9    7.90    0.90
  -4   2  -9    8.20    1.40
  -4   2  -9    8.20    1.30
  -4   2  -9    6.40    0.90
  -4   2  -9    5.30    1.70
  -5  -2  -9  330.87   19.10
  -6  -2  -9    3.70    1.30
  -6  -2  -9    5.40    1.70
  -6  -2  -9    2.60    1.10
  -6   2  -9    7.20    2.40
  -6   2  -9    1.60    0.60
  -6   2  -9    7.20    1.60
  -6   2  -9    2.00    1.30
  -7  -2  -9   16.70    1.90
  -7  -2  -9   13.00    2.40
  -7  -2  -9   20.70    2.60
  -7  -2  -9   16.50    1.90
  -7   2  -9   18.00    2.40
  -7   2  -9   20.70    3.30
  -7   2  -9   20.80    2.30
  -8  -2  -9   61.69    5.50
  -8  -2  -9   64.99    4.70
  -8  -2  -9   70.09    5.20
  -8  -2  -9   67.49    4.60
  -8   2  -9   63.99    6.10
  -8   2  -9   77.49    5.10
  -8   2  -9   71.19    5.30
  -9  -2  -9   -0.30    1.30
  -9  -2  -9    1.30    0.90
  -9  -2  -9    1.90    1.80
  -9   2  -9    1.10    1.50
  -9   2  -9   -2.00    2.30
  -9   2  -9    0.00    1.70
 -10  -2  -9    3.80    1.70
 -10  -2  -9    5.10    1.40
 -10   2  -9    3.50    1.90
 -10   2  -9    5.80    2.50
 -11  -2  -9   -1.10    1.00
 -11  -2  -9    1.50    1.40
 -11   2  -9   -0.50    1.60
 -11  -3   9    0.40    1.20
 -11   3   9    0.60    1.20
 -10  -3   9    0.70    1.40
 -10   3   9   -1.00    1.20
  -9  -3   9    0.80    1.20
  -9  -3   9    0.60    1.00
  -9  -3   9    0.10    1.40
  -9   3   9    0.30    1.30
   9   3  -9   -0.60    1.40
  -9   3   9    0.20    1.30
  -8  -3   9   31.40    3.00
  -8  -3   9   35.50    3.10
  -8  -3   9   32.30    2.90
  -8   3   9   33.00    2.90
   8   3  -9   31.00    3.10
  -8   3   9   31.90    3.00
  -7  -3   9    3.20    1.40
  -7  -3   9    5.00    1.50
  -7  -3   9    7.50    1.70
  -7   3   9    9.10    2.40
   7   3  -9    3.60    1.40
  -7   3   9    5.40    1.30
  -7   3   9    4.20    1.40
  -6  -3   9    0.10    1.20
   6  -3  -9    0.50    0.30
  -6   3   9    1.00    1.00
  -6   3   9    1.50    1.10
  -6   3   9    1.40    1.70
   6   3  -9    0.50    1.10
  -5  -3   9    2.30    1.20
  -5  -3   9    1.80    0.80
   5  -3  -9    3.60    0.50
  -5   3   9    2.20    1.00
  -5   3   9    3.10    0.90
  -5   3   9    2.20    1.60
   5   3  -9    3.30    1.00
   4  -3  -9   10.70    1.00
  -4  -3   9   12.80    1.30
  -4  -3   9   10.80    1.70
  -4   3   9   12.30    1.20
   4   3  -9   11.30    1.30
  -4   3   9   14.30    2.30
  -3  -3   9  712.53   83.79
  -3   3   9  826.72   63.19
   2  -3  -9   58.39    4.10
  -2  -3   9   63.29    7.80
   2  -3  -9   72.29    4.00
  -2  -3   9   73.39    4.20
   2   3  -9   56.19    4.40
   2   3  -9   68.69    4.10
   1  -3  -9  107.49    6.90
   1   3  -9  103.89    7.10
   1   3  -9  119.39    6.90
   1   3  -9  126.69    7.00
   0  -3   9  328.37   84.89
   0   3   9  268.77   40.50
   1  -3   9 1556.74  153.98
  -1   3  -9 1191.98  165.78
   1   3   9 1186.98  100.99
  -2  -3  -9  240.98   13.90
  -2   3  -9  242.78   14.00
  -3  -3  -9    8.10    1.40
  -3  -3  -9    7.20    0.80
  -3  -3  -9    8.50    1.10
  -3   3  -9    7.20    1.10
  -3   3  -9    8.60    1.90
  -3   3  -9    9.10    1.50
  -4  -3  -9   -0.70    0.60
  -4  -3  -9    1.60    0.80
  -4  -3  -9    1.00    1.10
  -4   3  -9    2.30    1.70
  -4   3  -9    0.00    0.70
  -4   3  -9   -1.10    1.10
  -5  -3  -9   48.10    3.70
  -5  -3  -9   48.00    3.30
  -5  -3  -9   47.80    3.30
  -5   3  -9   46.80    3.20
  -5   3  -9   60.79    4.80
  -5   3  -9   55.29    3.90
  -6  -3  -9   92.29    5.80
  -6  -3  -9   87.89    5.70
  -6  -3  -9   85.79    6.10
  -6   3  -9   93.59    6.10
  -6   3  -9  103.89    7.20
  -6   3  -9   99.89    6.40
  -7  -3  -9  129.89    8.00
  -7  -3  -9  126.39    8.30
  -7  -3  -9  121.79    7.60
  -7   3  -9  113.79    9.00
  -7   3  -9  126.29    7.90
  -7   3  -9  121.59    8.20
  -8  -3  -9    1.20    1.80
  -8  -3  -9    1.50    1.70
  -8  -3  -9    1.50    1.30
  -8  -3  -9    0.40    1.10
  -8   3  -9    0.60    2.50
  -8   3  -9    3.60    1.80
  -9  -3  -9    7.40    1.50
  -9  -3  -9    5.10    1.20
  -9  -3  -9    3.30    1.80
  -9   3  -9    4.60    2.60
  -9   3  -9    5.20    2.10
 -10  -3  -9    0.80    1.20
 -10  -3  -9    0.20    1.50
 -10   3  -9    0.10    1.70
 -10   3  -9    0.50    2.40
 -11  -3  -9    0.50    1.30
 -11   3  -9   -0.20    1.60
 -11   3  -9    4.30    2.30
 -11  -4   9    8.70    1.40
 -10  -4   9    9.10    1.70
  -9  -4   9   30.80    2.70
  -9  -4   9   30.10    2.90
  -9  -4   9   22.30    2.50
  -9   4   9   32.10    2.70
  -8  -4   9   55.99    4.10
  -8  -4   9   48.90    4.00
  -8  -4   9   50.09    4.10
  -8   4   9   46.80    3.70
  -7  -4   9  135.09    8.10
  -7  -4   9  128.89    8.40
   7   4  -9  125.19    8.20
  -7   4   9  125.29    7.90
  -6  -4   9  219.58   13.70
  -6  -4   9  257.37   14.50
  -6   4   9  244.18   14.90
  -6   4   9  222.28   13.80
  -5  -4   9    7.50    1.20
   5  -4  -9   10.30    1.00
  -5  -4   9   11.40    2.00
  -5   4   9   10.10    1.20
  -5   4   9   10.00    2.50
   5   4  -9    8.10    1.70
  -4  -4   9    5.00    1.60
   4  -4  -9    4.30    0.70
  -4  -4   9    5.20    1.10
   4   4  -9    5.70    1.20
   4   4  -9    7.60    1.40
  -3  -4   9   53.49    3.90
   3  -4  -9   49.70    3.20
  -3  -4   9   51.49    3.50
   3   4  -9   50.89    3.50
   3   4  -9   48.40    3.60
  -3   4   9   51.69    5.50
   2  -4  -9  126.79    8.20
   2   4  -9  144.39    8.20
  -1  -4   9   79.69    4.60
   1  -4  -9   73.59    4.40
   1  -4  -9   62.09    4.60
  -1  -4   9   58.49    8.30
   1   4  -9   78.79    4.80
   1   4  -9   72.29    4.50
   0  -4   9 1003.40   62.69
  -1  -4  -9   61.29    3.60
  -1  -4  -9   52.49    3.90
  -1   4  -9   58.39    4.20
  -1   4  -9   53.89    3.90
  -2  -4  -9    1.60    1.10
  -2  -4  -9    0.10    0.70
  -2   4  -9    1.00    0.90
  -2   4  -9   -0.10    1.40
  -2   4  -9    0.70    1.20
  -3   4  -9  155.18    9.50
  -3   4  -9  151.68    9.90
  -4  -4  -9   56.89    3.90
  -4  -4  -9   47.10    3.20
  -4  -4  -9   49.60    3.50
  -4   4  -9   49.70    4.50
  -4   4  -9   50.89    4.00
  -5  -4  -9  151.48    9.30
  -5  -4  -9  150.48    9.20
  -5  -4  -9  161.68    9.80
  -5   4  -9  156.48   10.40
  -5   4  -9  156.98    9.90
  -6  -4  -9   89.69    5.70
  -6  -4  -9  100.19    6.30
  -6  -4  -9   86.89    5.70
  -6   4  -9   85.79    6.50
  -6   4  -9   91.69    7.30
  -7  -4  -9    8.70    1.80
  -7  -4  -9    8.20    1.40
  -7   4  -9   14.00    2.50
  -7   4  -9    5.80    2.70
  -8  -4  -9   18.10    2.70
  -8  -4  -9   15.00    1.70
  -8  -4  -9   12.50    2.00
  -8   4  -9   13.70    3.20
  -8   4  -9   10.90    2.50
  -9  -4  -9   10.30    2.00
  -9  -4  -9   15.90    1.90
  -9   4  -9   20.80    3.60
  -9   4  -9   10.70    2.30
 -10  -4  -9    2.30    1.40
 -10   4  -9    3.20    1.90
 -10   4  -9    1.60    2.50
 -10  -5   9   -0.10    1.20
  -9  -5   9    1.70    1.30
  -9  -5   9    1.40    1.20
  -8  -5   9    0.60    1.30
  -8  -5   9    1.00    1.40
  -8  -5   9   -0.40    1.30
  -7  -5   9    1.00    1.60
  -7  -5   9    2.10    1.50
  -6  -5   9   11.30    2.20
  -6  -5   9    9.60    1.30
  -5  -5   9  254.77   15.70
   5  -5  -9  277.07   15.50
  -4  -5   9   48.50    4.20
   4  -5  -9   50.69    3.20
  -4  -5   9   47.30    3.50
  -3  -5   9    5.70    1.80
   3  -5  -9    8.20    1.00
  -3  -5   9    9.10    1.40
   2   5  -9  304.07   98.09
  -2   5   9   56.29  145.29
  -2   5   9   33.00   35.50
  -1  -5   9   10.50    1.80
  -1  -5   9    8.40    1.40
   1  -5  -9   10.70    1.20
   1  -5  -9    9.50    1.50
   1   5  -9   11.30    1.70
   0  -5  -9   67.49    4.30
   0  -5   9   66.69    4.80
   0  -5  -9   67.99    4.70
   0  -5   9   65.99    4.40
   0   5  -9   66.89    4.80
  -1  -5  -9   72.39    4.50
  -1  -5  -9   66.19    4.80
   1  -5   9   69.59    4.50
   1  -5   9   66.59    4.90
  -1   5  -9   72.09    5.20
  -2  -5  -9   38.70    3.40
   2  -5   9   40.40    4.50
  -2  -5  -9   39.20    3.00
   2  -5   9   42.20    3.00
  -2   5  -9   45.60    4.00
  -3  -5  -9  160.98    9.70
  -3  -5  -9  161.88   10.20
   3  -5   9  156.88    9.70
  -3   5  -9  171.88   10.70
  -4  -5  -9   36.40    3.30
  -4  -5  -9   35.90    2.80
  -4   5  -9   31.20    3.40
  -4   5  -9   32.60    4.10
   5  -5   9  337.67   20.20
  -5  -5  -9  339.37   20.30
  -5   5  -9  359.76   21.60
  -5   5  -9  357.36   20.90
   6  -5   9    6.30    1.00
  -6  -5  -9    5.20    1.70
  -6  -5  -9    6.60    1.30
  -6   5  -9    5.50    2.60
  -6   5  -9    7.00    2.30
  -7  -5  -9    0.80    1.50
  -7   5  -9    0.50    2.10
  -7   5  -9   -0.20    2.30
  -8  -5  -9    1.20    1.80
  -8  -5  -9   -0.40    1.20
  -8   5  -9    2.60    2.00
  -8   5  -9    0.40    2.30
  -9  -5  -9    0.50    1.50
  -9  -5  -9    0.20    1.20
  -9   5  -9    0.80    1.80
  -9   5  -9    0.60    2.20
  -9  -6   9    1.10    1.10
  -9  -6   9   -0.10    1.10
  -8  -6   9    0.00    1.20
  -8  -6   9    0.10    1.20
  -8  -6   9    0.20    1.20
  -7  -6   9    8.70    1.90
  -7  -6   9    8.00    1.50
  -6  -6   9   33.80    2.90
  -6  -6   9   39.30    3.90
  -5  -6   9   12.40    2.50
   5  -6  -9   12.80    1.30
  -5  -6   9   13.70    1.80
   4  -6  -9    0.40    0.70
  -4  -6   9   -0.90    1.60
  -4  -6   9    1.10    1.10
  -3  -6   9    6.10    1.40
   3  -6  -9    3.20    0.80
  -3  -6   9    4.10    1.90
   2  -6  -9   13.00    1.40
  -2  -6   9   20.20    2.70
  -2  -6   9   14.70    1.90
   1  -6  -9    8.00    1.20
  -1  -6   9   10.90    1.50
  -1  -6   9   14.10    2.40
   0  -6  -9  100.79    7.00
   0  -6   9  113.29    6.70
   0  -6  -9  109.09    6.60
   0  -6   9   96.09    7.10
   0   6  -9  105.39    7.20
  -1  -6  -9  186.58   11.70
   1  -6   9  178.58   11.80
  -1  -6  -9  189.18   11.30
   1  -6   9  199.68   11.40
  -1   6  -9  189.58   12.00
  -2  -6  -9  142.39    9.30
   2  -6   9  163.38    9.40
  -2   6  -9  156.68   10.20
   3  -6   9  111.79    6.70
  -3  -6  -9   95.29    7.10
  -3  -6  -9  105.19    6.70
  -3   6  -9  109.79    7.80
  -4  -6  -9   17.30    2.40
   4  -6   9   16.80    1.80
  -4  -6  -9   15.00    1.80
  -4   6  -9    8.30    2.70
  -5  -6  -9    1.90    1.10
  -5  -6  -9    2.70    1.60
   5  -6   9    1.80    0.90
  -5   6  -9   -1.70    2.10
  -6  -6  -9    3.70    1.80
  -6  -6  -9    2.60    1.20
   6  -6   9    2.70    0.90
  -6   6  -9    3.20    2.70
  -7  -6  -9    3.00    1.60
  -7   6  -9    1.30    2.50
  -8  -6  -9    3.40    1.40
  -8  -6  -9    5.50    1.90
  -8   6  -9    2.40    2.50
  -9  -6  -9    0.70    1.20
  -9  -6  -9    0.80    1.10
  -9   6  -9    1.20    2.10
  -8  -7   9   45.30    3.20
  -8  -7   9   41.70    3.70
  -7  -7   9    9.30    1.60
  -7  -7   9    9.10    2.00
  -6  -7   9   13.30    2.00
  -6  -7   9   17.80    2.80
  -5  -7   9   26.60    3.30
  -5  -7   9   13.90    1.80
   5  -7  -9   18.70    1.70
  -4  -7   9   35.50    3.00
  -4  -7   9   38.60    4.00
   4  -7  -9   32.10    2.60
  -3  -7   9  129.39    8.20
  -3  -7   9  120.89    8.80
   3  -7  -9  133.79    7.90
   2  -7  -9   26.50    2.30
  -2  -7   9   27.00    2.60
  -2  -7   9   18.50    2.90
   1  -7  -9    1.00    1.10
  -1  -7   9    0.90    1.80
  -1  -7   9    0.90    1.20
   0  -7   9    0.30    1.00
   0  -7   9   -0.70    1.60
   0  -7  -9    1.00    1.00
  -1  -7  -9   32.60    2.80
  -1  -7  -9   33.30    3.50
   1  -7   9   32.60    2.90
  -1   7  -9   34.90    4.00
  -2  -7  -9    4.20    1.70
   2  -7   9    5.20    1.30
  -2  -7  -9    4.30    1.20
  -2   7  -9    7.70    2.50
  -3  -7  -9   24.10    2.40
   3  -7   9   26.00    2.40
  -3   7  -9   20.90    3.30
  -4  -7  -9  121.59    7.70
  -4  -7  -9  125.49    8.30
   4  -7   9  118.79    7.60
  -4   7  -9  122.99    9.10
  -5  -7  -9    2.90    1.70
   5  -7   9    2.50    0.90
  -5  -7  -9    2.00    1.20
  -5   7  -9    2.90    2.50
  -6  -7  -9    3.80    1.70
  -6   7  -9    1.70    2.50
  -7  -7  -9    4.30    1.50
  -7   7  -9    2.30    2.50
  -8  -7  -9    8.70    1.60
  -8  -7  -9    9.40    1.50
  -8   7  -9   18.90    3.30
  -7  -8   9    3.00    1.50
  -6  -8   9    5.70    1.80
  -5  -8   9   34.90    3.00
  -5  -8   9   32.50    3.80
  -5  -8   9   37.20    2.90
  -4  -8   9    4.80    1.50
  -4  -8   9    6.90    2.10
   4  -8  -9    7.20    1.20
   3  -8  -9   35.10    2.70
  -3  -8   9   33.50    3.10
  -3  -8   9   31.30    3.80
  -2  -8   9   13.30    2.50
  -2  -8   9   15.20    2.00
   2  -8  -9   11.60    1.50
   1  -8  -9   73.49    5.00
  -1  -8   9   76.19    5.30
  -1  -8   9   74.59    6.00
   0  -8   9    1.00    1.30
   0  -8  -9    0.40    1.20
   1  -8   9   11.80    1.80
  -1  -8  -9    8.30    1.50
  -2  -8  -9   43.60    4.20
   2  -8   9   45.10    3.40
  -2  -8  -9   41.20    3.40
  -3  -8  -9   -1.20    1.70
  -3  -8  -9    0.90    1.10
   3  -8   9    1.10    1.00
   4  -8   9   21.00    2.00
  -4  -8  -9   17.70    2.80
  -4  -8  -9   24.10    2.30
  -4   8  -9   25.90    3.80
   5  -8   9    2.40    1.10
  -5  -8  -9    1.80    1.60
  -5  -8  -9   -0.80    1.00
  -5   8  -9    1.10    2.40
  -6  -8  -9   52.89    4.30
  -6   8  -9   53.19    5.30
  -4  -9   9   15.60    2.60
  -4  -9   9    7.60    1.50
  -3  -9   9    9.30    1.50
  -3  -9   9   14.10    2.40
   3  -9  -9   14.00    1.50
  -2  -9   9   22.60    2.30
   2  -9  -9   21.90    2.20
  -1  -9   9    1.00    1.10
   1  -9  -9   -0.80    1.00
   0  -9  -9    8.10    1.40
   0  -9   9   10.70    1.70
  -1  -9  -9   35.70    3.10
   1  -9   9   42.10    3.20
   2  -9   9   13.50    1.70
  -2  -9  -9    8.40    1.40
   3  -9   9   -0.20    1.00
  -3  -9  -9    0.30    1.10
   4  -9   9    5.90    1.00
  -4  -9  -9    5.70    1.90
  -4  -9  -9    3.70    1.20
 -12   0  10    2.80    1.30
 -11   0  10    3.60    1.60
 -10   0  10   45.10    3.60
  10   0 -10   42.10    3.20
  -9   0  10    1.20    1.20
  -9   0  10    2.00    1.30
  -8   0  10    2.60    1.20
  -8   0  10    3.70    1.40
  -7   0  10  177.38   10.80
   7   0 -10  183.18   10.60
  -6   0  10   44.00    2.80
   6   0 -10   41.60    2.60
  -6   0  10   33.10    2.80
  -6   0  10   38.20    2.70
  -4   0  10 1338.17   95.39
  -3   0  10  533.45   52.19
  -2   0  10  858.01   67.89
  -1   0  10   92.09   26.70
   0   0  10 1574.34  112.59
  -1   0 -10   84.59  113.49
   2   0  10 1033.00   98.39
  -2   0 -10  983.20  136.49
  -4   0 -10   21.70    1.90
  -4   0 -10   23.20    1.60
  -4   0 -10   25.80    2.00
  -4   0 -10   26.50    2.20
  -5   0 -10   14.40    1.90
  -5   0 -10   16.50    1.60
  -5   0 -10   15.90    1.60
  -6   0 -10    0.90    0.80
  -6   0 -10    3.00    1.80
  -6   0 -10    5.90    1.40
  -6   0 -10    2.70    1.10
  -7   0 -10   81.39    6.20
  -7   0 -10   76.29    4.80
  -7   0 -10   76.69    5.40
  -7   0 -10   73.99    5.10
  -8   0 -10   19.30    3.30
  -8   0 -10   24.90    2.60
  -8   0 -10   23.30    1.70
  -8   0 -10   27.60    3.00
  -9   0 -10    0.80    2.10
  -9   0 -10    1.50    1.70
  -9   0 -10    0.30    1.50
 -10   0 -10    2.20    1.50
 -10   0 -10    0.90    1.60
 -10   0 -10    0.60    2.20
 -11   0 -10    0.90    1.30
 -11   0 -10   -0.70    1.60
 -12  -1  10    1.30    1.30
 -12   1  10    1.10    1.20
 -11  -1  10    5.80    1.70
 -11   1  10    7.30    1.60
  10  -1 -10    0.60    0.80
 -10  -1  10   -0.20    1.30
  10   1 -10    0.20    1.20
 -10   1  10    1.30    1.30
  -9  -1  10    0.60    1.20
  -9  -1  10   -0.50    1.50
  -9   1  10    0.20    1.20
   9   1 -10    0.30    1.10
  -9   1  10    0.90    1.30
  -8  -1  10   12.20    1.70
  -8  -1  10   15.20    2.00
  -8  -1  10   13.60    1.20
  -8   1  10   12.60    1.70
  -8   1  10   12.30    1.60
  -7  -1  10   23.20    2.10
   7  -1 -10   21.90    1.70
  -7  -1  10   21.80    2.00
  -7  -1  10   22.40    2.20
  -7   1  10   22.00    2.10
  -7   1  10   26.90    2.30
   7   1 -10   23.70    2.00
   6  -1 -10   18.90    1.40
  -6  -1  10   17.30    1.90
  -6  -1  10   24.60    2.10
  -6  -1  10   18.90    1.80
   6   1 -10   19.20    1.70
  -6   1  10   20.30    1.90
  -6   1  10   19.10    1.80
  -5   1  10  244.58   14.20
  -4  -1  10   57.29    3.70
   4  -1 -10   60.29    3.60
  -4  -1  10   57.89    3.80
   4   1 -10   61.79    3.80
  -4   1  10   66.39    3.80
   4   1 -10   64.99    4.10
  -4   1  10   56.09    3.70
   3  -1 -10  341.37   19.70
   2  -1 -10    8.50    1.10
   2  -1 -10   11.10    1.00
   2   1 -10   11.40    1.00
   2   1 -10   11.90    1.30
  -1  -1  10  445.66   53.39
  -1   1  10  302.07   41.20
   0  -1  10  716.13   71.59
   0   1  10  788.72   67.39
   1  -1  10 3569.04  229.18
   1   1  10 3788.92  225.78
  -1   1 -10 3257.47  255.97
  -2  -1 -10   27.30    2.10
  -2  -1 -10   25.10    1.80
  -2  -1 -10   22.50    1.80
  -2   1 -10   22.60    1.70
  -2   1 -10   22.90    1.90
  -2   1 -10   27.70    1.90
   3  -1  10  172.38  144.99
   3   1  10  355.86   80.79
  -3   1 -10  380.46   84.59
  -4   1 -10  347.27   93.79
  -5  -1 -10  469.25   26.90
  -6  -1 -10    5.10    1.20
  -6  -1 -10    5.20    1.20
  -6  -1 -10    5.90    1.60
  -6   1 -10    5.50    0.90
  -6   1 -10    6.40    1.50
  -6   1 -10    6.10    1.40
  -6   1 -10    6.90    2.10
  -7  -1 -10    4.70    1.20
  -7  -1 -10    7.70    1.70
  -7  -1 -10    6.10    2.10
  -7  -1 -10    5.20    1.20
  -7   1 -10    3.30    1.50
  -7   1 -10    5.60    0.80
  -7   1 -10    6.20    1.60
  -7   1 -10    3.70    2.20
  -8  -1 -10    0.80    1.60
  -8  -1 -10    1.50    2.00
  -8  -1 -10    0.50    1.20
  -8  -1 -10    0.20    0.80
  -8   1 -10   -0.80    2.20
  -8   1 -10   -0.60    1.40
  -8   1 -10    0.70    1.60
  -9  -1 -10   -0.70    1.60
  -9  -1 -10    1.80    2.10
  -9  -1 -10    0.60    1.40
  -9   1 -10   -0.50    1.40
  -9   1 -10    0.60    1.60
  -9   1 -10    2.20    2.30
 -10  -1 -10    3.80    1.70
 -10  -1 -10    7.20    1.70
 -10   1 -10    5.60    1.90
 -10   1 -10    6.70    2.50
 -10   1 -10    4.40    1.50
 -11  -1 -10    1.90    1.20
 -11  -1 -10    1.40    1.50
 -11   1 -10    1.20    1.40
 -11  -2  10    3.10    1.30
 -11   2  10    3.00    1.30
 -10  -2  10    7.40    1.70
  10   2 -10   13.50    2.00
 -10   2  10   13.50    2.00
  -9  -2  10    1.40    1.50
  -9  -2  10    0.30    1.20
   9   2 -10    0.20    1.30
  -9   2  10   -1.10    1.20
  -9   2  10    0.20    1.20
  -8  -2  10    3.10    1.30
  -8  -2  10    0.90    1.00
  -8  -2  10    0.00    1.10
   8   2 -10    1.00    1.20
  -8   2  10    1.30    1.20
  -8   2  10    0.60    1.10
  -7  -2  10  173.28   10.30
   7  -2 -10  164.48    9.70
  -7  -2  10  164.08   10.20
  -7  -2  10  165.58   10.20
  -7   2  10  172.18   10.10
  -7   2  10  162.38   10.10
   7   2 -10  170.58   10.10
  -6  -2  10   54.99    3.80
  -6  -2  10   55.29    3.70
   6  -2 -10   50.49    3.10
  -6   2  10   49.99    3.60
  -6   2  10   51.59    3.50
   6   2 -10   50.09    3.50
   5  -2 -10  121.79    6.80
  -5  -2  10  116.19    7.30
  -5  -2  10  106.49    6.90
  -5   2  10  113.09    7.00
  -5   2  10  123.49    7.00
  -4  -2  10  927.01   83.89
  -4   2  10  684.63   56.49
   3  -2 -10    2.70    0.70
   3  -2 -10    4.00    0.60
  -3  -2  10    4.20    0.90
   3   2 -10    3.30    0.80
   3   2 -10    3.10    1.10
  -3   2  10    3.00    0.60
   2  -2 -10   13.50    1.20
   2  -2 -10   12.60    1.40
   2   2 -10   16.90    1.40
   2   2 -10   13.70    1.60
   2   2 -10   16.00    1.10
  -2   2  10   12.80    1.00
  -1  -2  10  942.41   87.29
  -1   2  10  856.91   71.39
   0  -2 -10   79.79    5.40
   0   2 -10   94.99    5.50
   0   2 -10   89.49    5.30
   1  -2  10  289.37   80.09
   1   2  10  202.28   40.70
  -1   2 -10  181.88  120.79
  -2   2 -10  264.17   15.20
  -3  -2 -10   33.20    2.20
  -3  -2 -10   29.90    2.60
  -3  -2 -10   32.40    2.20
  -3   2 -10   28.60    2.30
  -3   2 -10   29.60    2.10
  -3   2 -10   39.00    3.10
  -3   2 -10   35.80    2.60
   4   2  10  352.46  124.39
  -5  -2 -10   78.99    5.20
  -5  -2 -10   74.29    4.80
  -5  -2 -10   76.59    4.90
  -5   2 -10   80.69    5.10
  -5   2 -10   80.59    5.20
  -5   2 -10   72.99    5.80
  -5   2 -10   79.99    4.80
  -6   2 -10  336.97   68.69
  -7  -2 -10    7.20    1.90
  -7  -2 -10    6.10    1.30
  -7  -2 -10    7.80    1.50
  -7  -2 -10    4.80    1.90
  -7   2 -10    8.70    1.90
  -7   2 -10    3.60    1.40
  -7   2 -10    6.50    2.60
  -8  -2 -10    5.10    1.80
  -8  -2 -10    5.70    1.40
  -8  -2 -10    4.50    1.30
  -8  -2 -10    4.00    2.10
  -8   2 -10    7.90    1.80
  -8   2 -10    6.30    2.80
  -8   2 -10    6.80    2.00
  -9  -2 -10   84.99    6.80
  -9  -2 -10   87.99    6.30
  -9  -2 -10   83.59    5.70
  -9  -2 -10   87.69    5.40
  -9   2 -10   84.09    7.10
  -9   2 -10   83.79    6.20
  -9   2 -10   86.39    6.00
 -10  -2 -10   -0.30    1.20
 -10  -2 -10    0.20    1.40
 -10   2 -10   -1.00    1.70
 -10   2 -10   -0.90    2.20
 -11  -2 -10    0.30    1.30
 -11  -2 -10   -0.20    1.00
 -11   2 -10    1.30    1.50
 -11  -3  10   18.70    2.00
 -10  -3  10    1.50    1.40
 -10   3  10    2.30    1.30
  -9  -3  10    1.50    1.00
  -9  -3  10    2.40    1.20
  -9  -3  10   -1.10    1.30
   9   3 -10    1.10    1.50
  -9   3  10    0.60    1.30
  -8  -3  10   40.60    3.40
  -8  -3  10   42.00    3.50
  -8  -3  10   41.40    3.40
  -8   3  10   41.40    3.40
  -8   3  10   35.00    3.20
   8   3 -10   42.60    3.60
  -7  -3  10    8.50    1.70
  -7  -3  10    4.60    1.40
  -7  -3  10    8.50    1.70
  -7   3  10    4.10    1.30
  -7   3  10    5.60    1.30
   7   3 -10    3.80    1.30
   6  -3 -10  259.17   14.70
  -6   3  10  261.87   15.00
  -6   3  10  246.38   15.10
  -5  -3  10    0.60    1.20
  -5  -3  10    0.10    0.70
   5  -3 -10    1.00    0.50
   5   3 -10    1.50    0.90
  -5   3  10    0.90    0.80
  -4  -3  10   26.90    2.70
   4  -3 -10   30.40    2.00
  -4  -3  10   31.80    2.20
   4   3 -10   29.00    2.30
  -4   3  10   26.70    2.10
  -3  -3  10  181.68   14.80
  -3   3  10  168.58   10.00
  -2  -3  10   55.19    3.70
   2  -3 -10   51.99    3.60
   2  -3 -10   57.29    3.50
  -2  -3  10   54.29    7.40
   2   3 -10   57.89    3.90
   2   3 -10   58.09    3.60
  -1  -3  10  548.35   83.79
  -1   3  10  665.23   63.49
   0  -3 -10   97.49    6.20
   0   3 -10  110.49    6.40
   0   3 -10   89.09    6.20
   0   3 -10  104.19    6.00
  -1  -3 -10   16.70    1.40
  -1  -3 -10   17.00    1.80
  -1   3 -10   12.40    1.60
  -1   3 -10   18.90    1.80
  -1   3 -10   14.00    1.40
  -2   3 -10  279.57   16.10
  -3  -3 -10   40.10    3.10
  -3  -3 -10   45.00    2.80
  -3  -3 -10   39.60    2.60
  -3   3 -10   35.50    3.60
  -3   3 -10   39.70    3.10
  -3   3 -10   42.40    2.90
  -4   3 -10  896.91  105.39
   4   3  10 1170.78  154.08
  -5   3 -10  839.22   92.99
  -6  -3 -10   40.00    3.30
  -6  -3 -10   49.90    3.70
  -6  -3 -10   45.00    3.30
  -6   3 -10   49.80    4.80
  -6   3 -10   46.90    3.90
  -7  -3 -10   43.80    3.60
  -7  -3 -10   39.70    3.10
  -7  -3 -10   41.30    3.90
  -7   3 -10   44.10    3.90
  -8  -3 -10   11.50    1.70
  -8  -3 -10   15.40    2.00
  -8  -3 -10   10.90    2.30
  -8  -3 -10   14.30    2.70
  -8   3 -10   14.70    2.60
  -8   3 -10   10.70    3.10
  -9  -3 -10   -0.20    1.00
  -9  -3 -10    1.70    1.30
  -9  -3 -10    0.20    1.50
  -9   3 -10   -1.30    2.40
  -9   3 -10   -0.20    1.90
 -10  -3 -10    7.00    1.90
 -10   3 -10    4.50    2.10
 -10   3 -10    8.50    2.90
 -11  -4  10    4.60    1.20
 -10  -4  10    3.70    1.50
  -9  -4  10    0.40    1.10
  -9  -4  10    0.90    1.30
  -9   4  10    4.60    1.60
  -8  -4  10    7.80    1.70
  -8  -4  10    8.30    1.60
  -8  -4  10   12.60    2.00
  -8   4  10    9.60    1.50
  -7  -4  10    0.50    1.40
  -7  -4  10    1.00    1.30
  -7   4  10   -0.10    1.00
   7   4 -10   -0.80    1.50
  -6  -4  10    0.50    0.70
  -6  -4  10    1.00    1.40
   6   4 -10    2.50    1.50
  -6   4  10   -0.20    0.90
  -5  -4  10    8.30    1.90
  -5  -4  10    5.50    1.10
   5  -4 -10   10.40    1.00
   5   4 -10    7.80    1.60
  -5   4  10    7.20    1.00
  -4  -4  10   10.90    1.40
   4  -4 -10   13.80    1.20
  -4  -4  10   10.70    2.00
   4   4 -10   13.20    1.80
   4   4 -10   11.50    1.50
  -3   4  10  362.66   44.50
   3   4 -10  455.35  126.59
   2  -4 -10  261.07   15.40
   1  -4 -10   87.89    5.70
  -1  -4  10   88.49   10.10
   1  -4 -10   91.89    5.50
  -1  -4  10   91.59    5.60
   1   4 -10   86.29    5.70
   1   4 -10   86.49    5.90
   1   4 -10   90.09    5.60
   1   4 -10   95.59    5.60
   0  -4 -10   64.29    4.10
   0  -4  10   64.99    8.40
   0  -4 -10   66.19    4.40
   0   4 -10   56.79    4.50
   0   4 -10   72.99    4.60
   0   4 -10   69.09    4.20
  -1  -4 -10  152.88    9.10
  -1   4 -10  141.29    9.20
  -2  -4 -10  131.69    7.60
  -2  -4 -10  126.59    7.80
  -2   4 -10  127.49    7.90
  -2   4 -10  122.09    8.20
  -2   4 -10  118.89    7.70
  -3  -4 -10   46.20    4.00
  -3  -4 -10   62.69    3.70
  -3   4 -10   58.39    4.70
  -3   4 -10   49.40    3.80
  -3   4 -10   66.39    4.20
  -4  -4 -10    2.70    1.30
  -4  -4 -10    2.70    1.00
  -4   4 -10    4.60    1.60
  -4   4 -10    3.80    2.00
  -5  -4 -10   24.00    2.10
  -5  -4 -10   27.50    2.30
  -5  -4 -10   30.40    2.90
  -5   4 -10   33.40    3.20
  -5   4 -10   22.50    3.40
  -6  -4 -10  155.48   10.00
  -6  -4 -10  174.08   10.60
  -6  -4 -10  156.18   10.00
  -6   4 -10  186.28   10.80
  -6   4 -10  177.78   11.60
  -7  -4 -10   14.70    2.50
  -7  -4 -10   11.40    1.90
  -7  -4 -10   14.50    1.60
  -7   4 -10    3.80    2.70
  -7   4 -10    8.80    2.20
  -8  -4 -10   -1.50    1.60
  -8  -4 -10    0.10    1.30
  -8   4 -10   -0.40    1.80
  -8   4 -10    0.90    2.60
  -9  -4 -10   12.20    1.60
  -9  -4 -10   10.10    2.00
  -9   4 -10   11.40    2.50
  -9   4 -10    5.20    2.50
 -10  -4 -10    0.20    1.30
 -10   4 -10    0.00    2.20
 -10   4 -10    0.10    1.70
 -10  -5  10    5.70    1.40
  -9  -5  10   -0.20    1.20
  -9  -5  10    0.40    1.20
  -8  -5  10    1.00    1.40
  -8  -5  10    2.10    1.50
  -8  -5  10    1.30    1.30
  -7  -5  10   73.09    5.00
  -7  -5  10   66.89    5.30
  -6  -5  10   15.80    1.80
  -6  -5  10   18.00    2.70
  -5  -5  10  150.88    9.50
   5  -5 -10  155.08    9.20
  -5  -5  10  166.28   10.20
  -4  -5  10  100.99    6.50
  -4  -5  10  103.89    7.20
   4  -5 -10  102.69    6.20
  -3   5  10  153.18   37.70
  -3   5  10  249.18   89.29
   3   5 -10  160.28  133.89
  -2  -5  10    0.80    1.40
   2  -5 -10    2.50    0.90
  -2  -5  10    1.10    1.10
   1  -5 -10   -1.10    0.60
  -1  -5  10   -0.40    0.90
  -1  -5  10   -0.50    1.30
   1  -5 -10    0.20    1.00
   1   5 -10    0.30    1.10
   0  -5 -10    0.90    1.10
   0  -5  10    1.00    0.90
   0  -5 -10   -0.40    0.70
   0  -5  10    0.90    1.30
   0   5 -10    0.00    1.30
   1  -5  10   29.20    2.40
   1  -5  10   27.70    2.90
  -1  -5 -10   34.50    2.80
  -1  -5 -10   28.20    2.30
  -1   5 -10   25.20    3.10
   2  -5  10   -0.60    0.80
  -2  -5 -10   -0.50    0.80
   2  -5  10    0.60    1.20
  -2  -5 -10   -0.40    1.20
  -2   5 -10   -0.70    1.50
  -3  -5 -10    8.50    1.70
  -3  -5 -10    6.80    1.20
  -3   5 -10    9.00    2.30
  -4   5 -10  283.27   17.30
  -4   5 -10  267.57   16.70
  -5  -5 -10   26.90    2.90
  -5  -5 -10   21.90    2.20
  -5   5 -10   19.10    3.60
  -5   5 -10   17.10    2.70
  -6  -5 -10    3.50    1.60
   6  -5  10    3.80    0.90
  -6  -5 -10    3.30    1.20
  -6   5 -10    2.70    2.60
  -6   5 -10    3.90    2.00
  -7  -5 -10    3.60    1.60
  -7   5 -10    6.30    2.90
  -7   5 -10    4.20    2.10
  -8  -5 -10   14.10    2.00
  -8  -5 -10    8.50    2.00
  -8   5 -10   11.80    2.40
  -8   5 -10   12.10    3.10
  -9  -5 -10   -0.10    1.10
  -9  -5 -10    0.70    1.30
  -9   5 -10   -0.80    1.60
  -9   5 -10   -1.80    2.20
  -9  -6  10    0.00    1.20
  -9  -6  10    0.00    1.00
  -8  -6  10   32.40    2.90
  -8  -6  10   31.90    3.20
  -7  -6  10   13.30    1.80
  -6  -6  10   10.40    2.20
  -6  -6  10    5.80    1.30
   5  -6 -10   35.60    2.50
  -5  -6  10   33.30    2.90
  -5  -6  10   37.00    3.90
  -4  -6  10  108.69    7.10
   4  -6 -10  112.19    6.80
  -4  -6  10  111.49    7.80
   3  -6 -10   58.09    3.90
  -3  -6  10   59.39    4.20
  -3  -6  10   57.99    4.90
  -2  -6  10   39.80    3.20
  -2  -6  10   40.50    3.90
   2  -6 -10   38.20    2.90
  -1  -6  10   27.10    3.40
   1  -6 -10   30.80    2.50
  -1  -6  10   32.40    2.80
   0  -6 -10   63.29    4.40
   0  -6 -10   72.29    5.00
   0  -6  10   68.19    4.60
   0  -6  10   70.39    5.20
   0   6 -10   58.29    5.00
   1  -6  10    1.00    1.50
  -1  -6 -10    2.60    1.40
   1  -6  10    1.00    1.20
  -1  -6 -10    2.40    1.10
  -1   6 -10    1.50    1.80
   2  -6  10   14.60    1.70
  -2  -6 -10   12.00    2.10
  -2  -6 -10   15.20    1.70
  -2   6 -10   13.80    2.60
  -3   6 -10   56.39   59.19
   3   6  10  287.87  128.19
  -4  -6 -10    7.20    1.40
  -4  -6 -10    8.80    2.00
  -4   6 -10    3.30    2.30
  -5  -6 -10    0.40    1.50
  -5  -6 -10    1.40    1.10
   5  -6  10    1.30    0.90
  -5   6 -10   -0.30    2.30
  -6  -6 -10   14.10    1.70
   6  -6  10   16.40    1.60
  -6  -6 -10   12.00    2.10
  -6   6 -10   12.00    3.30
  -7  -6 -10    7.30    1.70
  -7   6 -10    7.40    2.70
  -8  -6 -10   28.70    3.10
  -8  -6 -10   26.90    2.80
  -8   6 -10   26.30    4.00
  -9  -6 -10    1.20    1.10
  -8  -7  10    0.40    1.30
  -8  -7  10   -0.80    0.90
  -7  -7  10   -0.40    1.60
  -7  -7  10    0.80    1.20
  -6  -7  10    0.90    1.30
  -6  -7  10   -0.80    1.60
  -5  -7  10   -1.90    1.60
  -5  -7  10    0.20    1.10
   5  -7 -10   -0.60    0.70
   4  -7 -10   71.39    4.70
  -4  -7  10   71.79    5.10
  -4  -7  10   79.79    6.00
  -3  -7  10   -0.50    1.30
  -3  -7  10    1.20    1.90
   3  -7 -10   -0.40    0.80
  -2  -7  10  250.77   14.90
   2  -7 -10  228.28   13.90
  -2  -7  10  224.68   14.10
  -1  -7  10    8.40    1.60
   1  -7 -10    9.70    1.50
  -1  -7  10    6.20    2.10
   0  -7  10    4.90    1.30
   0  -7 -10    3.40    1.10
   0  -7  10    2.80    1.80
  -1  -7 -10   22.10    2.80
   1  -7  10   13.90    1.80
  -1  -7 -10   14.80    1.80
  -1   7 -10   13.50    2.70
  -2  -7 -10    4.40    1.30
  -2  -7 -10    6.70    1.90
   2  -7  10    6.60    1.40
  -2   7 -10    8.30    2.50
   3  -7  10   15.50    1.80
  -3  -7 -10   14.80    2.30
  -3   7 -10   26.00    3.50
  -4  -7 -10    0.80    1.20
  -4  -7 -10    1.50    1.70
   4  -7  10    0.10    0.90
  -4   7 -10    0.70    2.50
   5  -7  10    1.20    0.90
  -5  -7 -10    0.40    1.20
  -5  -7 -10   -0.30    1.60
  -5   7 -10    1.50    2.70
  -6  -7 -10   10.40    2.10
  -6   7 -10    6.40    3.00
  -7  -7 -10   -0.20    1.40
  -7   7 -10    0.80    2.40
  -7  -8  10    1.40    1.30
  -6  -8  10    3.10    1.60
  -6  -8  10    3.90    1.10
  -5  -8  10   42.40    4.20
  -5  -8  10   43.40    3.40
  -5  -8  10   44.70    3.40
   4  -8 -10    1.40    0.90
  -4  -8  10   -0.30    1.30
  -4  -8  10   -1.40    1.60
   3  -8 -10   21.00    2.10
  -3  -8  10   18.90    2.20
   2  -8 -10   14.80    1.70
  -2  -8  10   14.90    2.00
  -2  -8  10   20.60    3.00
  -1  -8  10    0.80    1.80
  -1  -8  10    1.40    1.30
   1  -8 -10    0.70    1.10
   0  -8  10    3.20    1.40
   0  -8 -10    2.70    1.20
   1  -8  10   46.60    3.60
  -1  -8 -10   43.00    3.50
  -2  -8 -10    1.30    1.20
   2  -8  10    0.80    1.10
  -2  -8 -10   -0.30    1.80
  -3  -8 -10   10.10    1.60
  -3  -8 -10   12.60    2.30
   3  -8  10    9.30    1.40
   4  -8  10    0.00    0.90
  -4  -8 -10   -0.80    1.60
  -4  -8 -10    2.30    1.10
  -4   8 -10    0.30    2.50
  -5  -8 -10    6.10    1.90
   5  -8  10    6.50    1.40
  -5  -8 -10    2.10    1.20
  -5   8 -10    2.50    2.60
  -6  -8 -10   23.50    2.70
  -4  -9  10    1.30    2.10
  -4  -9  10    0.70    1.20
  -3  -9  10    1.20    1.90
   3  -9 -10   -0.50    0.90
  -3  -9  10    0.60    1.20
   2  -9 -10   17.50    1.80
  -2  -9  10   24.40    2.30
  -1  -9  10   12.30    1.70
   1  -9 -10   17.50    1.70
   0  -9  10    5.80    1.50
   0  -9 -10    5.10    1.30
   1  -9  10   18.50    2.00
  -1  -9 -10   14.10    1.80
   2  -9  10    3.60    1.20
  -2  -9 -10   -0.10    1.10
  -3  -9 -10    1.90    1.10
   3  -9  10    6.20    1.20
  -4  -9 -10    3.60    1.10
   4  -9  10    4.10    1.00
 -12   0  11    0.70    1.10
 -11   0  11    0.00    1.30
  10   0 -11   -1.20    1.00
 -10   0  11   -0.90    1.40
  -9   0  11   -0.10    1.30
   8   0 -11   -0.40    0.70
  -8   0  11   -1.50    1.10
  -8   0  11   -0.70    0.90
   7   0 -11   -0.10    0.60
  -7   0  11    0.90    0.90
  -7   0  11   -0.10    1.10
  -7   0  11    0.10    0.30
   6   0 -11    0.10    0.50
  -6   0  11   -0.50    0.90
  -6   0  11    0.60    0.70
  -6   0  11   -0.10    0.60
  -5   0  11    0.20    1.80
  -5   0  11   -0.30    0.80
  -5   0  11    0.50    0.60
   5   0 -11    0.10    0.50
   4   0 -11   -0.20    0.40
   4   0 -11   -0.90    0.80
  -4   0  11    0.30    0.40
   3   0 -11    0.70    0.50
  -3   0  11    0.50    0.50
   3   0 -11    0.50    0.70
   2   0 -11    0.50    0.50
   2   0 -11    1.20    0.70
   1   0 -11    0.40    0.70
   1   0 -11    0.50    0.60
   0   0 -11   -0.50    0.70
   0   0 -11    0.40    0.40
   0   0 -11    0.80    0.60
  -1   0 -11   -0.10    0.80
  -1   0 -11    0.00    0.60
  -1   0 -11   -0.30    0.50
  -2   0 -11   -0.10    0.60
  -2   0 -11    0.10    0.70
  -2   0 -11   -0.20    0.70
  -2   0 -11   -0.50    0.80
  -3   0 -11    0.40    0.80
  -3   0 -11   -0.90    0.50
  -3   0 -11    0.50    0.90
  -3   0 -11    0.60    0.90
  -4   0 -11    0.20    0.80
  -4   0 -11    0.10    0.80
  -4   0 -11    0.30    0.90
  -4   0 -11   -0.60    0.40
  -5   0 -11    0.20    1.00
  -5   0 -11    0.50    0.90
  -5   0 -11   -0.10    0.80
  -6   0 -11    0.50    0.80
  -6   0 -11    0.90    1.10
  -6   0 -11    1.00    1.30
  -6   0 -11    0.50    1.60
  -7   0 -11   -2.10    1.30
  -7   0 -11    0.20    0.80
  -7   0 -11   -0.20    1.30
  -7   0 -11   -1.10    2.00
  -8   0 -11    1.40    1.60
  -8   0 -11    0.20    1.30
  -8   0 -11   -2.30    2.00
  -8   0 -11    0.50    0.60
  -9   0 -11    1.30    2.10
  -9   0 -11   -0.40    1.60
  -9   0 -11    0.50    1.50
 -10   0 -11   -0.10    1.40
 -10   0 -11    1.40    1.60
 -10   0 -11    0.20    2.10
 -11   0 -11    0.00    1.60
 -11  -1  11    2.70    1.40
 -11   1  11    4.40    1.50
 -10  -1  11    1.90    1.30
  10   1 -11    1.90    1.30
 -10   1  11    1.50    1.40
  -9  -1  11   32.40    3.10
  -9   1  11   33.80    3.00
  -8  -1  11   93.39    5.70
  -8  -1  11   96.49    6.10
  -8  -1  11  103.99    6.30
   8  -1 -11   96.09    5.80
  -8   1  11   86.39    6.10
  -8   1  11   99.29    6.20
  -7  -1  11   11.10    1.40
   7  -1 -11    8.40    1.00
  -7  -1  11    7.80    1.50
  -7  -1  11    8.10    1.30
   7   1 -11    8.10    1.20
  -7   1  11   10.00    1.40
  -7   1  11    8.30    1.50
  -6   1  11  313.37   18.20
  -5  -1  11    2.90    1.00
  -5  -1  11    5.50    0.90
   5  -1 -11    6.10    0.70
  -5   1  11    5.70    0.80
   5   1 -11    4.50    0.80
  -5   1  11    3.90    1.90
  -5   1  11    5.80    0.90
  -4  -1  11  202.08   11.40
  -4  -1  11  201.18   11.40
  -4   1  11  190.58   11.40
   4   1 -11  190.48   11.70
  -3  -1  11  820.22   72.69
  -3   1  11  733.13   62.69
  -2  -1  11  367.26   52.89
  -2   1  11  364.36   43.70
   1  -1 -11   61.99    4.00
   1   1 -11   67.99    3.90
   1   1 -11   63.49    4.10
   0  -1  11  347.57   53.99
   0   1  11  422.26   50.39
   1  -1  11  604.14   79.89
   1   1  11  653.73   72.19
  -1   1 -11  415.16  135.79
   2  -1  11 1293.47  126.59
   2   1  11 1170.38  107.89
  -2   1 -11 1213.08  142.99
  -3  -1 -11  122.99    7.20
  -3  -1 -11  119.39    7.10
  -3   1 -11  121.09    7.30
  -3   1 -11  117.69    7.10
  -3   1 -11  122.39    7.30
  -4  -1 -11   80.29    5.10
  -4  -1 -11   78.39    5.00
  -4  -1 -11   83.39    5.30
  -4  -1 -11   82.79    5.40
  -4   1 -11   90.89    5.30
  -4   1 -11   88.69    5.20
  -4   1 -11   81.89    5.30
  -5  -1 -11  280.67   16.20
  -6  -1 -11    5.70    1.50
  -6  -1 -11    6.40    1.30
  -6  -1 -11    5.20    1.20
  -6   1 -11    6.70    1.00
  -6   1 -11    6.10    2.30
  -6   1 -11    6.10    1.50
  -6   1 -11    5.60    1.40
  -7  -1 -11  119.19    7.90
  -7  -1 -11  123.69    7.50
  -7  -1 -11  117.69    8.30
  -7  -1 -11  107.99    7.40
  -7   1 -11  124.09    7.20
  -7   1 -11  116.89    7.80
  -7   1 -11  122.99    8.60
  -7   1 -11  126.79    7.70
  -8  -1 -11    5.70    1.90
  -8  -1 -11    5.60    1.50
  -8  -1 -11    6.20    1.10
  -8  -1 -11    2.60    2.00
  -8   1 -11    5.50    1.80
  -8   1 -11    9.80    2.10
  -8   1 -11    2.90    2.40
  -9  -1 -11   38.90    3.30
  -9  -1 -11   36.10    3.60
  -9   1 -11   38.20    3.80
  -9   1 -11   38.90    3.50
  -9   1 -11   35.20    4.50
 -10  -1 -11    4.70    1.70
 -10  -1 -11    3.70    1.60
 -10   1 -11    4.00    1.70
 -10   1 -11    6.20    1.90
 -10   1 -11    5.20    2.50
 -11  -1 -11    0.80    1.40
 -11   1 -11   -0.10    1.50
 -11  -2  11    1.40    1.40
 -11   2  11    1.30    1.20
 -10  -2  11    4.00    1.60
 -10   2  11    4.30    1.50
  10   2 -11    2.70    1.50
  -9  -2  11    0.50    1.50
   9   2 -11    1.60    1.40
  -9   2  11    0.90    1.30
  -8  -2  11   99.19    6.10
  -8  -2  11  101.49    6.30
  -8  -2  11   91.79    6.20
  -8   2  11   86.99    6.10
  -8   2  11   99.29    6.20
  -7  -2  11    3.00    1.20
  -7  -2  11    3.30    1.10
  -7  -2  11    2.10    1.30
   7  -2 -11    3.30    0.60
   7   2 -11    2.10    1.00
  -7   2  11    5.00    1.20
  -7   2  11    3.60    1.10
   6  -2 -11    5.30    0.60
  -6  -2  11    4.00    1.10
  -6  -2  11    6.40    1.50
  -6   2  11    5.00    1.00
   6   2 -11    3.20    0.90
  -6   2  11    6.90    1.10
   5  -2 -11   19.70    1.30
  -5  -2  11   18.90    2.10
  -5  -2  11   17.90    1.40
  -5   2  11   18.10    1.60
   5   2 -11   19.20    1.80
  -5   2  11   19.40    1.70
  -4  -2  11  212.08   12.40
  -3  -2  11  731.43   79.59
  -3   2  11  630.74   56.89
   2  -2 -11  166.08    9.80
  -2   2  11  162.68    9.50
   2   2 -11  167.38    9.60
   1  -2 -11   75.99    4.70
   1   2 -11   71.69    4.70
   1   2 -11   79.29    4.60
   1   2 -11   72.39    4.80
   0  -2  11 1413.96  124.89
   0   2  11 1198.68   95.29
  -1  -2 -11   49.50    3.70
  -1  -2 -11   57.49    3.50
  -1   2 -11   60.79    3.60
  -1   2 -11   61.29    4.00
  -1   2 -11   54.89    3.50
  -1   2 -11   50.29    3.60
  -2  -2 -11  235.48   13.30
  -2   2 -11  225.68   13.40
   3   2  11  496.15   85.79
  -3   2 -11  505.15  102.29
  -4  -2 -11  103.99    6.60
  -4  -2 -11  102.49    6.30
  -4  -2 -11   98.29    6.30
  -4   2 -11  107.99    6.50
  -4   2 -11  104.09    6.40
  -4   2 -11  111.69    7.20
  -4   2 -11  107.59    6.60
  -5  -2 -11  202.48   12.10
  -5  -2 -11  205.28   12.20
  -5   2 -11  213.28   12.50
  -5   2 -11  206.38   13.10
  -5   2 -11  210.98   12.20
  -6  -2 -11    0.90    1.50
  -6  -2 -11    1.70    1.20
  -6  -2 -11    2.40    1.00
  -6   2 -11    1.00    1.20
  -6   2 -11    2.00    2.10
  -6   2 -11    3.20    0.80
  -6   2 -11    2.30    1.40
  -7  -2 -11   32.20    3.20
  -7  -2 -11   32.50    3.60
  -7  -2 -11   31.00    2.80
  -7  -2 -11   28.30    2.60
  -7   2 -11   25.40    2.70
  -7   2 -11   21.20    3.60
  -7   2 -11   36.60    3.30
  -8  -2 -11    7.00    2.30
  -8  -2 -11    7.50    1.50
  -8  -2 -11   10.60    2.10
  -8  -2 -11   13.00    1.60
  -8   2 -11    9.50    2.10
  -8   2 -11    8.20    2.80
  -8   2 -11   12.10    1.90
  -9  -2 -11    3.30    1.50
  -9  -2 -11    4.60    1.10
  -9  -2 -11    4.50    2.00
  -9  -2 -11    7.00    2.30
  -9   2 -11    5.40    2.00
  -9   2 -11    1.30    2.70
 -10  -2 -11    2.40    1.60
 -10  -2 -11    0.40    1.30
 -10   2 -11    1.70    1.70
 -10   2 -11    3.20    2.60
 -11  -2 -11    3.50    1.40
 -11   2 -11    1.40    1.60
 -11  -3  11    5.00    1.50
 -10  -3  11   -1.30    1.30
 -10   3  11    0.00    1.10
  -9  -3  11    0.00    0.90
  -9  -3  11   -0.10    1.40
  -9   3  11   -0.40    1.20
   9   3 -11    0.10    1.50
  -8  -3  11   23.80    2.60
  -8  -3  11   22.60    2.50
  -8  -3  11   29.60    2.80
   8   3 -11   27.10    2.80
  -8   3  11   23.40    2.30
  -7  -3  11   90.49    6.00
  -7  -3  11   92.09    5.90
  -7  -3  11   86.89    5.80
  -7   3  11   79.99    5.60
   7   3 -11   89.29    5.90
   6  -3 -11  232.88   13.30
  -6   3  11  227.88   13.60
  -5  -3  11    2.00    0.80
   5  -3 -11    4.40    0.60
  -5  -3  11    2.10    1.20
  -5   3  11    4.10    0.90
   5   3 -11    4.50    1.00
  -4  -3  11   10.00    1.70
   4  -3 -11   11.70    1.10
  -4  -3  11   11.80    1.30
   4   3 -11   12.20    1.40
  -4   3  11   10.40    1.10
   3  -3 -11   41.20    2.50
  -3  -3  11   45.10    2.80
  -3  -3  11   32.40    6.60
  -3   3  11   34.70    2.30
   3   3 -11   36.60    2.70
   3   3 -11   33.80    3.00
   2  -3 -11   11.20    1.00
   2  -3 -11    8.80    1.20
   2   3 -11   11.10    1.30
   1  -3 -11  101.79    6.60
   1   3 -11   92.79    6.70
   1   3 -11  115.79    6.50
   1   3 -11  117.79    6.60
   0  -3 -11   -0.20    0.90
   0  -3 -11   -0.10    0.60
   0   3 -11    1.30    0.70
   0   3 -11    0.00    0.90
   0   3 -11    0.10    1.00
   0   3 -11    0.80    0.70
  -1  -3 -11   86.59    5.10
  -1  -3 -11   77.89    5.30
  -1   3 -11   79.49    5.30
  -1   3 -11   84.59    5.00
  -1   3 -11   84.59    5.30
  -1   3 -11   81.99    5.50
  -2   3 -11  394.36   22.70
  -3  -3 -11    0.70    1.10
  -3  -3 -11    0.10    0.70
  -3  -3 -11   -0.20    0.50
  -3   3 -11   -0.30    0.80
  -3   3 -11    0.00    1.50
  -3   3 -11   -0.90    1.00
  -4  -3 -11  370.66   21.40
  -5  -3 -11  240.88   14.10
  -5  -3 -11  245.88   14.10
  -5   3 -11  233.68   15.20
  -5   3 -11  243.08   14.60
  -6  -3 -11    0.90    1.30
  -6  -3 -11    2.00    0.90
  -6   3 -11    2.40    1.50
  -6   3 -11    1.10    2.10
  -7  -3 -11   79.79    5.60
  -7  -3 -11   70.19    5.30
  -7  -3 -11   73.59    4.90
  -7   3 -11   75.29    5.60
  -7   3 -11   78.69    6.70
  -8  -3 -11   25.80    2.50
  -8  -3 -11   25.30    2.70
  -8  -3 -11   26.60    3.30
  -8  -3 -11   27.70    3.20
  -8   3 -11   27.40    4.20
  -8   3 -11   19.90    2.80
  -9  -3 -11   10.10    2.30
  -9  -3 -11   15.10    1.70
  -9  -3 -11   16.60    1.90
  -9   3 -11   18.60    3.70
  -9   3 -11   12.70    2.40
 -10  -3 -11    7.00    1.90
 -10   3 -11    4.40    2.40
 -10   3 -11    7.60    2.00
 -10  -4  11    3.00    1.40
  -9  -4  11   27.60    2.70
  -9  -4  11   23.80    2.50
  -8  -4  11    5.40    1.60
  -8  -4  11    4.80    1.50
  -8  -4  11    7.30    1.70
  -8   4  11    4.70    1.50
   8   4 -11    2.70    1.70
  -7  -4  11    7.10    1.60
  -7  -4  11    7.60    1.90
   7   4 -11    5.30    1.70
  -7   4  11    7.80    1.30
  -6  -4  11   29.40    3.10
   6  -4 -11   26.20    1.80
  -6   4  11   29.30    2.20
   6   4 -11   29.00    2.90
   5  -4 -11   57.29    3.70
  -5  -4  11   60.89    4.00
   5   4 -11   60.79    4.30
   4   4 -11  845.02  205.78
  -4   4  11  997.50   82.89
  -3  -4  11   54.69    3.90
   3  -4 -11   48.10    3.10
  -3  -4  11   47.80    3.40
   3   4 -11   49.90    3.40
   3   4 -11   41.00    3.40
   2  -4 -11    3.40    0.70
   2  -4 -11    1.30    0.80
  -2  -4  11    2.30    4.00
  -2  -4  11    3.30    1.00
  -2  -4  11    2.50    1.40
   2   4 -11    2.30    0.90
   2   4 -11    4.30    1.10
   1  -4 -11    0.90    0.70
  -1  -4  11    3.90    3.90
   1  -4 -11    0.80    0.90
  -1  -4  11    4.30    1.10
   1   4 -11    2.10    1.10
   1   4 -11   -1.10    1.00
   1   4 -11    2.60    0.90
   1   4 -11    0.80    0.80
   0  -4 -11   26.90    2.20
   0  -4 -11   31.90    2.60
   0  -4  11   46.90    8.70
   0   4 -11   32.10    2.30
   0   4 -11   35.30    2.70
   0   4 -11   22.60    2.70
  -1  -4 -11    3.00    1.10
  -1  -4 -11    0.80    0.70
  -1   4 -11    3.20    1.20
  -1   4 -11    2.00    1.30
  -1   4 -11    1.60    0.70
  -2  -4 -11   31.90    2.40
  -2  -4 -11   29.10    2.60
  -2   4 -11   30.30    2.60
  -2   4 -11   30.10    2.70
  -2   4 -11   28.60    3.10
  -3  -4 -11  128.89    8.00
  -3  -4 -11  122.49    7.60
  -3   4 -11  127.89    7.80
  -3   4 -11  119.59    8.50
  -3   4 -11  130.29    8.00
  -4  -4 -11  187.38   11.60
  -4   4 -11  198.48   11.70
  -4   4 -11  201.68   12.10
  -4   4 -11  196.78   12.60
  -5  -4 -11   78.99    5.10
  -5  -4 -11   80.19    5.50
  -5   4 -11   79.79    5.70
  -5   4 -11   76.59    6.30
  -6  -4 -11   34.10    2.70
  -6  -4 -11   34.80    3.30
  -6   4 -11   37.60    4.60
  -6   4 -11   35.70    3.70
  -7  -4 -11   -0.40    1.60
  -7  -4 -11    0.90    1.50
  -7   4 -11    0.00    1.80
  -7   4 -11    0.30    2.50
  -8  -4 -11    1.20    1.40
  -8  -4 -11    0.40    1.50
  -8   4 -11    1.00    2.50
  -8   4 -11    1.90    2.00
  -9  -4 -11    2.20    1.20
  -9  -4 -11    2.70    1.70
  -9   4 -11    2.30    2.50
  -9   4 -11    1.50    1.80
 -10  -4 -11    6.70    1.70
 -10   4 -11    3.70    2.30
 -10   4 -11    3.00    1.80
 -10  -5  11    3.20    1.20
  -9  -5  11   14.50    1.90
  -9  -5  11   16.80    2.00
  -8  -5  11   20.90    3.10
  -8  -5  11   26.00    2.90
  -8  -5  11   23.50    2.40
  -7  -5  11   21.00    2.50
  -7  -5  11   17.30    2.60
  -6  -5  11   50.39    3.70
  -6  -5  11   54.69    4.60
  -5  -5  11    0.50    1.70
   5  -5 -11    0.70    0.70
  -5  -5  11    1.30    1.10
   4   5 -11  699.93  225.18
  -3  -5  11    2.40    1.60
   3  -5 -11    1.20    0.60
  -3  -5  11    4.00    1.30
  -2   5  11  151.08   47.10
   2   5 -11  174.38  107.39
  -1  -5  11  121.69    8.70
   1  -5 -11  141.59    8.50
  -1  -5  11  142.59    8.40
   1   5 -11  136.99    8.40
   0  -5  11   32.60    2.60
   0  -5 -11   28.10    2.80
   0  -5 -11   33.30    2.40
   0  -5  11   30.30    3.10
   0   5 -11   34.00    3.10
  -1  -5 -11  182.38   11.90
  -1  -5 -11  193.58   11.60
   1  -5  11  191.08   12.10
  -1   5 -11  217.38   12.30
   2  -5  11   -0.70    0.90
  -2  -5 -11    0.80    1.20
  -2  -5 -11   -0.70    0.80
   2  -5  11   -0.20    1.20
  -2   5 -11    0.00    1.60
  -3  -5 -11   19.80    1.90
  -3  -5 -11   18.90    2.40
  -3   5 -11   19.00    2.90
  -4  -5 -11   18.30    2.40
  -4  -5 -11   16.60    1.80
  -4   5 -11   18.20    3.20
  -4   5 -11   21.10    2.70
  -5  -5 -11  151.08    9.80
  -5  -5 -11  144.19    9.20
  -5   5 -11  163.58   10.70
  -5   5 -11  154.78    9.90
  -6  -5 -11   21.10    2.10
   6  -5  11   21.50    2.00
  -6  -5 -11   27.20    2.90
  -6   5 -11   22.90    3.90
  -6   5 -11   17.30    2.90
  -7  -5 -11    0.80    1.50
  -7   5 -11    4.50    2.70
  -7   5 -11    3.90    2.10
  -8  -5 -11    4.00    1.40
  -8  -5 -11    1.20    1.70
  -8   5 -11    2.50    2.70
  -8   5 -11    2.00    1.90
  -9  -5 -11    1.20    1.30
  -9  -5 -11    1.00    1.10
  -9   5 -11    3.50    2.40
  -9  -6  11    1.30    1.20
  -9  -6  11    1.80    1.10
  -8  -6  11    2.50    1.50
  -8  -6  11    0.70    1.50
  -7  -6  11   27.90    3.10
  -7  -6  11   22.50    2.40
  -6  -6  11   26.20    2.50
  -6  -6  11   27.60    3.50
   5  -6 -11    0.60    0.70
  -5  -6  11   -1.90    1.70
  -5  -6  11   -0.70    1.00
  -4  -6  11    1.20    1.20
  -4  -6  11    2.50    1.80
   4  -6 -11    1.60    0.90
  -3  -6  11    2.20    1.10
  -3  -6  11    5.10    2.00
   3  -6 -11    3.00    0.90
  -2  -6  11    3.70    1.80
  -2  -6  11    4.80    1.30
   2  -6 -11    6.00    1.10
  -1  -6  11   53.49    4.80
  -1  -6  11   62.89    4.30
   1  -6 -11   60.29    4.00
   0  -6 -11   61.29    4.30
   0  -6  11   70.19    4.60
   0  -6 -11   65.69    4.80
   0  -6  11   60.29    5.00
   0   6 -11   67.79    5.00
   1  -6  11    5.00    1.30
  -1  -6 -11    3.00    1.50
   1  -6  11    4.50    1.70
  -1  -6 -11    6.60    1.20
  -1   6 -11    4.70    2.00
  -2  -6 -11   44.70    3.70
   2  -6  11   40.90    3.20
  -2  -6 -11   39.00    3.10
  -2   6 -11   39.20    4.20
   3  -6  11  224.98   12.70
  -3  -6 -11  194.08   13.00
  -3  -6 -11  208.48   12.60
  -3   6 -11  214.68   13.70
  -4  -6 -11   68.79    4.70
  -4  -6 -11   71.99    5.30
   4  -6  11   68.49    4.60
  -4   6 -11   65.59    6.10
   5  -6  11   12.00    1.60
  -5  -6 -11   14.60    1.80
  -5  -6 -11   14.40    2.40
  -5   6 -11   15.40    3.50
  -6  -6 -11   -0.70    1.00
   6  -6  11   -0.60    0.70
  -6  -6 -11    0.30    1.50
  -6   6 -11   -0.50    2.30
  -7  -6 -11   24.20    2.70
  -7   6 -11   28.40    4.20
  -8  -6 -11    0.70    1.30
  -8  -6 -11    1.60    1.50
  -8   6 -11    0.30    2.30
  -8  -7  11   16.50    2.20
  -8  -7  11   17.10    2.00
  -7  -7  11    2.70    1.70
  -7  -7  11    1.10    1.20
  -6  -7  11   14.40    2.40
  -6  -7  11   22.10    2.30
   5  -7 -11  100.99    6.20
  -5  -7  11  101.89    6.60
  -5  -7  11   99.59    7.30
  -4  -7  11    1.40    1.90
   4  -7 -11    1.00    0.90
  -4  -7  11    0.60    1.20
   3  -7 -11   40.20    2.90
  -3  -7  11   35.80    3.30
  -3  -7  11   36.00    4.20
  -2  -7  11   20.50    3.10
  -2  -7  11   29.50    2.80
   2  -7 -11   31.50    2.50
   1  -7 -11   41.20    3.10
  -1  -7  11   43.00    4.20
  -1  -7  11   37.00    3.30
   0  -7  11   24.70    3.20
   0  -7 -11   16.30    1.90
   0  -7  11   22.70    2.40
  -1  -7 -11   33.00    2.80
   1  -7  11   33.20    3.00
  -1  -7 -11   26.80    3.40
  -1   7 -11   37.90    4.00
  -2  -7 -11   25.90    2.50
  -2  -7 -11   31.10    3.30
   2  -7  11   17.30    2.10
  -2   7 -11   22.20    3.20
  -3  -7 -11    2.00    1.70
  -3  -7 -11    1.10    1.10
   3  -7  11    0.10    1.00
  -3   7 -11    2.00    2.40
  -4  -7 -11   17.30    1.80
   4  -7  11   13.00    1.60
  -4  -7 -11   14.70    2.30
  -4   7 -11   14.30    3.10
   5  -7  11   12.20    1.50
  -5  -7 -11   12.10    2.30
  -5  -7 -11   10.10    1.50
  -5   7 -11    8.60    2.80
  -6  -7 -11   10.50    1.90
  -6   7 -11   11.40    2.90
  -7  -7 -11   17.20    2.40
  -7  -7 -11   26.10    2.80
  -7   7 -11   30.80    4.00
  -6  -8  11    2.40    1.60
  -6  -8  11    3.20    1.10
  -5  -8  11    1.90    1.70
  -5  -8  11    1.50    1.30
  -5  -8  11    2.40    1.30
  -4  -8  11    2.80    1.80
   4  -8 -11    5.50    1.10
  -4  -8  11    6.30    1.60
  -3  -8  11   51.09    4.00
   3  -8 -11   52.39    3.70
  -3  -8  11   51.49    4.90
  -2  -8  11   31.00    3.10
   2  -8 -11   35.20    2.90
  -2  -8  11   38.40    4.20
   1  -8 -11   69.39    4.70
  -1  -8  11   67.89    4.90
  -1  -8  11   71.19    5.80
   0  -8  11   19.00    2.10
   0  -8 -11   17.60    1.90
  -1  -8 -11    4.50    1.30
   1  -8  11    5.40    1.40
   2  -8  11   65.49    4.80
  -2  -8 -11   73.49    5.50
  -2  -8 -11   68.09    4.80
  -3  -8 -11   -1.40    1.60
  -3  -8 -11   -0.40    1.10
   3  -8  11    0.40    0.90
  -4  -8 -11    0.90    1.20
  -4  -8 -11    0.70    1.80
   4  -8  11   -0.90    0.90
  -4   8 -11    2.60    2.50
  -5  -8 -11   19.60    2.60
  -5  -8 -11   24.00    2.40
   5  -8  11   32.80    2.70
  -5   8 -11   28.00    3.80
  -6  -8 -11   26.30    3.10
  -6   8 -11   24.50    3.60
  -4  -9  11   10.60    2.40
  -4  -9  11   10.40    1.60
  -3  -9  11    7.20    1.50
   3  -9 -11    5.20    1.10
  -3  -9  11   10.10    2.30
   2  -9 -11   75.19    4.90
  -2  -9  11   74.89    5.10
  -1  -9  11   10.60    1.50
   0  -9 -11    6.40    1.20
   0  -9  11    7.20    1.50
   1  -9  11   23.80    2.30
  -1  -9 -11   18.30    1.90
  -2  -9 -11    1.20    1.00
   2  -9  11    1.90    1.20
  -3  -9 -11    0.90    1.10
   3  -9  11   -0.20    1.00
 -11   0  12   -0.70    1.30
  11   0 -12   -0.60    0.90
  10   0 -12    1.70    1.10
 -10   0  12    1.60    1.30
  -9   0  12   22.50    2.40
  -8   0  12    7.50    1.60
   8   0 -12    5.50    1.00
  -7   0  12   60.19    3.60
  -7   0  12   55.49    3.90
  -7   0  12   67.49    4.20
   7   0 -12   61.39    3.90
   6   0 -12  181.58   10.50
  -6   0  12  175.38   10.50
  -5   0  12   24.90    2.00
  -5   0  12   20.60    3.90
  -5   0  12   18.90    1.50
   5   0 -12   22.90    1.60
   4   0 -12   44.00    2.70
  -4   0  12   39.50    2.70
   4   0 -12   45.40    3.00
  -3   0  12  533.05   59.39
  -2   0  12 1471.55  106.39
  -1   0  12  263.47   40.00
   0   0 -12   36.60    2.20
   0   0 -12   35.30    2.50
   0   0 -12   32.00    2.30
   1   0  12  387.66   59.09
  -2   0 -12   26.60    1.80
  -2   0 -12   23.40    2.10
  -2   0 -12   24.90    1.90
  -3   0 -12    3.90    0.70
  -3   0 -12    6.90    1.10
  -3   0 -12    5.10    1.00
  -3   0 -12    4.20    1.00
  -5   0 -12   24.10    2.30
  -5   0 -12   21.80    2.00
  -5   0 -12   22.60    2.10
  -6   0 -12  205.38   12.50
  -6   0 -12  210.98   12.30
  -6   0 -12  198.98   13.00
  -7   0 -12    7.20    2.40
  -7   0 -12    5.60    1.60
  -7   0 -12    7.70    1.80
  -7   0 -12    6.90    1.10
  -8   0 -12    4.60    0.80
  -8   0 -12    3.90    1.60
  -8   0 -12    3.30    1.80
  -8   0 -12    3.00    2.40
  -9   0 -12    0.60    1.30
  -9   0 -12    0.80    1.70
  -9   0 -12    1.10    2.30
 -10   0 -12   -0.30    1.60
 -10   0 -12   -0.10    2.20
 -10   0 -12    0.10    1.30
 -11   0 -12   32.40    3.30
 -11  -1  12    2.30    1.50
  11  -1 -12    0.30    0.80
 -11   1  12   -1.70    1.20
 -10  -1  12    4.00    1.40
  10   1 -12    2.10    1.30
 -10   1  12    2.50    1.50
  -9  -1  12   21.40    2.40
  -9   1  12   15.50    1.90
  -8  -1  12    7.50    1.60
  -8  -1  12    9.10    1.00
   8  -1 -12    7.70    1.00
  -8   1  12    5.10    1.30
   8   1 -12    8.30    1.30
   7  -1 -12    5.40    0.80
  -7  -1  12    5.10    1.10
  -7  -1  12    5.80    1.10
  -7  -1  12    6.50    1.60
  -7   1  12    5.80    1.30
   7   1 -12    4.90    1.00
  -7   1  12    4.60    1.10
  -6  -1  12   62.99    4.00
  -6  -1  12   70.09    4.40
  -6  -1  12   63.19    4.30
   6  -1 -12   63.49    3.90
  -6   1  12   60.19    4.00
  -6   1  12   64.89    4.20
   6   1 -12   64.19    4.10
  -5  -1  12   39.60    6.60
  -5  -1  12   37.00    2.40
   5  -1 -12   33.90    2.30
   5   1 -12   37.90    2.50
  -5   1  12   34.60    2.30
   5   1 -12   33.10    2.80
  -5   1  12   34.90    2.50
  -4  -1  12  389.76   54.49
  -4   1  12  470.85   48.30
  -3  -1  12  133.39    7.50
  -3  -1  12  128.99    7.30
   3  -1 -12  127.59    7.60
  -3   1  12  121.49    7.40
   3   1 -12  122.59    7.70
  -2  -1  12  473.95   63.19
  -2   1  12  598.04   61.29
  -1  -1  12  158.08   41.60
  -1   1  12  187.18   36.00
   0  -1 -12   60.99    4.10
   0   1 -12   62.19    3.90
   0   1 -12   69.59    3.90
   0   1 -12   62.29    4.10
   1  -1  12  834.62   92.19
   1   1  12 1015.10   91.49
   2  -1  12  308.27   92.69
   2   1  12  214.58   58.59
  -3  -1 -12  157.78    9.50
  -3  -1 -12  170.28    9.50
  -3   1 -12  154.78    9.40
  -3   1 -12  166.58    9.70
  -4  -1 -12  104.69    6.50
  -4  -1 -12  100.99    6.20
  -4  -1 -12   97.59    6.40
  -4  -1 -12   99.99    6.10
  -4   1 -12  105.49    6.40
  -4   1 -12   99.69    6.30
  -4   1 -12  110.29    6.30
  -5  -1 -12   64.39    4.50
  -5  -1 -12   72.49    4.40
  -5  -1 -12   61.79    4.10
  -5  -1 -12   66.09    4.60
  -5   1 -12   66.79    4.30
  -5   1 -12   68.29    4.50
  -5   1 -12   70.79    4.60
  -5   1 -12   72.29    5.30
  -6  -1 -12   26.00    2.30
  -6  -1 -12   24.50    2.30
  -6  -1 -12   25.80    2.70
  -6   1 -12   21.00    3.10
  -6   1 -12   23.60    2.00
  -6   1 -12   26.30    2.60
  -6   1 -12   27.40    2.60
  -7  -1 -12   10.90    2.50
  -7  -1 -12   14.00    2.20
  -7  -1 -12   10.60    1.70
  -7  -1 -12   16.50    1.90
  -7   1 -12   15.90    1.40
  -7   1 -12   10.90    2.00
  -7   1 -12    9.70    1.80
  -7   1 -12   11.90    2.80
  -8  -1 -12    3.50    2.20
  -8  -1 -12    1.90    1.30
  -8  -1 -12    3.30    1.00
  -8  -1 -12    2.00    1.70
  -8   1 -12    0.00    2.10
  -8   1 -12    1.50    1.70
  -8   1 -12    1.80    1.40
  -9  -1 -12    1.60    1.50
  -9  -1 -12    0.60    2.10
  -9  -1 -12    1.70    1.60
  -9   1 -12    3.30    2.70
  -9   1 -12    0.50    1.80
  -9   1 -12    3.50    1.70
 -10  -1 -12    2.90    1.60
 -10  -1 -12    3.50    1.40
 -10   1 -12   -0.30    1.70
 -10   1 -12    2.00    2.40
 -11  -1 -12    6.90    1.90
 -11   1 -12    3.50    1.70
 -11  -2  12    2.70    1.30
 -11   2  12    0.60    1.20
 -10  -2  12    7.20    1.70
  10   2 -12   13.50    2.10
 -10   2  12   14.00    1.90
  -9  -2  12   -0.50    1.30
  -9   2  12   -0.20    1.20
   9   2 -12   -0.40    1.30
  -8  -2  12   52.89    3.90
  -8  -2  12   57.39    4.20
  -8   2  12   54.99    3.90
   7  -2 -12  264.27   14.80
  -7  -2  12  265.47   15.10
  -7   2  12  251.17   15.10
  -7   2  12  241.08   15.10
  -6  -2  12   38.70    2.90
   6  -2 -12   41.70    2.60
  -6  -2  12   42.80    3.30
   6   2 -12   39.30    3.00
  -6   2  12   39.50    2.90
  -5  -2  12    6.70    1.40
  -5  -2  12    4.90    0.70
   5  -2 -12    3.90    0.60
   5   2 -12    4.70    1.00
  -5   2  12    4.70    0.90
  -4  -2  12  277.87   20.60
  -3  -2  12 1237.18  105.49
  -3   2  12 1226.68   90.69
   2  -2 -12    0.90    0.60
   2  -2 -12    0.40    0.80
  -2   2  12    0.30    0.30
   2   2 -12   -0.20    1.00
   2   2 -12    0.50    0.60
   2   2 -12    0.50    0.70
  -1  -2  12 1632.84  130.99
  -1   2  12 1585.24  114.69
   0  -2  12  728.83   98.29
   0   2  12  750.82   75.09
   1  -2  12  224.28   90.09
   1   2  12  173.68   51.19
   2  -2  12  459.55  141.19
   2   2  12  631.24   84.89
  -3  -2 -12   16.00    1.80
  -3  -2 -12   17.00    1.50
  -3  -2 -12   15.50    1.40
  -3   2 -12   14.00    1.60
  -3   2 -12   18.60    2.40
  -3   2 -12   14.80    1.20
  -3   2 -12   16.50    1.70
  -4  -2 -12   38.70    2.80
  -4  -2 -12   39.80    2.80
  -4  -2 -12   43.80    3.20
  -4   2 -12   39.80    3.10
  -4   2 -12   43.70    3.00
  -4   2 -12   46.90    4.00
  -5  -2 -12   17.00    2.20
  -5  -2 -12   17.80    2.10
  -5  -2 -12   14.30    1.50
  -5  -2 -12   15.40    1.50
  -5   2 -12   19.50    2.00
  -5   2 -12   12.80    2.50
  -5   2 -12   15.30    2.00
  -5   2 -12   17.90    1.70
  -6  -2 -12   17.00    2.00
  -6  -2 -12   18.00    1.80
  -6  -2 -12   14.10    2.10
  -6   2 -12   15.40    1.60
  -6   2 -12   19.30    2.30
  -6   2 -12   13.60    1.90
  -6   2 -12   14.20    2.80
  -7  -2 -12    6.00    1.50
  -7  -2 -12    8.20    1.90
  -7  -2 -12    6.80    1.40
  -7   2 -12    7.40    1.90
  -7   2 -12    6.00    1.70
  -7   2 -12    4.50    2.50
  -8  -2 -12   -1.20    1.50
  -8  -2 -12   -0.60    1.10
  -8  -2 -12   -1.70    1.70
  -8  -2 -12    1.10    1.30
  -8   2 -12    0.10    2.30
  -8   2 -12    2.40    1.70
  -9  -2 -12   57.49    4.60
  -9  -2 -12   57.49    3.70
  -9  -2 -12   52.09    4.10
  -9  -2 -12   54.29    5.20
  -9   2 -12   56.69    4.70
  -9   2 -12   49.40    5.50
 -10  -2 -12    4.90    1.40
 -10  -2 -12    4.90    1.80
 -10   2 -12    4.00    2.50
 -10   2 -12    3.00    1.70
 -11  -3  12    0.40    1.10
 -10  -3  12    1.30    1.50
 -10   3  12    2.00    1.20
  -9  -3  12   38.00    2.90
  -9  -3  12   39.30    3.40
  -9   3  12   38.20    3.10
   9   3 -12   33.80    3.50
  -8  -3  12    3.70    1.60
  -8  -3  12    5.10    1.50
   8   3 -12    8.30    1.90
  -8   3  12    4.00    1.30
  -7  -3  12   25.40    2.40
  -7  -3  12   25.30    2.80
   7   3 -12   21.30    2.50
  -7   3  12   24.80    2.30
   6  -3 -12   23.50    1.70
  -6  -3  12   28.10    2.80
  -6   3  12   26.30    2.20
   6   3 -12   28.50    2.50
  -5  -3  12   34.70    3.20
   5  -3 -12   38.70    2.40
  -5  -3  12   34.40    2.60
   5   3 -12   36.50    2.80
  -5   3  12   37.10    2.60
  -4   3  12  550.64   52.89
   3  -3 -12   25.60    1.90
  -3  -3  12   24.60    6.10
  -3  -3  12   24.70    2.10
   3   3 -12   26.60    2.10
   3   3 -12   26.40    2.50
   2  -3 -12  249.97   14.70
   1  -3 -12   15.10    1.40
   1  -3 -12   15.80    1.70
   1   3 -12   14.50    1.70
   1   3 -12   18.00    1.60
   1   3 -12   18.40    2.00
   0  -3 -12   29.80    2.10
   0  -3 -12   28.80    2.40
   0   3 -12   28.50    2.10
   0   3 -12   29.30    2.10
   0   3 -12   27.00    2.50
   0   3 -12   27.50    2.40
  -1  -3 -12   25.20    2.00
  -1  -3 -12   27.50    2.40
  -1   3 -12   26.00    2.00
  -1   3 -12   26.70    2.60
  -1   3 -12   27.50    2.30
  -1   3 -12   22.90    2.20
   2   3  12  585.54   84.69
   3   3  12  156.48   78.19
  -4  -3 -12  125.29    7.70
  -4  -3 -12  131.19    7.90
  -4  -3 -12  134.79    8.20
  -4   3 -12  137.79    8.00
  -4   3 -12  124.59    8.10
  -4   3 -12  126.19    8.80
  -5  -3 -12    5.50    1.50
  -5  -3 -12    9.90    1.20
  -5  -3 -12    6.40    1.00
  -5   3 -12    3.20    1.00
  -5   3 -12   13.40    2.80
  -6  -3 -12    1.50    1.50
  -6  -3 -12    0.20    0.90
  -6  -3 -12    1.20    1.40
  -6   3 -12    3.00    1.60
  -6   3 -12   -0.50    2.10
  -7  -3 -12  453.95   26.80
  -7  -3 -12  442.16   26.20
  -7   3 -12  460.35   27.60
  -8  -3 -12    0.50    1.80
  -8  -3 -12    1.10    1.60
  -8  -3 -12   -0.40    1.20
  -8  -3 -12   -0.40    1.20
  -8   3 -12   -0.50    1.70
  -8   3 -12   -1.20    2.30
  -9  -3 -12   11.40    1.50
  -9  -3 -12   13.40    2.40
  -9   3 -12    7.60    2.70
  -9   3 -12    9.70    2.20
 -10  -3 -12    7.40    1.70
 -10   3 -12    9.70    2.90
 -10   3 -12    7.60    1.90
 -10  -4  12    0.80    1.20
  -9  -4  12   -0.50    1.30
  -9  -4  12    0.70    1.10
  -8  -4  12   51.79    4.10
  -8  -4  12   56.29    4.10
   8   4 -12   46.30    4.20
  -7  -4  12  112.19    7.80
  -7  -4  12  118.89    7.60
  -7  -4  12  113.99    7.60
   7   4 -12  124.09    7.80
   6  -4 -12   26.20    1.90
  -6  -4  12   33.40    3.30
   6   4 -12   28.70    3.00
   5  -4 -12    5.60    0.80
  -5  -4  12    4.80    1.70
  -5  -4  12    4.40    1.10
   5   4 -12    5.40    1.30
   5   4 -12    7.80    1.60
  -4   4  12  233.38   33.90
  -4   4  12  267.77   50.59
   4   4 -12  306.57  203.58
   3  -4 -12   65.89    4.10
  -3  -4  12   66.69    4.40
  -3  -4  12   66.79    4.90
   3   4 -12   64.29    4.40
   3   4 -12   66.19    4.50
  -2  -4  12   78.39    5.40
  -2  -4  12   86.69   10.60
   2  -4 -12   79.29    5.50
   2  -4 -12   92.19    5.30
   2   4 -12   83.79    5.80
   2   4 -12   90.29    5.50
   2   4 -12   96.79    5.60
  -1  -4  12  161.08   15.10
   1  -4 -12  152.58    9.60
   1   4 -12  150.38    9.60
   1   4 -12  164.48    9.80
   1   4 -12  167.78    9.50
   1   4 -12  157.08    9.50
   0  -4  12  113.79  137.09
   0   4  12  235.98   53.39
  -1  -4 -12   37.20    2.90
  -1  -4 -12   34.60    2.50
  -1   4 -12   35.80    2.90
  -1   4 -12   33.90    2.50
  -1   4 -12   33.90    3.20
  -2  -4 -12  158.38    9.50
  -2   4 -12  150.18    9.80
  -2   4 -12  150.58    9.40
  -3  -4 -12    8.00    1.60
  -3  -4 -12    8.70    1.20
  -3   4 -12    8.80    1.70
  -3   4 -12   10.10    2.30
  -3   4 -12    7.50    1.40
   4   4  12   58.39  136.49
  -4   4 -12  297.47  115.99
  -5  -4 -12   20.50    2.10
  -5  -4 -12   25.90    2.70
  -5   4 -12   17.70    3.20
  -5   4 -12   19.80    2.60
  -6  -4 -12    4.10    1.60
  -6  -4 -12    5.30    1.20
  -6   4 -12    3.60    1.80
  -6   4 -12    3.60    2.40
  -7  -4 -12  152.78    9.80
  -7  -4 -12  153.78   10.10
  -7   4 -12  162.38   10.20
  -7   4 -12  149.99   11.00
  -8  -4 -12    0.60    1.30
  -8  -4 -12   -0.40    1.60
  -8   4 -12   -0.70    2.30
  -8   4 -12   -0.40    1.70
  -9  -4 -12    1.60    1.50
  -9  -4 -12    2.40    1.20
  -9   4 -12    0.50    1.70
  -9   4 -12    1.80    2.30
 -10  -4 -12   -0.50    1.20
 -10   4 -12   -0.20    2.00
 -10   4 -12   -0.60    1.50
 -10  -5  12    4.70    1.30
  -9  -5  12   -0.70    1.30
  -9  -5  12    0.40    1.10
  -8  -5  12    7.00    1.70
  -8  -5  12    8.70    1.80
  -7  -5  12    6.30    1.80
  -7  -5  12    6.80    1.60
  -6  -5  12   12.90    1.60
  -5  -5  12  105.69    7.20
   5  -5 -12  102.59    6.20
  -5  -5  12   97.19    6.40
  -4  -5  12   49.70    4.20
  -4  -5  12   41.60    3.40
   4  -5 -12   47.00    3.10
   4   5 -12   45.30    3.70
  -3  -5  12    2.40    1.60
  -3  -5  12    0.20    1.10
   3  -5 -12    0.10    0.60
   2  -5 -12    1.30    0.70
  -2  -5  12    0.40    1.00
  -2  -5  12    4.40    1.70
  -1  -5  12  138.99    8.80
   1  -5 -12  137.09    8.40
  -1  -5  12  133.79    8.30
   1   5 -12  129.99    8.40
   0  -5  12   69.79    4.90
   0  -5 -12   80.49    5.20
   0  -5 -12   75.39    4.80
   0  -5  12   77.49    5.40
   0   5 -12   71.29    5.30
  -1  -5 -12   40.70    3.00
   1  -5  12   41.50    3.60
   1  -5  12   40.90    3.10
  -1  -5 -12   46.00    3.50
  -1   5 -12   35.20    3.70
  -2  -5 -12   55.39    3.70
  -2  -5 -12   55.19    4.10
   2  -5  12   52.69    4.20
  -2   5 -12   52.29    4.70
  -3  -5 -12   24.20    2.20
  -3  -5 -12   21.30    2.60
  -3   5 -12   20.10    3.00
  -4  -5 -12  247.78   14.70
  -4  -5 -12  247.38   14.30
  -4   5 -12  224.58   15.30
  -5  -5 -12   11.40    2.00
  -5  -5 -12    8.00    1.50
  -5   5 -12    6.30    2.00
  -5   5 -12    7.40    2.70
  -6  -5 -12   58.29    4.50
  -6  -5 -12   55.99    4.00
  -6   5 -12   56.99    5.70
  -6   5 -12   57.49    4.90
  -7  -5 -12    5.20    1.60
   7  -5  12    7.90    1.40
  -7  -5 -12    7.90    2.20
  -7   5 -12    3.40    2.50
  -7   5 -12    7.40    2.10
  -8  -5 -12    6.30    1.60
  -8  -5 -12    2.00    1.50
  -8   5 -12    2.10    2.30
  -8   5 -12    6.60    2.20
  -9  -5 -12    2.90    1.10
  -9  -5 -12    3.20    1.50
  -9   5 -12    2.60    2.60
  -9  -6  12   24.50    2.60
  -9  -6  12   26.60    2.40
  -8  -6  12    0.80    1.50
  -8  -6  12    0.00    1.30
  -7  -6  12   -1.90    1.30
  -7  -6  12    0.10    1.60
  -6  -6  12   34.90    3.90
  -5  -6  12   97.29    6.60
  -5  -6  12  105.89    7.50
   5  -6 -12  107.39    6.40
  -4  -6  12  163.18    9.90
  -4  -6  12  156.68   10.60
   4  -6 -12  161.28    9.60
  -3  -6  12   16.40    2.60
   3  -6 -12   13.90    1.50
  -3  -6  12   11.30    1.70
  -2  -6  12  108.89    7.40
  -2  -6  12   99.89    6.70
   2  -6 -12  101.69    6.40
  -1  -6  12  118.29    8.10
   1  -6 -12  133.39    8.00
  -1  -6  12  138.29    8.80
   0  -6 -12   29.80    3.10
   0  -6  12   31.20    3.50
   0  -6  12   32.50    2.80
   0  -6 -12   31.60    2.60
   0   6 -12   32.10    3.30
  -1  -6 -12   56.19    3.70
   1  -6  12   56.29    4.50
   1  -6  12   60.59    3.90
  -1  -6 -12   47.10    4.20
  -1   6 -12   42.40    4.60
  -2  -6 -12    1.90    1.50
   2  -6  12    5.50    1.40
  -2  -6 -12    2.20    1.10
  -2   6 -12    3.10    2.00
  -3  -6 -12  104.49    6.90
  -3  -6 -12  100.39    6.40
   3  -6  12   96.09    6.40
  -3   6 -12   94.79    7.50
  -4  -6 -12   16.70    2.50
  -4  -6 -12   18.30    2.00
   4  -6  12   20.50    2.10
  -4   6 -12   22.60    3.70
  -5  -6 -12   16.80    1.80
   5  -6  12   21.60    2.00
  -5  -6 -12   16.00    2.40
  -5   6 -12   16.40    3.30
  -6  -6 -12   42.40    3.30
   6  -6  12   43.40    3.20
  -6  -6 -12   49.10    4.00
  -6   6 -12   44.10    5.40
  -7  -6 -12   17.60    2.50
  -7  -6 -12   14.70    2.10
  -7   6 -12   11.30    2.90
  -8  -6 -12   -0.50    1.20
  -8  -6 -12   -0.30    1.20
  -8   6 -12    0.90    2.10
  -8  -7  12    1.00    1.00
  -8  -7  12   -0.90    1.10
  -7  -7  12    7.10    2.00
  -7  -7  12    3.50    1.30
  -6  -7  12   -0.20    1.30
  -6  -7  12   -0.50    1.50
   5  -7 -12    0.10    0.80
  -5  -7  12   -0.70    1.20
  -5  -7  12   -1.20    1.70
  -4  -7  12    5.20    2.20
  -4  -7  12    4.60    1.40
   4  -7 -12    6.70    1.10
  -3  -7  12   10.60    1.90
   3  -7 -12   12.20    1.50
  -3  -7  12   12.90    2.70
   2  -7 -12    1.00    1.00
  -2  -7  12    1.80    1.90
  -2  -7  12    0.40    1.20
  -1  -7  12    2.00    2.00
  -1  -7  12    0.70    1.10
   1  -7 -12    1.20    1.00
   0  -7  12    0.90    1.30
   0  -7 -12    1.70    1.10
   0  -7  12    1.20    1.90
   1  -7  12  121.69    7.40
  -1  -7 -12  118.49    7.80
  -1  -7 -12  115.49    7.20
  -1   7 -12   96.39    7.80
  -2  -7 -12    2.00    1.20
  -2  -7 -12    1.10    1.60
   2  -7  12    2.00    1.10
  -2   7 -12    4.50    2.40
   3  -7  12    3.10    1.20
  -3  -7 -12    3.50    1.30
  -3  -7 -12    3.40    1.70
  -3   7 -12    2.50    2.40
  -4  -7 -12   42.30    3.40
  -4  -7 -12   49.99    4.20
   4  -7  12   40.80    3.30
  -4   7 -12   38.00    4.80
  -5  -7 -12    0.90    1.20
   5  -7  12   -0.80    0.80
  -5  -7 -12    1.10    1.50
  -5   7 -12   -1.90    2.40
  -6  -7 -12    1.20    1.60
  -6   7 -12    2.00    2.70
  -7  -7 -12    2.10    1.40
  -7  -7 -12    3.30    1.60
  -7   7 -12    2.40    2.40
  -6  -8  12    0.30    1.00
  -6  -8  12    0.90    1.40
  -5  -8  12    0.90    1.70
  -5  -8  12    1.40    1.20
  -5  -8  12    0.60    1.10
   4  -8 -12    1.00    0.90
  -4  -8  12   -0.40    1.20
  -4  -8  12    0.10    1.70
   3  -8 -12    3.60    1.10
  -3  -8  12    4.70    1.60
  -3  -8  12    2.70    2.10
  -2  -8  12   14.50    2.10
  -2  -8  12   22.60    3.30
   2  -8 -12   12.20    1.60
  -1  -8  12    2.70    2.10
   1  -8 -12   -0.20    1.00
  -1  -8  12   -0.10    1.30
   0  -8 -12    0.20    1.10
   0  -8  12    1.70    1.30
   1  -8  12    6.20    1.50
  -1  -8 -12    7.60    1.40
  -2  -8 -12    2.40    1.80
  -2  -8 -12   -0.10    1.10
   2  -8  12   -1.40    1.10
  -3  -8 -12   -0.70    1.10
  -3  -8 -12   -0.60    1.60
   3  -8  12   -0.10    0.90
  -4  -8 -12   29.10    3.30
  -4  -8 -12   26.00    2.50
   4  -8  12   29.90    2.40
  -4   8 -12   22.70    3.60
  -5  -8 -12   17.90    2.40
  -5  -8 -12   12.90    1.70
  -5   8 -12   10.60    3.00
  -4  -9  12    9.50    1.50
  -4  -9  12    9.30    2.10
  -3  -9  12   10.30    1.60
   3  -9 -12    9.20    1.30
  -3  -9  12   14.20    2.60
  -2  -9  12    0.80    1.10
   2  -9 -12   -0.70    1.00
   1  -9 -12   11.70    1.60
  -1  -9  12   11.10    1.70
   0  -9 -12    7.60    1.40
   0  -9  12    5.00    1.20
   1  -9  12   -1.00    1.10
  -1  -9 -12    0.50    1.10
  -2  -9 -12   63.09    4.30
   2  -9  12   61.29    4.30
   3  -9  12    6.10    1.20
  -3  -9 -12    4.10    1.10
 -11   0  13   -0.60    1.30
  11   0 -13    0.10    0.90
  10   0 -13   -1.40    1.00
 -10   0  13    0.10    1.20
  -9   0  13   -1.20    1.10
   8   0 -13   -0.20    0.70
  -8   0  13    0.60    1.20
  -7   0  13    0.20    1.10
  -7   0  13   -0.10    0.60
   7   0 -13    0.70    0.70
  -6   0  13   -0.40    0.90
   6   0 -13   -0.20    0.60
  -6   0  13    0.50    0.70
  -5   0  13   -0.10    0.90
   5   0 -13   -0.40    0.50
   4   0 -13    0.30    0.80
   4   0 -13   -0.20    0.50
   3   0 -13   -0.20    0.50
   3   0 -13    0.50    0.80
   2   0 -13    0.40    0.80
   2   0 -13    0.10    0.60
   1   0 -13   -0.50    0.60
   1   0 -13    0.20    0.80
   0   0 -13    0.40    0.60
   0   0 -13   -0.10    0.80
   0   0 -13    0.40    0.40
  -1   0 -13   -0.40    0.80
  -1   0 -13   -0.40    0.60
  -1   0 -13    1.00    0.60
  -2   0 -13   -0.10    0.60
  -2   0 -13   -0.40    0.80
  -2   0 -13   -0.10    0.70
  -3   0 -13    0.80    0.60
  -3   0 -13    0.90    0.80
  -3   0 -13    0.00    0.70
  -3   0 -13   -0.10    0.80
  -4   0 -13   -0.30    0.50
  -4   0 -13   -0.80    0.90
  -4   0 -13   -0.60    0.80
  -4   0 -13   -0.60    0.80
  -5   0 -13   -1.30    0.90
  -5   0 -13    1.30    1.00
  -5   0 -13    0.00    0.80
  -6   0 -13   -0.70    1.70
  -6   0 -13   -0.30    1.20
  -6   0 -13    0.20    1.30
  -6   0 -13    0.70    0.90
  -7   0 -13   -0.30    0.80
  -7   0 -13   -0.90    2.00
  -7   0 -13   -0.10    1.20
  -7   0 -13    2.30    1.50
  -8   0 -13    0.20    1.40
  -8   0 -13   -0.50    1.40
  -8   0 -13    0.40    0.70
  -8   0 -13    0.80    2.20
  -9   0 -13    0.80    1.30
  -9   0 -13   -0.70    1.60
  -9   0 -13    0.00    2.30
 -10   0 -13    1.60    1.80
 -10   0 -13   -1.10    2.10
 -11   0 -13    0.40    1.40
 -11  -1  13   -0.80    1.30
  11  -1 -13    0.60    0.80
 -11   1  13    0.90    1.20
 -10  -1  13    1.40    1.40
 -10   1  13    0.30    1.30
  10   1 -13    0.00    1.20
  -9  -1  13   47.00    3.70
  -9   1  13   44.40    3.60
  -8  -1  13   11.00    1.20
   8  -1 -13   13.50    1.30
  -8  -1  13   15.60    2.10
  -8   1  13   12.90    1.70
   8   1 -13   10.60    1.50
  -7  -1  13  137.99    8.90
   7  -1 -13  149.59    8.60
  -7  -1  13  143.79    8.80
   7   1 -13  142.49    8.70
  -7   1  13  148.09    8.90
  -6  -1  13   27.20    2.60
  -6  -1  13   34.90    2.70
   6  -1 -13   33.50    2.20
   6   1 -13   32.50    2.40
  -6   1  13   32.00    2.10
  -6   1  13   33.40    2.50
   5  -1 -13    6.70    0.80
  -5  -1  13    4.80    3.00
   5   1 -13    8.80    1.50
   5   1 -13    5.90    1.00
  -5   1  13    8.00    1.10
   4  -1 -13    4.40    0.70
  -4  -1  13    5.60    0.70
   4   1 -13    4.00    1.20
   4   1 -13    5.60    0.90
  -4   1  13    6.00    0.90
   3  -1 -13  150.98    9.10
  -3  -1  13  156.38    9.00
   3   1 -13  151.38    9.20
   2  -1 -13   85.39    5.40
   2   1 -13   91.89    5.60
   2   1 -13   88.09    5.30
  -1  -1  13  244.88   49.20
  -1   1  13  180.48   40.30
   0  -1 -13    4.00    0.70
   0  -1 -13    3.00    0.90
   0   1 -13    1.70    0.90
   0   1 -13    5.10    0.70
   0   1 -13    3.30    0.70
   1  -1  13  584.84   86.39
   1   1  13  480.05   66.09
   2  -1  13 1833.42  164.18
   2   1  13 1646.24  147.09
  -3  -1 -13    1.50    0.70
  -3  -1 -13    1.40    1.00
  -3  -1 -13    0.60    0.90
  -3   1 -13    1.00    0.60
  -3   1 -13    0.80    0.80
  -3   1 -13    1.10    0.80
  -5  -1 -13   13.90    1.50
  -5  -1 -13   11.30    1.60
  -5  -1 -13   10.70    1.70
  -5  -1 -13   10.90    1.00
  -5   1 -13   10.80    1.60
  -5   1 -13   11.50    1.40
  -5   1 -13   16.80    2.60
  -5   1 -13    8.50    1.40
  -6  -1 -13    1.60    1.30
  -6  -1 -13   -0.80    0.90
  -6  -1 -13   -1.10    1.10
  -6   1 -13    0.90    1.20
  -6   1 -13    0.60    0.80
  -6   1 -13    1.10    1.20
  -6   1 -13    0.00    1.90
  -7  -1 -13    5.40    2.10
  -7  -1 -13    6.90    1.30
  -7  -1 -13    9.90    1.60
  -7  -1 -13    6.00    1.70
  -7   1 -13    7.90    1.80
  -7   1 -13    5.80    1.00
  -7   1 -13    6.90    2.70
  -7   1 -13    7.50    1.70
  -8  -1 -13   44.60    4.90
  -8  -1 -13   46.80    3.70
  -8  -1 -13   45.50    4.00
  -8  -1 -13   45.00    3.30
  -8   1 -13   47.00    4.10
  -8   1 -13   47.50    5.20
  -8   1 -13   46.70    3.80
  -9  -1 -13   29.80    3.20
  -9  -1 -13   30.60    3.80
  -9  -1 -13   29.40    2.80
  -9   1 -13   28.50    3.10
  -9   1 -13   18.40    3.40
 -10  -1 -13    8.00    2.10
 -10   1 -13    8.60    2.00
 -10   1 -13    7.10    2.60
 -11  -1 -13   35.70    3.30
 -11   1 -13   28.80    3.30
 -11  -2  13   11.50    1.70
 -11   2  13    8.80    1.50
 -10  -2  13   25.30    2.80
  10   2 -13   25.70    2.70
 -10   2  13   23.20    2.40
  -9  -2  13    0.70    1.40
   9   2 -13    0.50    1.40
  -9   2  13    1.80    1.30
  -8  -2  13   12.90    2.00
  -8  -2  13   16.30    2.00
  -8   2  13   18.10    2.00
  -7  -2  13   47.80    3.80
  -7  -2  13   51.39    3.80
   7  -2 -13   47.60    3.10
  -7   2  13   45.40    3.50
   7   2 -13   57.49    3.70
  -6  -2  13   86.89    5.50
  -6  -2  13   91.49    6.00
   6  -2 -13   87.59    5.30
  -6   2  13   85.39    5.50
   6   2 -13   95.39    5.70
  -5  -2  13  306.27   18.00
  -5  -2  13  314.37   18.00
  -4  -2  13   52.69    3.50
  -4  -2  13   59.09    7.60
   4  -2 -13   54.09    3.40
   4   2 -13   57.99    4.00
  -4   2  13   53.29    3.40
   4   2 -13   55.39    3.60
  -3  -2  13   85.69    5.10
   3  -2 -13   78.39    5.10
   3  -2 -13   85.09    5.00
   3   2 -13   87.99    5.10
  -3   2  13   76.19    4.90
   3   2 -13   80.89    5.40
  -2  -2  13  877.41   99.29
  -2   2  13  847.92   74.79
  -1  -2  13  166.18   59.09
  -1   2  13  161.38   35.70
   0  -2  13  119.69   70.39
   0   2  13  188.28   45.60
  -1  -2 -13   33.60    2.40
  -1   2 -13   34.60    2.30
   2  -2  13  342.47  151.18
   2   2  13  483.75   76.89
  -3  -2 -13    8.80    1.50
  -3  -2 -13   12.70    1.30
  -3  -2 -13   10.30    1.10
  -3   2 -13    9.80    1.40
  -3   2 -13   12.50    1.50
  -3   2 -13   10.00    1.00
  -3   2 -13   11.50    2.10
   4   2  13  313.27  145.49
  -5  -2 -13    0.90    0.90
  -5  -2 -13    0.50    0.70
  -5  -2 -13    0.80    1.10
  -5  -2 -13    0.50    1.20
  -5   2 -13    2.00    0.90
  -5   2 -13   -1.00    1.80
  -5   2 -13    1.40    1.30
  -6  -2 -13  143.99    8.90
  -6  -2 -13  157.38    9.40
  -6  -2 -13  146.09    9.20
  -6   2 -13  147.79    9.30
  -6   2 -13  141.69    8.80
  -6   2 -13  145.49   10.10
  -7  -2 -13   10.90    1.60
  -7  -2 -13    9.40    2.00
  -7  -2 -13    9.20    1.60
  -7   2 -13    8.60    2.90
  -7   2 -13    9.70    2.10
  -8  -2 -13  103.19    7.50
  -8  -2 -13   96.79    6.40
  -8  -2 -13   96.79    6.40
  -8  -2 -13   99.59    6.90
  -8   2 -13  102.49    6.90
  -8   2 -13  104.29    8.10
  -9  -2 -13    2.80    1.00
  -9  -2 -13    3.30    2.20
  -9  -2 -13    3.90    1.40
  -9  -2 -13    2.40    1.60
  -9   2 -13    0.60    1.70
  -9   2 -13    7.10    2.90
 -10  -2 -13    6.50    1.70
 -10   2 -13   11.60    2.90
 -10   2 -13    8.10    2.00
 -11  -3  13    1.60    1.10
 -10  -3  13    2.80    1.40
  -9  -3  13    3.10    1.50
  -9  -3  13    1.90    1.00
  -9   3  13    2.60    1.20
   9   3 -13    2.90    1.70
  -8  -3  13   33.90    3.20
  -8  -3  13   37.60    3.10
   8   3 -13   31.50    3.30
  -8   3  13   31.90    2.80
  -7  -3  13    1.10    1.40
  -7  -3  13    1.90    1.40
  -7  -3  13    3.20    1.30
   7   3 -13    0.90    1.30
   7   3 -13    1.30    1.20
  -7   3  13    1.20    1.10
   6  -3 -13  437.56   25.10
  -6  -3  13  440.26   25.40
  -6   3  13  430.16   25.20
  -5  -3  13  111.09    7.40
  -5  -3  13  117.99    6.90
   5  -3 -13  116.19    6.70
   5   3 -13  112.09    7.00
  -5   3  13  106.49    6.70
  -4  -3  13    0.80    3.50
   4  -3 -13    2.60    0.70
  -4  -3  13    1.80    0.80
  -4  -3  13    3.90    1.50
   4   3 -13    0.60    0.90
  -4   3  13    1.30    0.50
  -3  -3  13   40.30    2.80
   3  -3 -13   37.30    2.50
  -3  -3  13   47.90    9.00
   3   3 -13   34.70    3.10
   3   3 -13   37.60    2.80
   2  -3 -13  268.27   15.70
   1  -3 -13  226.88   13.10
   1   3 -13  216.48   13.10
   0  -3 -13   70.99    4.30
   0  -3 -13   63.29    4.50
   0   3 -13   73.19    4.40
   0   3 -13   60.79    4.60
   0   3 -13   75.29    4.40
   0   3 -13   72.39    4.70
  -1  -3 -13    1.90    1.10
  -1  -3 -13    1.00    0.80
  -1   3 -13    0.50    1.20
  -1   3 -13    0.70    1.00
  -1   3 -13    1.60    1.00
  -1   3 -13    0.40    0.70
  -2  -3 -13  104.69    6.80
  -2   3 -13  111.59    6.70
  -2   3 -13  116.49    7.20
  -2   3 -13  107.19    6.40
  -2   3 -13   99.09    6.70
  -3  -3 -13   31.10    2.80
  -3  -3 -13   33.80    2.40
  -3   3 -13   26.40    2.60
  -3   3 -13   41.00    2.90
  -3   3 -13   37.90    3.60
  -4  -3 -13   13.40    1.90
  -4  -3 -13   16.80    1.40
  -4   3 -13   11.80    1.50
  -4   3 -13   13.40    2.50
  -4   3 -13   12.70    1.80
  -5  -3 -13   46.60    3.70
  -5  -3 -13   48.20    3.20
  -5  -3 -13   46.50    3.10
  -5   3 -13   58.69    4.90
  -5   3 -13   37.20    3.70
  -5   3 -13   42.20    3.20
  -6  -3 -13   66.29    4.60
  -6  -3 -13   62.29    4.80
  -6  -3 -13   58.39    4.10
  -6   3 -13   63.99    4.80
  -6   3 -13   55.29    5.70
  -7  -3 -13   79.09    5.30
  -7  -3 -13   83.79    5.70
  -7  -3 -13   87.29    6.00
  -7   3 -13   76.19    5.90
  -7   3 -13   77.69    7.10
  -8  -3 -13    3.60    1.80
  -8  -3 -13    3.90    2.00
  -8  -3 -13    4.20    1.40
  -8   3 -13    2.70    2.70
  -8   3 -13    3.20    1.80
  -9  -3 -13    2.10    1.10
  -9  -3 -13    3.10    1.60
  -9   3 -13    2.40    1.80
  -9   3 -13    2.70    2.70
 -10  -3 -13    3.70    1.60
 -10   3 -13    1.60    1.70
 -10   3 -13    1.60    2.20
 -10  -4  13    2.70    1.40
  -9  -4  13   21.20    2.40
  -9  -4  13   27.20    2.60
  -8  -4  13   51.59    4.10
  -8  -4  13   53.09    4.20
   8   4 -13   46.80    4.20
  -7  -4  13   76.49    5.20
  -7  -4  13   74.49    5.50
  -7  -4  13   68.09    5.70
   7   4 -13   70.29    5.30
   6  -4 -13    4.70    0.70
  -6  -4  13    3.30    1.70
   6   4 -13    8.00    1.80
  -5  -4  13  324.77   18.90
   5  -4 -13  321.77   18.70
   4  -4 -13    5.10    0.80
  -4  -4  13    6.50    1.20
  -4  -4  13    3.90    1.60
   4   4 -13    4.90    1.20
  -4   4  13    2.60    2.00
   4   4 -13    6.80    1.50
  -3  -4  13    4.10    1.20
   3  -4 -13    2.60    0.70
  -3  -4  13    1.80    1.50
   3   4 -13    1.90    1.10
   3   4 -13    2.40    1.00
  -2  -4  13  224.08   18.20
   2  -4 -13  191.68   11.70
   2   4 -13  187.68   11.60
   1  -4 -13  309.27   18.80
  -1  -4  13  333.07   25.10
   1   4 -13  336.37   18.80
   1   4 -13  304.67   18.60
   0  -4 -13  120.99    7.70
   0   4 -13  133.09    7.90
   0   4 -13  125.89    7.50
   0   4 -13  115.19    7.80
  -1   4 -13  190.78   11.80
  -1   4 -13  190.78   11.20
  -2  -4 -13  162.58   10.30
  -2   4 -13  173.88   10.70
  -2   4 -13  164.58   10.20
  -3  -4 -13    1.40    1.20
  -3  -4 -13    3.40    1.10
  -3   4 -13    2.60    1.20
  -3   4 -13    2.30    1.90
  -3   4 -13    3.40    1.40
  -4  -4 -13  122.49    7.50
  -4  -4 -13  124.19    7.90
  -4   4 -13  120.49    8.70
  -4   4 -13  121.79    7.60
  -5  -4 -13   94.99    6.30
  -5  -4 -13   88.79    5.80
  -5   4 -13   87.59    6.40
  -5   4 -13   97.39    7.30
  -6  -4 -13  263.57   16.00
  -6  -4 -13  291.67   16.50
  -6   4 -13  268.67   16.60
  -6   4 -13  265.07   17.40
  -7  -4 -13    0.70    1.70
  -7  -4 -13   -0.60    1.40
  -7   4 -13    0.00    2.50
  -7   4 -13    0.10    1.80
  -8  -4 -13    0.70    1.40
  -8  -4 -13    0.60    1.40
  -8   4 -13   -0.10    1.70
  -8   4 -13   -1.40    2.30
  -9  -4 -13    0.70    1.50
  -9  -4 -13    0.60    1.10
  -9   4 -13    1.10    2.40
  -9   4 -13    0.00    1.70
 -10  -4 -13    1.90    1.30
 -10   4 -13    2.70    2.20
 -10   4 -13   -0.80    1.50
 -10  -5  13   -0.30    1.00
  -9  -5  13    6.40    1.50
  -9  -5  13    9.10    1.60
  -8  -5  13   35.80    3.60
  -8  -5  13   45.50    3.50
  -7  -5  13    4.80    1.80
  -7  -5  13    0.90    1.60
  -6  -5  13   10.50    2.30
   5  -5 -13   42.80    2.90
  -5  -5  13   43.80    3.20
  -5  -5  13   35.90    4.00
   5   5 -13   45.30    3.70
   4  -5 -13  136.49    7.90
  -4  -5  13  123.69    8.10
  -4  -5  13  123.99    8.70
   4   5 -13  134.89    8.30
  -3   5  13  456.85   31.40
  -2  -5  13    1.40    1.60
  -2  -5  13    2.80    1.20
   2  -5 -13    1.50    0.80
   1  -5 -13   74.19    5.20
  -1  -5  13   73.59    5.70
  -1  -5  13   80.49    5.20
   1  -5 -13   82.09    4.90
   0  -5  13    0.70    1.50
   0  -5  13    0.00    1.00
   0  -5 -13    0.70    1.20
   0  -5 -13    1.10    0.80
   0   5 -13    1.60    1.40
  -1  -5 -13  146.39    8.80
   1  -5  13  158.48    9.00
   1  -5  13  141.39    9.40
  -1  -5 -13  136.79    9.20
  -1   5 -13  149.59    9.50
  -2  -5 -13   35.10    3.20
   2  -5  13   34.80    3.30
  -2  -5 -13   33.00    2.70
  -2   5 -13   36.00    3.80
  -3  -5 -13    1.40    1.00
  -3  -5 -13    0.70    1.30
  -3   5 -13    2.80    2.10
  -4  -5 -13    3.10    1.70
  -4  -5 -13   -0.40    1.00
  -4   5 -13    2.30    2.20
  -5  -5 -13  104.09    6.60
  -5  -5 -13  103.19    7.10
  -5   5 -13  102.19    7.20
  -5   5 -13  108.29    8.20
  -6  -5 -13    1.20    1.10
  -6  -5 -13   -0.60    1.40
  -6   5 -13    0.30    2.70
  -6   5 -13    3.80    1.90
   7  -5  13   24.00    2.10
  -7  -5 -13   27.10    3.10
  -7  -5 -13   26.90    3.00
  -7   5 -13   23.60    3.90
  -7   5 -13   19.50    2.80
  -8  -5 -13   11.30    2.20
  -8  -5 -13    7.80    1.60
  -8   5 -13    6.20    2.60
  -8   5 -13   12.80    2.50
  -9  -5 -13    0.90    1.00
  -9  -5 -13    1.80    1.40
  -9   5 -13    0.40    2.10
  -9  -6  13   14.00    1.80
  -9  -6  13    8.40    1.40
  -8  -6  13   -0.80    1.20
  -8  -6  13    1.50    1.40
  -7  -6  13    9.80    2.10
  -7  -6  13   12.50    1.80
  -6  -6  13   11.80    2.50
  -5  -6  13   32.70    3.90
  -5  -6  13   31.90    2.90
   5  -6 -13   33.30    2.50
   4  -6 -13    0.90    0.90
  -4  -6  13    1.20    1.90
  -4  -6  13    0.20    1.30
  -3  -6  13   18.50    2.90
   3  -6 -13   20.20    1.90
  -3  -6  13   15.70    2.00
  -2  -6  13    2.90    1.90
  -2  -6  13    4.50    1.40
   2  -6 -13    3.30    1.00
  -1  -6  13   94.19    7.20
   1  -6 -13  106.39    6.40
  -1  -6  13  101.29    6.60
   0  -6 -13    6.80    1.30
   0  -6  13    5.90    1.40
   0  -6  13    6.90    2.10
   0  -6 -13    8.40    1.80
   0   6 -13    6.30    1.90
  -1  -6 -13   17.40    1.90
  -1  -6 -13   15.40    2.30
   1  -6  13   18.60    2.80
   1  -6  13   15.80    1.90
  -1   6 -13   19.90    2.80
   2  -6  13    7.00    1.50
  -2  -6 -13    6.00    1.80
  -2  -6 -13    4.40    1.20
  -2   6 -13    9.70    2.50
  -3  -6 -13    1.00    1.10
   3  -6  13    0.10    1.10
  -3  -6 -13   -0.10    1.50
  -3   6 -13    0.80    2.10
  -4  -6 -13   12.50    2.30
  -4  -6 -13   13.50    1.80
   4  -6  13    9.60    1.60
  -4   6 -13    5.60    2.50
  -5  -6 -13   28.30    3.20
  -5  -6 -13   27.40    2.50
   5  -6  13   24.80    2.40
  -5   6 -13   28.90    4.30
  -6  -6 -13    1.30    1.70
   6  -6  13    0.00    0.80
  -6   6 -13   -1.20    2.20
  -7  -6 -13    0.90    1.40
  -7  -6 -13    1.20    1.50
  -7   6 -13    2.60    2.50
  -8  -6 -13    8.00    1.70
  -8  -6 -13    6.30    1.40
  -8   6 -13    5.20    2.50
  -8  -7  13    1.80    1.20
  -8  -7  13    2.40    0.90
  -7  -7  13    7.70    1.50
  -7  -7  13    5.10    1.80
  -6  -7  13    4.90    1.80
  -6  -7  13    8.80    1.60
   5  -7 -13   73.99    4.70
  -5  -7  13   77.19    5.90
  -5  -7  13   68.49    5.00
  -4  -7  13   51.09    4.80
   4  -7 -13   46.40    3.30
  -4  -7  13   42.10    3.60
   3  -7 -13    1.20    0.90
  -3  -7  13    1.20    1.40
  -3  -7  13    1.10    2.00
   2  -7 -13   26.10    2.30
  -2  -7  13   26.10    3.40
  -2  -7  13   17.20    2.20
  -1  -7  13    0.90    2.00
   1  -7 -13    0.90    1.00
  -1  -7  13   -0.20    1.10
   0  -7 -13   19.80    2.10
   0  -7  13   20.90    2.40
   0  -7  13   15.50    2.70
   1  -7  13   16.70    2.00
  -1  -7 -13   11.30    2.20
  -1  -7 -13   14.90    1.80
  -1   7 -13   18.30    2.90
   2  -7  13   42.10    3.50
  -2  -7 -13   47.30    3.40
  -2  -7 -13   44.90    4.10
  -2   7 -13   39.10    4.60
   3  -7  13  103.49    6.60
  -3  -7 -13  102.69    6.50
  -3  -7 -13  101.49    7.10
  -3   7 -13   94.39    7.70
  -4  -7 -13   -1.20    1.40
   4  -7  13    2.20    1.00
  -4  -7 -13    0.80    1.10
  -4   7 -13    2.30    2.50
   5  -7  13   16.50    1.70
  -5  -7 -13   15.30    1.80
  -5  -7 -13   17.70    2.60
  -5   7 -13   15.50    3.30
  -6  -7 -13   -0.40    1.30
  -6   7 -13   -0.30    2.60
  -7  -7 -13    4.60    1.40
  -7  -7 -13    5.10    1.50
  -7   7 -13    6.80    2.60
  -6  -8  13    2.40    1.60
  -6  -8  13    1.40    1.00
  -5  -8  13   10.10    1.60
  -5  -8  13    8.30    2.10
  -4  -8  13   42.80    3.50
  -4  -8  13   49.10    4.60
   4  -8 -13   45.20    3.20
   3  -8 -13    7.20    1.30
  -3  -8  13    7.60    1.50
  -3  -8  13    4.60    2.40
  -2  -8  13   43.10    4.70
  -2  -8  13   37.80    3.50
   2  -8 -13   46.70    3.30
  -1  -8  13   13.50    2.00
  -1  -8  13   16.70    3.70
   1  -8 -13    9.50    1.50
   0  -8 -13  115.79    7.10
   0  -8  13  108.09    7.30
   1  -8  13   43.40    3.60
  -1  -8 -13   43.70    3.40
  -2  -8 -13   44.40    4.10
  -2  -8 -13   33.80    3.10
   2  -8  13   37.30    3.20
   3  -8  13   34.90    3.10
  -3  -8 -13   39.90    3.20
  -3  -8 -13   42.40    4.00
  -4  -8 -13   26.00    3.00
  -4  -8 -13   19.10    2.10
   4  -8  13   22.80    2.10
  -4   8 -13   16.00    3.20
  -5  -8 -13   10.30    1.50
  -5  -8 -13   13.00    2.10
  -5   8 -13   14.30    3.00
  -3  -9  13   20.00    2.10
   3  -9 -13   17.50    1.70
  -2  -9  13   43.70    3.40
   2  -9 -13   42.80    3.20
   1  -9 -13    9.40    1.30
  -1  -9  13   11.80    1.60
   0  -9 -13   13.10    1.60
   0  -9  13   10.80    1.70
   1  -9  13   10.10    1.40
  -1  -9 -13   10.80    1.40
   2  -9  13    5.70    1.20
  -2  -9 -13    4.70    1.10
   3  -9  13    0.10    0.90
  -3  -9 -13    1.30    1.10
 -11   0  14    3.10    1.30
  11   0 -14    3.10    1.10
 -10   0  14   -0.10    1.20
  -9   0  14   28.60    2.80
   8   0 -14   82.89    5.20
  -8   0  14   80.59    5.50
  -7   0  14    4.40    1.30
   7   0 -14    5.30    1.00
  -7   0  14    4.10    0.80
  -5   0  14  539.15   61.69
   4   0 -14   29.70    2.10
   4   0 -14   32.30    2.50
   3   0 -14  206.48   12.20
  -2   0  14  170.18   40.40
  -1   0  14 1242.28   99.79
   0   0 -14   31.30    2.10
   0   0 -14   31.80    2.40
   0   0 -14   29.90    1.90
   1   0  14 2431.26  180.58
   2   0  14  561.54   91.19
  -3   0 -14   20.10    1.80
  -3   0 -14   14.40    1.70
  -3   0 -14   18.40    1.40
  -4   0 -14    0.10    0.90
  -4   0 -14    0.60    0.90
  -4   0 -14   -0.40    0.50
  -4   0 -14   -0.60    0.80
  -5   0 -14   24.70    2.30
  -5   0 -14   20.80    2.10
  -5   0 -14   20.80    2.00
  -6   0 -14  275.67   16.70
  -6   0 -14  289.27   16.90
  -7   0 -14   62.19    4.00
  -7   0 -14   56.29    5.40
  -7   0 -14   55.29    4.40
  -7   0 -14   56.79    4.20
  -8   0 -14   15.70    3.20
  -8   0 -14   18.40    2.50
  -8   0 -14   17.60    1.70
  -8   0 -14   19.60    2.30
  -9   0 -14   43.90    4.00
  -9   0 -14   46.40    3.70
  -9   0 -14   45.50    5.00
 -10   0 -14    0.20    2.20
 -10   0 -14    0.80    1.80
 -11  -1  14    3.00    1.40
  11  -1 -14    3.10    0.90
 -11   1  14    1.00    1.20
  11   1 -14    3.80    1.30
 -10  -1  14    0.40    1.20
 -10   1  14   -0.30    1.20
  10   1 -14    2.10    1.30
  -9  -1  14   22.80    2.50
  -9   1  14   15.30    2.00
  -8  -1  14   28.80    2.80
   8  -1 -14   29.40    2.20
  -8  -1  14   29.00    2.10
   8   1 -14   27.70    2.50
  -8   1  14   31.30    2.70
   7  -1 -14    7.20    1.00
  -7  -1  14    4.60    1.10
  -7  -1  14   11.40    1.80
  -7   1  14   11.50    1.60
   7   1 -14    7.00    1.20
   6  -1 -14    0.20    0.60
  -6  -1  14    2.60    1.30
  -6  -1  14    1.30    1.00
  -6   1  14    2.20    1.00
   6   1 -14    0.30    0.80
  -6   1  14    1.30    0.50
   5  -1 -14   24.50    1.80
  -5  -1  14   29.20    5.90
   5   1 -14   23.20    1.90
   5   1 -14   23.90    2.40
  -5   1  14   25.70    2.00
  -4  -1  14   12.00    1.20
   4  -1 -14   14.30    1.20
   4   1 -14   15.30    1.80
  -4   1  14   12.30    1.30
   4   1 -14   14.10    1.40
  -3  -1  14  480.05   66.69
  -3   1  14  495.35   59.39
  -2  -1  14  802.92   83.59
  -2   1  14  694.23   70.39
  -1  -1  14  575.24   70.89
  -1   1  14  444.36   58.49
   0  -1 -14  153.78    9.30
   0   1 -14  172.08    9.40
   0   1 -14  157.28    9.40
   1  -1  14  251.37   78.59
   1   1  14  266.17   56.79
  -2  -1 -14  193.68   11.70
  -2   1 -14  204.98   11.70
  -3  -1 -14    8.60    1.40
  -3  -1 -14    7.70    1.30
  -3  -1 -14   10.80    1.10
  -3   1 -14    8.30    1.00
  -3   1 -14    7.10    1.20
  -3   1 -14    8.10    1.30
  -4  -1 -14  243.58   14.30
  -4  -1 -14  242.48   14.10
  -4  -1 -14  237.88   14.00
  -5  -1 -14   27.40    1.90
  -5  -1 -14   27.70    2.50
  -5  -1 -14   28.80    2.60
  -5  -1 -14   23.20    2.30
  -5   1 -14   31.80    3.40
  -5   1 -14   30.40    2.60
  -5   1 -14   26.70    2.30
  -5   1 -14   25.40    2.40
  -6  -1 -14    0.20    1.10
  -6  -1 -14    0.20    1.20
  -6  -1 -14    1.30    1.10
  -6   1 -14    1.10    0.90
  -6   1 -14    0.40    1.20
  -6   1 -14    0.00    1.10
  -6   1 -14    0.90    2.00
  -7  -1 -14   59.79    4.30
  -7  -1 -14   60.69    4.70
  -7  -1 -14   59.09    4.20
  -7  -1 -14   57.69    5.30
  -7   1 -14   60.29    5.70
  -7   1 -14   60.59    4.70
  -7   1 -14   60.69    4.00
  -7   1 -14   62.79    4.40
  -8  -1 -14   13.60    3.10
  -8  -1 -14   15.00    1.90
  -8  -1 -14   15.30    1.80
  -8  -1 -14   17.30    2.50
  -8   1 -14   11.10    2.80
  -8   1 -14   12.20    2.20
  -9  -1 -14    1.20    1.30
  -9  -1 -14    2.00    2.30
  -9  -1 -14    2.90    1.60
  -9   1 -14    3.10    2.60
  -9   1 -14    0.40    1.60
 -10  -1 -14    4.10    1.60
 -10   1 -14    6.10    1.70
 -10   1 -14    7.40    2.80
 -11  -2  14   19.60    2.20
 -10  -2  14    3.90    1.50
 -10   2  14    1.90    1.20
  10   2 -14    5.30    1.70
  -9  -2  14   16.90    2.20
  -9   2  14   16.70    1.90
   9   2 -14   17.80    2.30
  -8  -2  14    1.20    1.00
  -8  -2  14    2.70    1.60
  -8   2  14   -0.50    1.10
  -7  -2  14   31.10    2.80
   7  -2 -14   27.50    2.00
  -7  -2  14   31.30    2.80
  -7   2  14   24.60    2.40
   7   2 -14   26.30    2.50
  -6  -2  14   19.50    2.30
   6  -2 -14   19.30    1.40
   6   2 -14   14.90    1.70
  -6   2  14   19.30    1.80
   5  -2 -14    0.30    0.50
  -5  -2  14    0.50    1.10
  -5  -2  14    0.00    0.50
  -5   2  14    0.30    0.70
   5   2 -14   -0.60    0.80
  -4  -2  14  535.75   73.79
  -4   2  14  521.55   59.59
   3  -2 -14  403.56   23.40
   2  -2 -14   80.69    5.10
   2  -2 -14   88.19    5.30
   2   2 -14   87.89    5.20
   2   2 -14   90.59    5.50
   2   2 -14   76.69    5.10
   1  -2 -14   50.29    3.60
   1  -2 -14   54.49    3.40
   1   2 -14   54.89    3.40
   1   2 -14   52.59    3.70
   0  -2 -14  100.09    6.20
   0  -2 -14   95.69    5.90
   0   2 -14   99.09    6.20
   0   2 -14  100.99    6.00
  -1  -2 -14    0.70    0.70
  -1  -2 -14    0.70    0.90
  -1   2 -14    0.40    0.90
  -1   2 -14    0.30    0.80
  -1   2 -14   -0.20    0.70
  -2  -2 -14   32.30    2.40
  -2  -2 -14   31.60    2.70
  -2   2 -14   31.90    2.60
  -2   2 -14   35.50    2.40
  -2   2 -14   38.20    3.20
  -2   2 -14   36.90    2.60
   3   2  14  935.91  131.69
  -4  -2 -14    9.70    1.70
  -4  -2 -14    9.10    1.10
  -4  -2 -14   11.40    1.30
  -4  -2 -14   11.20    1.70
  -4   2 -14    8.60    2.20
  -4   2 -14   11.50    1.50
  -4   2 -14    9.70    1.60
  -5  -2 -14   67.79    4.40
  -5  -2 -14   67.09    4.50
  -5  -2 -14   70.59    4.90
  -5  -2 -14   68.79    4.80
  -5   2 -14   69.59    4.60
  -5   2 -14   73.69    4.90
  -5   2 -14   71.39    5.70
  -6  -2 -14    1.70    1.30
  -6  -2 -14    1.30    1.50
  -6  -2 -14    1.10    1.10
  -6   2 -14   -1.40    1.20
  -6   2 -14    1.30    0.90
  -6   2 -14    3.10    2.30
  -7  -2 -14  105.59    7.30
  -7  -2 -14  115.09    6.90
  -7  -2 -14  116.29    7.10
  -7   2 -14  102.89    7.30
  -7   2 -14   99.29    8.30
  -8  -2 -14   10.20    1.60
  -8  -2 -14   12.70    2.40
  -8  -2 -14   10.90    2.60
  -8  -2 -14    8.20    1.50
  -8   2 -14    5.70    2.90
  -8   2 -14    8.60    2.10
  -9  -2 -14    3.80    2.20
  -9  -2 -14    2.40    0.90
  -9  -2 -14    1.30    1.70
  -9  -2 -14    1.70    1.30
  -9   2 -14    4.60    2.50
  -9   2 -14    1.90    1.80
 -10  -2 -14    5.80    1.70
 -10   2 -14    2.30    1.90
 -10   2 -14    5.80    2.50
 -11  -3  14   -0.60    1.10
 -10  -3  14    0.90    1.30
  -9  -3  14   21.20    2.50
  -9  -3  14   24.70    2.30
   9   3 -14   25.60    2.80
  -8  -3  14   22.90    2.60
  -8  -3  14   22.20    2.50
   8   3 -14   20.30    2.50
  -8   3  14   17.60    2.00
  -7  -3  14    8.10    1.90
  -7  -3  14    9.20    1.80
  -7   3  14    7.20    1.30
   7   3 -14    5.90    1.60
  -6   3  14  544.45   31.40
  -5  -3  14  175.98   10.80
   5  -3 -14  190.98   10.70
  -5  -3  14  179.98   11.40
  -5   3  14  182.08   10.70
  -4  -3  14   -0.50    3.30
  -4  -3  14    1.20    0.90
   4  -3 -14    0.90    0.60
   4   3 -14    1.00    1.00
   4   3 -14    1.70    1.30
   3  -3 -14   30.30    2.20
  -3  -3  14   30.30    2.40
  -3  -3  14   40.00    8.10
   3   3 -14   29.20    2.80
   3   3 -14   31.90    2.50
  -2  -3  14    7.20    1.20
   2  -3 -14   10.20    1.30
   2  -3 -14    8.20    1.00
   2   3 -14    9.00    1.20
   2   3 -14    7.20    1.50
   1  -3 -14   31.80    2.70
   1  -3 -14   38.60    2.50
   1   3 -14   36.00    2.90
   1   3 -14   37.40    2.60
   1   3 -14   33.60    2.70
   0  -3 -14    2.60    1.10
   0  -3 -14    2.60    0.80
   0   3 -14    2.60    0.80
   0   3 -14    4.30    1.30
   0   3 -14    3.90    1.20
   1  -3  14  924.11  171.48
   1   3  14  644.84   85.49
  -2   3 -14  168.78   10.00
  -2   3 -14  157.38    9.70
  -2   3 -14  172.38   10.50
   3   3  14  807.52  123.99
  -4  -3 -14    2.10    1.00
  -4  -3 -14    2.80    1.30
  -4   3 -14    3.50    1.10
  -4   3 -14    2.50    1.90
  -4   3 -14    1.40    1.30
  -5   3 -14  453.25  143.99
  -6  -3 -14   21.80    2.70
  -6  -3 -14   20.80    2.50
  -6  -3 -14   20.20    2.00
  -6   3 -14   16.80    1.70
  -6   3 -14   16.60    3.20
  -6   3 -14   18.60    2.50
  -7  -3 -14    1.40    1.50
  -7  -3 -14   -0.30    1.50
  -7   3 -14   -1.30    1.50
  -7   3 -14   -0.10    2.50
  -8  -3 -14    2.00    2.00
  -8  -3 -14    1.70    1.50
  -8  -3 -14    1.00    1.20
  -8   3 -14   -0.40    1.60
  -8   3 -14   -1.20    2.30
  -9  -3 -14   -0.60    0.90
  -9  -3 -14    0.90    1.60
  -9   3 -14    1.30    2.40
  -9   3 -14    0.70    1.70
 -10  -3 -14    9.10    1.60
 -10   3 -14   11.70    2.70
 -10   3 -14   17.40    2.50
 -10  -4  14    3.50    1.40
  -9  -4  14   11.20    1.60
  -9  -4  14    7.20    1.60
  -8  -4  14    9.60    1.90
  -8  -4  14   12.50    2.00
   8   4 -14    8.40    2.00
  -7  -4  14   18.20    2.60
  -7  -4  14   28.60    2.80
   7   4 -14   20.30    2.60
   6  -4 -14  528.85   30.40
  -5  -4  14  499.05   28.90
   4  -4 -14   26.30    2.10
  -4  -4  14   28.30    3.20
  -4  -4  14   30.30    2.50
   4   4 -14   25.90    2.50
   4   4 -14   32.20    2.80
   3  -4 -14   10.20    1.20
  -3  -4  14    7.70    1.90
  -3  -4  14   12.80    1.60
   3   4 -14    9.20    1.50
   3   4 -14    7.00    1.30
   2  -4 -14   29.50    2.50
  -2  -4  14   29.60    2.50
  -2  -4  14   26.40    7.20
   2  -4 -14   29.90    2.20
   2   4 -14   30.00    2.50
   2   4 -14   31.20    2.90
   2   4 -14   27.40    2.50
  -1  -4  14   92.69    5.90
  -1  -4  14   96.69   11.50
   1  -4 -14   90.69    5.70
   1  -4 -14   98.09    6.00
   1   4 -14   87.39    5.90
   1   4 -14   88.39    5.80
   1   4 -14   94.79    5.90
   1   4 -14  101.49    6.30
   0  -4 -14   -0.40    0.70
   0  -4 -14    1.10    1.00
   0   4 -14    0.10    1.20
   0   4 -14    0.30    1.10
   0   4 -14    0.40    0.80
  -1  -4 -14   46.90    3.70
  -1  -4 -14   52.09    3.40
  -1   4 -14   49.99    3.40
  -1   4 -14   50.59    3.90
  -1   4 -14   55.99    4.20
  -2  -4 -14   41.40    3.20
  -2  -4 -14   35.60    2.80
  -2   4 -14   29.20    3.60
  -2   4 -14   42.50    3.20
  -3  -4 -14    3.90    1.10
  -3  -4 -14    5.40    1.50
  -3   4 -14    5.20    1.40
  -3   4 -14    6.30    2.10
  -3   4 -14    6.00    1.60
  -4  -4 -14   76.89    5.40
  -4   4 -14   74.99    6.20
  -4   4 -14   74.39    5.40
  -4   4 -14   79.19    5.20
  -5  -4 -14   82.79    5.60
  -5  -4 -14   85.69    6.10
  -5   4 -14   90.59    7.00
  -5   4 -14   91.69    6.20
  -6  -4 -14  177.18   11.00
  -6  -4 -14  167.48   10.80
  -6   4 -14  172.68   11.00
  -6   4 -14  174.98   11.90
  -7  -4 -14    1.50    1.60
  -7  -4 -14   -0.10    1.40
  -7   4 -14   -1.00    2.30
  -7   4 -14   -1.60    1.70
  -8  -4 -14    5.40    1.70
  -8  -4 -14    7.50    1.50
  -8   4 -14    5.40    1.90
  -8   4 -14   10.10    3.20
  -9  -4 -14    4.70    1.60
  -9  -4 -14    6.50    1.30
  -9   4 -14    4.30    2.40
  -9   4 -14    5.00    1.90
 -10  -5  14    7.80    1.60
  -9  -5  14   17.10    2.10
  -9  -5  14   19.50    2.20
  -8  -5  14   25.60    3.10
  -8  -5  14   31.10    2.90
  -7  -5  14    1.50    1.70
  -7  -5  14    1.70    1.50
   6  -5 -14    1.10    0.60
  -6  -5  14    0.30    1.60
  -5  -5  14   69.99    5.60
  -5  -5  14   67.69    4.70
   5  -5 -14   70.69    4.40
   5   5 -14   67.59    5.10
  -4  -5  14    4.20    1.90
  -4  -5  14    2.60    1.30
   4  -5 -14    3.50    0.90
   4   5 -14    3.00    1.60
  -3  -5  14  114.09    7.20
   3  -5 -14  120.19    7.00
   3   5 -14  105.59    7.20
  -2  -5  14   56.49    4.60
   2  -5 -14   52.59    3.60
  -2  -5  14   53.29    3.90
   2   5 -14   51.49    3.80
  -1  -5  14   21.70    2.90
   1  -5 -14   21.00    1.90
  -1  -5  14   18.30    2.20
   1  -5 -14   20.90    2.30
   0  -5 -14   73.09    5.10
   0  -5  14   70.19    5.20
   0   5 -14   96.69    5.70
   1  -5  14    4.80    1.30
  -1  -5 -14    1.80    1.00
  -1  -5 -14    2.90    1.30
  -1   5 -14    2.00    1.70
  -2  -5 -14  122.49    7.40
  -2  -5 -14  116.49    7.80
  -2   5 -14  119.89    8.30
  -3  -5 -14   58.49    4.20
  -3  -5 -14   64.79    4.70
  -3   5 -14   63.19    5.50
  -4  -5 -14  190.88   11.50
  -4  -5 -14  188.98   11.90
  -4   5 -14  195.88   12.80
  -5  -5 -14    1.70    1.50
  -5  -5 -14    1.00    1.10
  -5   5 -14    3.30    1.90
  -5   5 -14    1.80    2.30
  -6  -5 -14    0.70    1.50
  -6  -5 -14    3.00    1.80
  -6   5 -14    1.90    1.90
  -6   5 -14    1.70    2.40
  -7  -5 -14   17.80    2.20
  -7  -5 -14   15.80    2.40
   7  -5  14   16.90    1.60
  -7   5 -14    8.40    2.20
  -7   5 -14   12.30    3.30
  -8  -5 -14    7.40    1.60
  -8  -5 -14    4.10    1.70
  -8   5 -14    4.40    2.80
  -9  -5 -14    3.30    1.30
  -9  -5 -14    3.10    1.00
  -9   5 -14    1.60    2.10
  -9  -6  14   17.70    2.20
  -9  -6  14   20.20    2.20
  -8  -6  14    5.80    1.60
  -8  -6  14    8.20    1.60
  -7  -6  14   17.50    2.20
  -7  -6  14   12.80    2.30
  -6  -6  14   38.20    4.10
   5  -6 -14   28.00    2.30
  -5  -6  14   33.00    3.90
  -5  -6  14   26.90    2.70
   4  -6 -14    3.90    1.00
  -4  -6  14    3.60    2.10
  -4  -6  14    3.90    1.40
  -3  -6  14  185.38   12.70
  -3  -6  14  199.78   12.00
   3  -6 -14  206.48   11.80
  -2  -6  14    3.10    1.30
  -2  -6  14    2.50    1.90
   2  -6 -14    1.60    1.00
   1  -6 -14    6.80    1.30
  -1  -6  14   11.20    1.80
  -1  -6  14    9.80    2.30
   0  -6 -14    7.50    1.30
   0  -6  14    6.30    2.00
   0  -6 -14    8.50    1.90
   0  -6  14    6.90    1.50
   0   6 -14    9.70    2.40
   1  -6  14   62.69    5.30
  -1  -6 -14   74.39    5.20
   1  -6  14   67.69    4.80
  -1  -6 -14   69.99    4.60
  -1   6 -14   61.69    5.40
  -2  -6 -14   60.79    4.50
   2  -6  14   54.29    4.00
  -2  -6 -14   53.19    3.80
  -2   6 -14   45.40    4.90
  -3  -6 -14  121.29    7.50
  -3  -6 -14  118.59    8.00
   3  -6  14  124.29    7.60
  -3   6 -14  111.79    8.60
  -4  -6 -14    3.30    1.20
   4  -6  14    3.70    1.20
  -4  -6 -14    2.10    1.50
  -4   6 -14    3.80    2.50
  -5  -6 -14    9.20    2.10
   5  -6  14    8.10    1.40
  -5  -6 -14    5.00    1.40
  -5   6 -14    4.40    2.50
   6  -6  14    8.30    1.20
  -6  -6 -14    6.20    1.70
  -6   6 -14    5.70    2.70
  -7  -6 -14    0.20    1.40
  -7  -6 -14    0.30    1.40
  -7   6 -14    1.90    2.40
  -8  -6 -14    8.10    1.50
  -8  -6 -14    6.80    1.60
  -8   6 -14    7.90    2.70
  -7  -7  14    7.80    1.50
  -6  -7  14    0.10    1.30
  -6  -7  14   -0.20    1.70
  -5  -7  14   37.90    4.00
   5  -7 -14   31.90    2.50
  -5  -7  14   33.20    3.00
  -4  -7  14    5.60    2.20
   4  -7 -14    5.80    1.10
  -4  -7  14    7.50    1.60
  -3  -7  14   45.40    3.80
  -3  -7  14   47.00    4.80
   3  -7 -14   52.19    3.50
   2  -7 -14   -1.00    1.00
  -2  -7  14    0.30    1.90
  -2  -7  14    0.00    1.20
   1  -7 -14   40.00    3.10
  -1  -7  14   36.20    3.30
  -1  -7  14   39.30    4.30
   0  -7  14   17.00    2.20
   0  -7 -14   18.20    2.10
   0  -7  14   21.20    3.00
  -1  -7 -14    6.20    1.40
  -1  -7 -14    6.80    2.00
   1  -7  14    4.30    1.30
  -2  -7 -14    9.70    2.20
  -2  -7 -14    6.70    1.40
   2  -7  14    9.50    1.70
  -2   7 -14    8.00    2.60
  -3  -7 -14    0.00    1.10
  -3  -7 -14   -0.50    1.60
   3  -7  14    0.40    1.00
  -3   7 -14    4.00    2.60
   4  -7  14    3.00    1.10
  -4  -7 -14    3.10    1.80
  -4  -7 -14    2.80    1.30
  -4   7 -14    1.90    2.50
  -5  -7 -14    1.60    1.60
   5  -7  14    3.20    1.10
  -5  -7 -14    1.20    1.10
  -5   7 -14    0.90    2.50
  -6  -7 -14    1.40    1.60
  -6   7 -14    3.90    2.70
  -7  -7 -14    9.80    1.70
  -7   7 -14   14.20    2.90
  -6  -8  14    1.40    1.60
  -6  -8  14   -0.40    0.90
  -5  -8  14   15.70    2.70
  -4  -8  14    6.30    1.50
  -4  -8  14   10.00    2.50
   4  -8 -14    6.90    1.20
  -3  -8  14   23.90    3.40
   3  -8 -14   19.10    2.00
  -3  -8  14   23.20    2.40
  -2  -8  14    2.60    2.20
  -2  -8  14    2.80    1.30
   2  -8 -14    3.70    1.20
   1  -8 -14    0.70    1.00
  -1  -8  14    1.60    1.20
   0  -8 -14    8.90    1.60
   0  -8  14    4.90    1.40
  -1  -8 -14   11.40    1.60
   1  -8  14    7.60    1.50
  -2  -8 -14    3.30    1.30
  -2  -8 -14    2.70    2.70
   2  -8  14    1.30    1.00
   3  -8  14    3.20    1.30
  -3  -8 -14    1.30    1.20
  -3  -8 -14    4.80    1.90
  -4  -8 -14    0.90    1.60
   4  -8  14    1.10    1.00
  -4  -8 -14    1.10    1.10
  -4   8 -14    1.90    2.40
  -5  -8 -14    1.60    1.80
  -5   8 -14    0.90    2.30
  -3  -9  14   20.10    2.00
   3  -9 -14   18.70    1.80
  -2  -9  14    1.00    1.10
   2  -9 -14   -0.10    0.90
   1  -9 -14    0.60    0.90
  -1  -9  14   -1.10    1.10
   0  -9  14  104.79    6.80
   1  -9  14    7.90    1.50
  -1  -9 -14    5.90    1.30
   2  -9  14    0.60    1.10
  -2  -9 -14   -0.40    0.90
  11   0 -15   -0.20    0.90
 -11   0  15    0.30    1.20
 -10   0  15    0.50    1.10
  -9   0  15    1.20    1.30
   8   0 -15   -1.30    0.70
  -8   0  15    0.50    1.30
  -7   0  15    1.30    1.20
  -7   0  15    0.40    0.60
   7   0 -15   -0.80    0.80
  -6   0  15   -0.10    0.90
   6   0 -15   -0.80    0.60
  -6   0  15    0.10    0.80
   5   0 -15    0.10    0.60
  -5   0  15   -0.20    0.90
   4   0 -15    0.70    0.90
   4   0 -15    0.10    0.50
   3   0 -15    0.00    0.50
   3   0 -15    0.20    0.80
   2   0 -15   -0.10    0.60
   2   0 -15    0.50    0.80
   1   0 -15   -0.20    0.60
   1   0 -15    0.60    0.90
   0   0 -15    0.30    0.80
   0   0 -15    0.00    0.60
   0   0 -15    0.80    0.40
  -1   0 -15    0.00    0.60
  -1   0 -15    0.60    0.50
  -1   0 -15    0.50    0.90
  -2   0 -15   -0.20    0.80
  -2   0 -15   -0.50    0.70
  -2   0 -15    0.00    0.60
  -3   0 -15   -0.30    0.80
  -3   0 -15   -0.30    0.80
  -3   0 -15    0.60    0.60
  -4   0 -15    0.30    0.60
  -4   0 -15   -0.30    0.80
  -4   0 -15    0.70    0.90
  -5   0 -15    0.20    1.10
  -5   0 -15   -0.20    1.00
  -5   0 -15    0.20    0.90
  -6   0 -15   -0.50    1.90
  -6   0 -15    0.60    1.10
  -6   0 -15    0.30    1.20
  -6   0 -15    1.70    1.00
  -7   0 -15    0.40    1.40
  -7   0 -15   -0.40    1.20
  -7   0 -15    0.30    1.00
  -7   0 -15   -1.60    2.10
  -8   0 -15   -2.10    1.30
  -8   0 -15    0.80    1.50
  -8   0 -15   -0.40    2.30
  -8   0 -15   -0.50    0.70
  -9   0 -15   -0.30    2.20
  -9   0 -15   -1.70    1.50
 -10   0 -15    1.70    2.20
 -10   0 -15    0.50    1.50
  11  -1 -15   12.90    1.50
 -11  -1  15   21.90    2.20
  11   1 -15   16.70    2.00
 -11   1  15   21.50    2.00
 -10  -1  15    8.20    1.50
  10   1 -15    9.00    1.70
 -10   1  15    4.40    1.40
  -9  -1  15   42.00    3.50
  -9   1  15   39.30    3.30
  -8  -1  15   52.09    3.80
  -8  -1  15   47.50    3.20
   8  -1 -15   48.60    3.30
  -8   1  15   50.29    3.60
   8   1 -15   48.60    3.50
  -7  -1  15  140.39    8.90
  -7  -1  15  142.39    8.80
   7  -1 -15  140.09    8.60
  -7   1  15  152.38    8.80
   7   1 -15  145.49    8.80
  -5  -1  15   12.70    5.00
   5  -1 -15    8.00    0.90
   5   1 -15    6.40    1.40
  -5   1  15    8.80    1.20
   5   1 -15    7.70    1.10
  -4  -1  15    1.00    0.60
   4  -1 -15    0.50    0.50
  -4   1  15    1.60    0.70
   4   1 -15   -0.10    0.60
   4   1 -15    0.00    1.00
  -3  -1  15  504.45   64.79
  -3   1  15  272.17   46.70
  -2  -1  15  160.38   49.99
  -2   1  15  180.68   41.30
   1  -1 -15  135.29    8.20
   0  -1 -15  125.39    7.30
  -1  -1 -15  145.79    8.60
  -1   1 -15  146.49    8.60
   2  -1  15  356.76  116.49
   2   1  15  261.87   75.79
  -3  -1 -15    6.30    1.10
  -3  -1 -15    5.30    1.20
  -3  -1 -15    6.20    0.90
  -3   1 -15    3.80    1.00
  -3   1 -15    6.30    0.80
  -3   1 -15    5.60    1.10
  -4  -1 -15    0.70    0.80
  -4  -1 -15    0.30    1.00
  -4  -1 -15    0.90    0.70
  -4  -1 -15    1.10    1.10
  -4   1 -15    0.20    0.90
  -4   1 -15    1.90    1.00
  -5  -1 -15   52.99    3.70
  -5  -1 -15   59.39    4.10
  -5  -1 -15   56.09    4.20
  -5  -1 -15   58.49    3.90
  -5   1 -15   60.59    4.00
  -5   1 -15   58.19    5.00
  -5   1 -15   61.29    4.20
  -6  -1 -15   38.20    3.20
  -6  -1 -15   35.30    3.00
  -6  -1 -15   29.10    2.80
  -6   1 -15   38.70    4.30
  -6   1 -15   37.10    2.80
  -6   1 -15   37.40    3.20
  -7  -1 -15    6.80    1.40
  -7  -1 -15    8.70    1.50
  -7  -1 -15    8.90    2.60
  -7  -1 -15    4.20    1.70
  -7   1 -15    6.90    1.10
  -7   1 -15    4.30    2.50
  -7   1 -15    6.60    1.70
  -8  -1 -15   -1.00    1.40
  -8  -1 -15    0.10    0.90
  -8  -1 -15   -0.50    1.20
  -8  -1 -15   -0.30    2.20
  -8   1 -15   -0.50    2.40
  -8   1 -15    0.60    1.70
  -9  -1 -15   12.20    3.00
  -9  -1 -15   16.90    2.40
  -9   1 -15   16.10    2.60
  -9   1 -15   16.80    3.50
 -10  -1 -15    0.10    1.50
 -10   1 -15    2.80    1.70
 -10   1 -15   -0.70    2.30
 -11  -2  15    2.30    1.30
 -10  -2  15    1.10    1.30
  10   2 -15   -1.20    1.40
 -10   2  15   -0.60    1.10
  -9  -2  15   44.60    3.80
   9   2 -15   46.50    3.80
  -9   2  15   48.40    3.50
  -8  -2  15  122.29    7.80
  -8  -2  15  120.39    7.60
   8   2 -15  123.29    7.70
  -8   2  15  120.39    7.60
  -7  -2  15   70.39    4.70
  -7  -2  15   65.29    4.70
   7  -2 -15   61.59    4.10
   7   2 -15   70.69    4.60
  -7   2  15   65.49    4.40
  -6  -2  15    2.30    1.20
   6  -2 -15    2.00    0.60
   6   2 -15    3.80    1.10
  -6   2  15    2.80    0.90
   5  -2 -15   84.59    4.70
  -5  -2  15   79.09    9.60
  -5   2  15   73.79    4.80
   5   2 -15   77.09    5.00
   5   2 -15   72.39    5.30
  -4  -2  15  256.37   14.40
   4   2 -15  241.38   14.80
  -4   2  15  239.48   14.20
   3  -2 -15   57.39    3.80
  -3  -2  15   54.69    3.80
   3  -2 -15   58.19    3.60
   3   2 -15   60.99    4.10
   3   2 -15   61.89    3.80
  -3   2  15   52.99    3.40
   2  -2 -15   46.60    2.90
   2  -2 -15   39.40    3.00
   2   2 -15   45.40    3.00
   2   2 -15   43.70    3.30
   2   2 -15   46.50    3.00
   1  -2 -15    7.90    1.00
   1  -2 -15    5.30    1.20
   1   2 -15    5.70    1.40
   1   2 -15    5.20    1.00
   0  -2 -15   -0.70    0.60
   0  -2 -15    0.10    0.90
   0   2 -15    0.10    1.00
   0   2 -15   -0.30    0.60
  -1  -2 -15   67.39    4.10
  -1  -2 -15   57.19    4.30
  -1   2 -15   65.59    4.00
  -1   2 -15   72.59    4.20
  -1   2 -15   58.89    4.30
  -2  -2 -15    2.00    0.80
  -2  -2 -15    2.10    1.10
  -2   2 -15    2.50    0.70
  -2   2 -15    2.90    1.00
  -2   2 -15    3.10    1.10
  -2   2 -15    3.00    1.50
  -3  -2 -15   81.69    5.60
  -3  -2 -15   94.79    5.40
  -3   2 -15   96.69    5.50
  -3   2 -15   79.99    5.20
  -3   2 -15   79.09    5.50
  -4  -2 -15   55.39    3.60
  -4  -2 -15   49.30    3.90
  -4  -2 -15   56.39    4.00
  -4   2 -15   53.39    3.90
  -4   2 -15   57.09    3.80
  -4   2 -15   50.69    4.70
  -5  -2 -15    1.60    1.40
  -5  -2 -15    0.70    0.80
  -5  -2 -15    1.00    0.70
  -5  -2 -15    0.80    1.30
  -5   2 -15    2.00    1.00
  -5   2 -15    1.10    1.20
  -5   2 -15    1.10    2.00
  -6  -2 -15    1.60    1.40
  -6  -2 -15    0.30    1.30
  -6  -2 -15    0.30    1.00
  -6   2 -15    1.20    1.50
  -6   2 -15   -0.40    2.20
  -6   2 -15   -0.50    0.90
  -7  -2 -15   39.10    3.30
  -7  -2 -15   32.80    3.00
  -7  -2 -15   40.40    3.60
  -7   2 -15   40.20    4.90
  -7   2 -15   40.30    3.60
  -8  -2 -15   24.50    2.80
  -8  -2 -15   16.40    1.90
  -8  -2 -15   15.70    2.90
  -8   2 -15   15.90    3.30
  -9  -2 -15   14.70    2.20
  -9  -2 -15   14.90    1.60
  -9  -2 -15    7.50    2.40
  -9   2 -15   12.90    3.10
  -9   2 -15    9.70    2.10
 -10  -2 -15   40.60    3.40
 -10   2 -15   28.70    3.90
 -10   2 -15   39.60    3.70
 -11  -3  15    0.30    1.10
 -10  -3  15   16.60    2.10
  -9  -3  15    0.00    0.90
  -9  -3  15   -0.20    1.50
   9   3 -15   -0.30    1.60
  -8  -3  15    3.10    1.70
  -8  -3  15    2.00    1.30
   8   3 -15    3.50    1.70
   7  -3 -15   97.99    6.10
  -7  -3  15  107.59    7.00
  -7  -3  15  106.69    6.80
   7   3 -15  106.79    6.70
  -7   3  15  100.19    6.40
   6  -3 -15   30.50    2.10
  -6  -3  15   33.20    3.30
   6   3 -15   30.10    2.80
  -6   3  15   26.40    2.60
   5  -3 -15    1.60    0.60
  -5  -3  15    0.40    0.80
  -5  -3  15    1.30    1.40
   5   3 -15    0.30    1.00
   4  -3 -15   98.89    6.00
  -4  -3  15   76.99   10.60
  -4  -3  15  108.99    6.20
   4   3 -15   99.09    6.70
   4   3 -15  100.79    6.30
   3  -3 -15   53.19    3.30
  -3  -3  15   47.50    3.50
   3   3 -15   47.70    3.50
   3   3 -15   50.29    3.90
   2  -3 -15   11.00    1.20
  -2  -3  15   13.00    1.40
   2  -3 -15    9.20    1.40
   2   3 -15    6.40    1.20
   2   3 -15    9.40    1.70
   1  -3 -15    6.50    1.00
   1  -3 -15    7.80    1.30
   1   3 -15    7.90    1.30
   1   3 -15   10.80    1.70
   1   3 -15    6.90    1.10
   0  -3 -15  146.69    9.00
   0   3 -15  153.08    8.80
   0   3 -15  142.09    9.10
  -1  -3 -15  142.19    8.30
  -1   3 -15  119.99    8.20
  -1   3 -15  132.29    8.50
  -1   3 -15  138.19    8.00
  -2  -3 -15  115.99    7.00
  -2  -3 -15  119.09    7.30
  -2   3 -15  115.29    7.70
  -2   3 -15  112.99    7.30
  -2   3 -15  111.69    6.90
  -2   3 -15  117.09    7.20
  -3   3 -15  314.07   18.50
  -4  -3 -15   36.70    2.80
  -4  -3 -15   37.30    3.20
  -4   3 -15   39.60    3.10
  -4   3 -15   37.70    4.10
  -4   3 -15   40.90    3.30
  -5  -3 -15   17.40    2.30
  -5  -3 -15   11.40    2.00
  -5  -3 -15   15.70    1.60
  -5   3 -15   10.60    1.60
  -5   3 -15   21.60    2.50
  -5   3 -15   16.10    3.10
  -6  -3 -15   24.80    2.90
  -6  -3 -15   28.40    3.10
  -6   3 -15   27.80    2.20
  -6   3 -15   33.20    3.20
  -6   3 -15   25.90    4.00
  -7  -3 -15    0.50    1.50
  -7  -3 -15   -0.60    1.30
  -7   3 -15    0.50    2.60
  -7   3 -15    1.40    1.60
  -8  -3 -15    2.80    1.30
  -8  -3 -15    3.30    2.20
  -8  -3 -15    3.00    1.60
  -8   3 -15    1.60    1.70
  -8   3 -15    2.20    2.70
  -9  -3 -15   12.60    1.50
  -9  -3 -15   15.00    2.30
  -9   3 -15    6.10    2.60
  -9   3 -15   14.00    2.40
 -10  -3 -15    1.00    1.20
 -10   3 -15    1.40    2.20
 -10   3 -15    3.10    1.70
 -10  -4  15    7.40    1.40
  -9  -4  15    7.10    1.70
  -9  -4  15    7.00    1.50
  -8  -4  15   12.30    2.00
  -8  -4  15    8.00    1.80
   8   4 -15    7.10    2.00
  -7  -4  15  164.88    9.80
  -7  -4  15  150.78   10.00
   7   4 -15  151.08    9.90
   6  -4 -15  106.49    6.40
  -6  -4  15  102.39    7.40
   6   4 -15  107.59    7.00
   6   4 -15  109.49    7.10
   4  -4 -15   72.89    4.60
  -4  -4  15   74.39    5.50
  -4  -4  15   72.59    4.80
   4   4 -15   71.09    5.00
   4   4 -15   70.69    4.90
   3  -4 -15   36.30    2.50
  -3  -4  15   35.30    2.80
   3   4 -15   38.10    3.00
   3   4 -15   30.10    3.20
   3   4 -15   34.40    2.90
   2  -4 -15   86.59    5.40
  -2  -4  15   86.69    5.60
   2  -4 -15   86.59    5.70
  -2  -4  15   81.59   11.10
   2   4 -15   79.59    5.60
   2   4 -15   84.09    6.00
   2   4 -15   96.99    5.60
   1  -4 -15   37.50    2.60
   1  -4 -15   31.90    2.90
  -1  -4  15   36.50    2.80
   1   4 -15   40.40    2.70
   1   4 -15   35.10    2.90
   1   4 -15   30.80    3.10
   1   4 -15   34.80    2.70
   0  -4 -15    0.30    1.10
   0  -4 -15    0.50    0.80
   0   4 -15    1.30    1.20
   0   4 -15    2.20    1.30
   0   4 -15    0.80    0.80
  -1  -4 -15    3.00    1.30
  -1  -4 -15    4.00    1.00
  -1   4 -15    6.00    1.80
  -1   4 -15    3.80    0.80
  -1   4 -15    3.90    1.40
  -2   4 -15  327.57   19.90
  -3  -4 -15   49.10    3.40
  -3  -4 -15   51.89    3.80
  -3   4 -15   43.40    3.70
  -3   4 -15   42.60    3.70
  -3   4 -15   49.99    4.60
  -4  -4 -15  185.28   11.20
  -4  -4 -15  174.78   10.80
  -4   4 -15  198.38   11.00
  -4   4 -15  163.88   11.10
  -4   4 -15  175.48   12.00
  -5  -4 -15   23.90    2.80
  -5  -4 -15   23.30    2.30
  -5   4 -15   21.90    2.70
  -5   4 -15   25.00    3.90
  -6  -4 -15   33.50    3.50
  -6  -4 -15   40.80    3.50
  -6   4 -15   38.30    4.80
  -6   4 -15   30.30    3.50
  -7  -4 -15   27.50    3.00
  -7  -4 -15   19.40    2.70
  -7   4 -15   24.70    4.20
  -7   4 -15   34.40    3.50
  -8  -4 -15    0.80    1.30
  -8  -4 -15    1.20    1.40
  -8   4 -15    2.20    2.50
  -8   4 -15    1.70    1.80
  -9  -4 -15    9.50    1.70
  -9   4 -15   13.20    2.20
  -9   4 -15    6.20    2.40
  -9  -5  15    0.50    1.20
  -9  -5  15   -0.70    1.20
  -8  -5  15    0.20    1.30
  -8  -5  15    0.70    1.30
  -7  -5  15   20.50    2.40
  -7  -5  15   15.30    2.40
  -6  -5  15   98.69    7.00
   6  -5 -15   97.99    5.80
   6   5 -15   91.59    6.60
  -5  -5  15  160.68   10.20
  -5  -5  15  142.79    9.40
   5  -5 -15  155.18    9.10
   5   5 -15  153.78    9.70
   4  -5 -15   29.50    2.40
  -4  -5  15   32.10    3.60
  -4  -5  15   29.10    2.80
  -3  -5  15  248.18   14.80
   3  -5 -15  243.38   14.60
   3   5 -15  258.47   14.90
   3   5 -15  241.88   14.80
  -2  -5  15    7.40    1.40
   2  -5 -15    6.30    1.10
  -2  -5  15    7.30    2.10
   2   5 -15    4.40    1.30
   1  -5 -15    8.90    1.70
   1  -5 -15   10.40    1.30
  -1  -5  15   13.10    2.40
  -1  -5  15   13.80    1.80
   1   5 -15   10.60    1.50
   0  -5 -15  428.36   25.00
   0   5 -15  421.36   25.10
  -1  -5 -15    1.20    0.90
   1  -5  15    1.00    1.10
  -1  -5 -15   -0.20    1.20
  -1   5 -15    0.80    1.40
  -1   5 -15    0.20    1.60
  -2  -5 -15   53.59    4.30
  -2  -5 -15   57.09    3.90
  -2   5 -15   61.59    5.00
  -2   5 -15   51.59    4.30
  -3  -5 -15    0.60    1.00
  -3  -5 -15    0.10    1.30
  -3   5 -15   -0.50    1.90
  -4  -5 -15   55.29    3.90
  -4  -5 -15   52.69    4.30
  -4   5 -15   55.39    5.40
  -5  -5 -15   16.70    1.90
  -5  -5 -15   13.60    2.30
  -5   5 -15   14.60    3.50
  -6  -5 -15    1.40    1.70
  -6  -5 -15    1.50    1.50
  -6   5 -15    1.90    2.50
  -6   5 -15    0.50    1.80
  -7  -5 -15   58.99    4.50
  -7  -5 -15   56.99    4.60
   7  -5  15   51.79    3.80
  -7   5 -15   59.19    5.80
  -8  -5 -15    0.30    1.20
  -8  -5 -15    1.80    1.50
  -8   5 -15    3.00    2.60
  -8  -6  15    0.40    1.30
  -8  -6  15   -0.20    1.30
  -7  -6  15    3.20    1.80
  -7  -6  15   -0.20    1.40
  -6  -6  15    2.50    2.00
  -5  -6  15    6.70    2.30
   5  -6 -15    7.10    1.10
  -5  -6  15    5.70    1.30
  -4  -6  15   13.00    1.80
  -4  -6  15   18.20    2.90
   4  -6 -15   20.50    1.80
  -3  -6  15    8.20    2.30
  -3  -6  15    9.40    1.80
   3  -6 -15   13.10    1.50
  -2  -6  15   16.20    2.80
   2  -6 -15   13.40    1.60
  -2  -6  15   11.50    1.80
  -1  -6  15   14.20    2.60
  -1  -6  15   11.40    1.80
   1  -6 -15    9.50    1.40
   0  -6  15   24.70    3.30
   0  -6  15   29.60    2.80
   0  -6 -15   28.60    3.10
   0  -6 -15   28.80    2.50
  -1  -6 -15    3.50    1.20
   1  -6  15    4.90    1.40
   1  -6  15    3.90    1.90
  -1  -6 -15    3.60    1.70
  -1   6 -15    4.00    2.00
  -2  -6 -15   39.10    3.10
  -2  -6 -15   35.20    3.60
   2  -6  15   39.70    3.30
  -2   6 -15   43.20    4.30
   3  -6  15   20.20    2.20
  -3  -6 -15   28.90    2.50
  -3   6 -15   19.30    3.20
  -4  -6 -15   11.10    2.10
  -4  -6 -15    6.80    1.40
   4  -6  15    8.10    1.40
  -4   6 -15    6.50    2.70
  -5  -6 -15   37.00    2.90
   5  -6  15   35.20    2.80
  -5  -6 -15   35.90    3.50
  -5   6 -15   23.40    3.80
   6  -6  15    4.90    1.10
  -6  -6 -15    2.30    1.70
  -6  -6 -15    0.70    1.50
  -6   6 -15    0.90    2.60
  -7  -6 -15    0.10    1.40
  -7  -6 -15   -1.10    1.30
  -7   6 -15    3.10    2.50
  -8  -6 -15    0.10    1.10
  -8  -6 -15    0.00    1.00
  -8   6 -15    0.90    2.20
  -7  -7  15    9.90    1.70
  -7  -7  15    8.70    1.90
  -6  -7  15   40.70    3.30
  -6  -7  15   38.40    3.90
   5  -7 -15    6.50    1.10
  -5  -7  15    5.90    2.30
  -5  -7  15    7.50    1.50
   4  -7 -15    2.60    1.00
  -4  -7  15    0.80    1.90
  -4  -7  15    2.30    1.30
  -3  -7  15   10.50    1.80
  -3  -7  15   10.00    2.80
   3  -7 -15   13.00    1.60
   2  -7 -15  106.69    6.70
  -2  -7  15  100.79    7.70
  -2  -7  15  106.39    6.90
  -1  -7  15    6.40    1.60
  -1  -7  15   13.70    2.80
   1  -7 -15    9.20    1.40
   0  -7 -15   -0.50    1.10
   0  -7  15    2.70    2.10
   0  -7  15    0.80    1.20
   1  -7  15   68.09    4.80
  -1  -7 -15   63.09    4.60
  -1  -7 -15   67.19    5.30
  -2  -7 -15    0.10    1.70
   2  -7  15    0.90    1.20
  -2  -7 -15    0.40    1.30
  -2   7 -15    2.70    2.30
  -3  -7 -15   25.60    2.60
   3  -7  15   27.30    2.60
  -3  -7 -15   22.90    2.80
  -3   7 -15   26.30    3.80
  -4  -7 -15    0.00    1.20
  -4  -7 -15    1.20    1.60
   4  -7  15    1.20    1.10
  -4   7 -15    2.00    2.50
  -5  -7 -15   64.69    4.90
  -5  -7 -15   55.99    4.20
   5  -7  15   65.09    4.20
  -5   7 -15   59.79    5.90
  -6  -7 -15    8.80    1.70
  -6  -7 -15    7.50    1.70
  -6   7 -15    9.30    3.00
  -6  -8  15    4.40    1.10
  -6  -8  15    3.90    1.60
  -5  -8  15    0.20    1.60
  -4  -8  15   58.09    5.00
  -4  -8  15   54.09    4.10
   4  -8 -15   53.99    3.70
   3  -8 -15    3.70    1.10
  -3  -8  15    3.30    2.10
  -3  -8  15    3.30    1.30
  -2  -8  15   -0.10    1.30
   2  -8 -15    1.10    1.10
  -2  -8  15   -0.60    2.00
  -1  -8  15   31.80    3.10
   1  -8 -15   32.60    2.80
   0  -8 -15   49.80    3.60
   0  -8  15   44.90    3.80
   1  -8  15   27.40    2.70
  -1  -8 -15   28.60    2.60
   2  -8  15   -0.10    1.20
  -2  -8 -15   -0.40    1.00
   3  -8  15   52.89    3.70
  -3  -8 -15   50.89    4.60
  -3  -8 -15   44.80    3.60
  -4  -8 -15    3.90    1.90
   4  -8  15    2.90    1.10
  -4  -8 -15    2.10    1.20
  -5  -8 -15    5.90    1.70
  -5   8 -15    6.00    2.60
  -2  -9  15   10.70    1.60
   2  -9 -15   11.00    1.40
  -1  -9  15    7.60    1.40
   1  -9 -15   12.00    1.50
   0  -9 -15    1.00    1.00
   0  -9  15    1.10    1.20
   1  -9  15    0.60    1.00
  -1  -9 -15    1.20    1.00
  -2  -9 -15    0.20    1.10
   2  -9  15    0.60    1.00
 -11   0  16    1.00    1.10
  11   0 -16    0.00    0.90
 -10   0  16   22.60    2.30
  -9   0  16   24.50    2.40
  -8   0  16   33.10    2.90
   8   0 -16   32.00    2.60
  -6   0  16    1.70    1.00
  -6   0  16    2.30    0.90
   6   0 -16    3.80    0.90
  -5   0  16    4.70    1.10
   5   0 -16    4.60    0.90
   4   0 -16  200.08   12.00
  -3   0  16  802.62   84.69
   2   0 -16    3.30    1.00
   2   0 -16    2.70    0.70
  -1   0  16   81.19   41.60
   0   0 -16   63.49    3.70
   0   0 -16   56.09    4.00
   1   0  16 1823.52  152.08
  -2   0 -16    1.50    0.90
  -2   0 -16    3.60    0.80
  -2   0 -16    3.20    0.80
  -3   0 -16   40.50    3.10
  -3   0 -16   41.90    3.00
  -3   0 -16   47.20    2.90
  -4   0 -16  303.27   17.50
  -5   0 -16   10.00    1.40
  -5   0 -16    6.90    1.50
  -6   0 -16   16.60    1.90
  -6   0 -16   17.50    3.00
  -6   0 -16   13.50    2.00
  -7   0 -16   61.59    4.10
  -7   0 -16   55.79    5.50
  -7   0 -16   55.19    4.50
  -8   0 -16    1.40    0.80
  -8   0 -16    0.60    1.60
  -8   0 -16   -2.90    2.30
  -9   0 -16   90.99    7.60
  -9   0 -16   99.69    6.70
 -10   0 -16   22.50    3.40
 -10   0 -16   32.50    3.20
 -11  -1  16    1.80    1.20
  11  -1 -16    0.20    0.70
 -11   1  16   -0.30    1.00
  11   1 -16   -0.50    1.10
 -10  -1  16    0.50    1.20
 -10   1  16   -0.30    1.20
  10   1 -16    2.30    1.40
  -9  -1  16   31.30    2.90
  -9   1  16   27.50    2.70
   8  -1 -16   15.50    1.60
  -8  -1  16   15.40    2.00
  -8  -1  16   15.10    1.60
  -8   1  16   16.20    1.90
   8   1 -16   17.00    1.90
   7  -1 -16    7.60    1.00
  -7  -1  16    7.70    1.50
  -7  -1  16    7.40    1.30
   7   1 -16    6.90    1.20
  -7   1  16   10.40    1.50
   6  -1 -16    2.20    0.70
  -6  -1  16    2.50    1.20
  -6  -1  16    1.20    1.00
   6   1 -16    3.00    1.00
  -6   1  16    3.20    0.80
  -6   1  16    4.20    1.10
   5   1 -16  328.87   19.50
   4  -1 -16   92.39    5.40
  -4  -1  16   88.99    5.40
  -4   1  16   87.19    5.40
   4   1 -16   96.69    5.50
   4   1 -16   82.19    5.80
   3  -1 -16    0.10    0.80
   3  -1 -16    0.60    0.60
   3   1 -16    0.10    1.00
   3   1 -16    0.00    0.70
   2  -1 -16   61.39    4.10
   2  -1 -16   67.89    3.90
   2   1 -16   57.79    4.20
   2   1 -16   65.59    4.00
   1  -1 -16   60.89    4.00
   1  -1 -16   56.59    3.70
   1   1 -16   63.89    4.00
   1   1 -16   58.19    3.80
   0  -1 -16   46.00    3.00
   0  -1 -16   46.20    3.20
   0   1 -16   46.50    3.00
   0   1 -16   46.70    3.30
  -1  -1 -16   81.49    4.80
  -1  -1 -16   77.09    4.80
  -1  -1 -16   71.59    5.10
  -1   1 -16   76.49    5.10
  -1   1 -16   87.89    4.90
  -1   1 -16   79.09    4.80
  -2  -1 -16  175.58   10.80
  -2   1 -16  187.48   10.70
  -2   1 -16  184.98   10.80
  -3  -1 -16  182.18   10.90
  -3  -1 -16  180.48   10.70
  -3   1 -16  181.98   10.70
  -3   1 -16  183.88   10.90
  -4  -1 -16   93.59    5.80
  -4  -1 -16   95.19    6.10
  -4  -1 -16  101.99    6.20
  -4   1 -16   93.19    6.10
  -4   1 -16   97.49    6.10
  -5  -1 -16    0.00    1.10
  -5  -1 -16    0.40    1.10
  -5   1 -16   -0.10    1.80
  -5   1 -16    0.80    1.10
  -5   1 -16   -0.20    0.90
  -6  -1 -16    2.20    1.40
  -6  -1 -16    1.90    1.10
  -6  -1 -16    4.50    1.20
  -6   1 -16    2.30    2.30
  -6   1 -16    2.00    1.00
  -6   1 -16    4.50    1.60
  -7  -1 -16  106.19    6.60
  -7  -1 -16  101.79    6.90
  -7  -1 -16  100.19    7.70
  -7  -1 -16   92.09    6.50
  -7   1 -16  105.29    8.00
  -7   1 -16  103.99    6.90
  -7   1 -16  105.29    6.40
  -8  -1 -16    0.70    2.30
  -8  -1 -16    2.70    1.60
  -8  -1 -16    2.60    1.10
  -8   1 -16    2.40    2.70
  -8   1 -16    2.80    1.70
  -9  -1 -16    0.30    1.40
  -9  -1 -16    0.20    2.40
  -9   1 -16   -0.80    2.30
  -9   1 -16    1.90    1.60
 -10  -1 -16    0.90    1.60
 -10   1 -16    0.00    2.20
 -10   1 -16    0.70    1.50
 -11  -2  16    0.30    1.10
 -10  -2  16    1.10    1.30
  10   2 -16    3.00    1.60
  -9  -2  16    3.60    1.40
  -9   2  16    1.50    1.20
   9   2 -16    1.50    1.50
  -8  -2  16   61.49    4.60
  -8  -2  16   65.99    4.50
   8   2 -16   67.99    4.50
  -8   2  16   57.29    4.30
   7  -2 -16   30.80    2.30
  -7  -2  16   33.30    3.00
  -7  -2  16   34.50    3.10
   7   2 -16   31.90    2.80
  -7   2  16   29.70    2.50
   6  -2 -16  143.89    8.50
  -6  -2  16  148.29    9.20
  -6   2  16  133.99    8.60
   6   2 -16  152.48    8.90
  -5  -2  16   -0.10    3.40
   5  -2 -16    0.60    0.50
  -5   2  16   -0.30    0.60
   5   2 -16   -0.50    0.90
   5   2 -16    0.20    1.20
  -4  -2  16  334.47   72.29
   3  -2 -16  233.08   13.80
   2  -2 -16   21.90    1.70
   2  -2 -16   18.50    1.90
   2   2 -16   20.70    1.80
   2   2 -16   22.00    1.80
   2   2 -16   22.50    2.20
  -1  -2  16  484.75   86.39
  -1   2  16  523.75   68.29
   0  -2 -16    1.00    0.80
   0  -2 -16    0.20    1.00
   0   2 -16    0.40    0.70
   0   2 -16   -1.00    0.90
   1  -2  16  292.37  118.79
   1   2  16  436.16   81.69
  -2  -2 -16   48.80    3.20
  -2  -2 -16   47.00    3.50
  -2   2 -16   46.80    3.90
  -2   2 -16   51.39    3.30
  -2   2 -16   47.60    3.10
  -2   2 -16   41.90    3.40
  -3  -2 -16   -0.40    0.90
  -3  -2 -16    0.40    0.80
  -3  -2 -16    1.60    1.10
  -3   2 -16    0.30    1.00
  -3   2 -16    1.10    1.00
  -3   2 -16    1.80    1.70
  -3   2 -16    0.80    0.50
  -4  -2 -16  316.47   17.70
  -4   2 -16  291.27   17.90
  -5  -2 -16    0.70    0.80
  -5  -2 -16    0.90    1.30
  -5  -2 -16   -0.60    1.20
  -5   2 -16   -0.60    1.20
  -5   2 -16   -0.90    0.90
  -5   2 -16    0.20    2.00
  -6  -2 -16  105.59    6.90
  -6  -2 -16  102.89    7.10
  -6   2 -16  107.69    8.20
  -6   2 -16   96.59    7.00
  -6   2 -16  113.69    6.70
  -7  -2 -16   52.19    4.00
  -7  -2 -16   52.19    4.30
  -7   2 -16   57.09    5.80
  -7   2 -16   50.69    3.70
  -7   2 -16   54.19    4.30
  -8  -2 -16    0.20    1.40
  -8  -2 -16    1.70    1.10
  -8  -2 -16    1.30    2.10
  -8   2 -16    1.50    1.60
  -8   2 -16    0.80    2.50
  -9  -2 -16    3.00    1.50
  -9  -2 -16    5.20    1.00
  -9  -2 -16    2.40    2.20
  -9   2 -16    5.60    2.00
  -9   2 -16    2.80    2.60
 -10  -2 -16    4.20    1.50
 -10   2 -16    4.80    2.40
 -10   2 -16    7.60    2.00
 -10  -3  16    8.00    1.60
  -9  -3  16    0.80    1.50
  -9  -3  16    1.00    1.00
   9   3 -16    0.70    1.60
  -8  -3  16   19.30    2.30
  -8  -3  16   15.20    2.10
   8   3 -16   16.40    2.20
  -7  -3  16   23.10    2.60
   7  -3 -16   26.10    1.90
  -7  -3  16   24.40    3.00
   7   3 -16   27.50    2.70
   5  -3 -16    2.30    0.70
  -5  -3  16    1.30    0.80
  -5  -3  16    2.30    1.60
   5   3 -16    1.60    1.10
  -4  -3  16    5.80    1.20
  -4  -3  16    3.80    4.20
   4  -3 -16    6.50    1.00
   4   3 -16    5.30    1.60
   4   3 -16    6.60    1.40
   3  -3 -16   64.29    4.10
  -3  -3  16   64.89    4.30
   3   3 -16   63.79    4.30
   3   3 -16   66.79    4.70
   2  -3 -16   42.10    2.80
   2  -3 -16   36.90    3.00
  -2  -3  16   42.60    3.00
   2   3 -16   40.40    3.00
   2   3 -16   40.20    3.40
   1  -3 -16  136.59    8.40
   1   3 -16  138.89    8.30
   1   3 -16  133.59    8.40
   1   3 -16  135.59    8.60
   0  -3 -16   13.10    1.40
   0  -3 -16   19.40    2.00
   0   3 -16   11.20    1.80
   0   3 -16   14.70    1.60
   0   3 -16   15.80    2.00
  -1   3 -16  322.37   18.80
  -2  -3 -16    5.80    1.40
  -2  -3 -16    6.70    1.20
  -2   3 -16    6.90    1.50
  -2   3 -16    7.70    1.10
  -2   3 -16    7.50    1.90
  -2   3 -16    8.90    1.40
  -3  -3 -16    5.40    1.50
  -3  -3 -16    4.70    1.10
  -3   3 -16    5.90    2.10
  -3   3 -16    2.90    1.20
  -3   3 -16    4.20    1.30
  -5  -3 -16  390.46   23.80
  -5  -3 -16  388.46   23.40
  -5   3 -16  426.46   24.70
  -5   3 -16  409.46   23.80
  -6  -3 -16  135.39    8.50
  -6  -3 -16  127.19    8.60
  -6   3 -16  136.39    8.00
  -6   3 -16  126.59    8.60
  -6   3 -16  132.09    9.70
  -7  -3 -16    7.80    1.90
  -7  -3 -16    5.50    1.60
  -7   3 -16    9.10    2.20
  -7   3 -16    5.10    2.90
  -8  -3 -16   85.29    6.10
  -8  -3 -16   85.39    6.70
  -8  -3 -16   93.99    5.80
  -8   3 -16   83.99    7.50
  -8   3 -16   78.49    6.30
  -9  -3 -16   24.70    2.80
  -9  -3 -16   27.90    2.30
  -9   3 -16   22.90    2.90
 -10  -4  16    1.50    1.20
  -9  -4  16   15.80    2.10
  -9  -4  16   12.00    1.70
  -8  -4  16   -1.20    1.30
  -8  -4  16    0.60    1.40
   8   4 -16   -1.30    1.60
  -7  -4  16   76.09    6.10
  -7  -4  16   81.89    5.80
   7   4 -16   96.89    6.10
   6  -4 -16   20.70    1.70
  -6  -4  16   25.80    3.10
   6   4 -16   21.40    2.60
   6   4 -16   22.60    2.50
  -5  -4  16    4.60    1.20
  -5  -4  16    4.90    1.80
   5  -4 -16    4.50    0.90
   5   4 -16    5.30    1.60
   5   4 -16    4.00    1.40
  -4  -4  16    9.70    2.20
  -4  -4  16   13.30    1.70
   4  -4 -16    9.60    1.20
   4   4 -16    8.40    1.50
   4   4 -16   12.00    1.90
  -3  -4  16    9.90    5.40
   3  -4 -16   10.80    1.30
  -3  -4  16    6.70    1.40
   3   4 -16   13.00    2.10
   3   4 -16    9.80    1.60
  -2  -4  16   18.40    2.00
   2  -4 -16   17.10    2.40
   2  -4 -16   14.80    1.50
  -2  -4  16   23.80    7.70
   2   4 -16   12.10    1.70
   2   4 -16   16.60    2.30
   2   4 -16   15.40    1.90
   1  -4 -16  195.48   12.00
   1   4 -16  186.78   11.90
   1   4 -16  192.98   11.80
   1   4 -16  215.28   11.90
   1   4 -16  203.68   12.30
   0  -4 -16   46.00    3.20
   0  -4 -16   48.30    3.50
   0   4 -16   46.30    3.20
   0   4 -16   40.50    3.60
   0   4 -16   44.70    3.80
  -1  -4 -16    3.20    1.30
  -1  -4 -16    2.50    1.00
  -1   4 -16    3.30    1.40
  -1   4 -16    3.00    1.50
  -1   4 -16    0.90    0.70
  -2  -4 -16    1.80    1.00
  -2  -4 -16    0.40    1.20
  -2   4 -16   -1.30    1.50
  -2   4 -16    2.10    1.30
  -3  -4 -16    2.00    1.10
  -3  -4 -16    1.70    1.40
  -3   4 -16    1.60    1.50
  -3   4 -16    1.20    1.80
  -3   4 -16    3.10    1.40
  -4  -4 -16  232.58   14.00
  -4  -4 -16  227.98   14.30
  -4   4 -16  239.38   14.20
  -4   4 -16  248.88   15.20
  -4   4 -16  229.88   14.30
  -5  -4 -16   14.50    2.10
  -5  -4 -16   10.80    1.60
  -5   4 -16   12.20    3.30
  -5   4 -16   10.40    2.00
  -6  -4 -16   22.10    2.60
  -6  -4 -16   14.10    2.30
  -6   4 -16   23.10    4.00
  -6   4 -16   20.20    2.80
  -7  -4 -16   35.40    3.40
  -7  -4 -16   35.00    3.50
  -7   4 -16   33.30    3.60
  -7   4 -16   36.60    4.70
  -8  -4 -16   18.30    2.50
  -8  -4 -16   25.60    2.60
  -8   4 -16   26.40    3.10
  -9  -4 -16    2.30    1.30
  -9  -4 -16    4.20    1.10
  -9   4 -16    1.10    2.00
  -9   4 -16    4.70    2.00
  -9  -5  16    6.30    1.50
  -9  -5  16    7.20    1.50
  -8  -5  16   38.70    3.60
  -8  -5  16   45.10    3.60
  -7  -5  16    1.00    1.60
  -7  -5  16    0.10    1.50
  -6  -5  16    1.70    1.90
   6  -5 -16   -0.40    0.60
   6   5 -16    1.00    1.70
  -5  -5  16   15.80    1.80
  -5  -5  16   23.30    3.10
   5  -5 -16   17.80    1.70
   5   5 -16   15.10    2.30
   4  -5 -16   78.29    5.00
  -4  -5  16   74.89    5.20
  -4  -5  16   78.39    6.00
   4   5 -16   81.09    5.50
  -3  -5  16  197.88   12.00
   3  -5 -16  199.38   11.70
  -3  -5  16  204.58   12.70
   3   5 -16  199.98   12.00
   3   5 -16  186.78   12.00
  -2  -5  16  169.38   11.20
  -2  -5  16  165.68   10.50
   2  -5 -16  182.18   10.40
   2   5 -16  171.88   10.50
   1  -5 -16   33.60    3.20
  -1  -5  16   34.80    3.10
   1  -5 -16   38.70    2.90
  -1  -5  16   44.90    4.00
   1   5 -16   35.70    3.00
   0  -5 -16   32.60    2.70
   0  -5 -16   41.40    3.30
   0  -5  16   32.90    2.90
   0   5 -16   41.00    3.60
   0   5 -16   28.10    3.30
   1  -5  16    5.30    1.30
  -1  -5 -16    2.90    1.40
  -1  -5 -16    3.80    1.10
  -1   5 -16    4.60    1.90
  -1   5 -16    3.30    1.60
  -2  -5 -16  120.89    7.70
  -2  -5 -16  124.49    8.20
  -2   5 -16  119.19    8.70
  -2   5 -16  136.19    8.30
  -3  -5 -16    3.50    1.30
  -3  -5 -16    2.60    1.60
  -3   5 -16    0.70    2.00
  -4  -5 -16    4.10    1.20
  -4  -5 -16    6.00    1.80
  -4   5 -16    6.70    2.50
  -5  -5 -16    0.40    1.20
  -5  -5 -16    1.20    1.50
  -5   5 -16    3.00    2.60
  -6  -5 -16    1.50    1.50
  -6  -5 -16    3.70    1.70
  -6   5 -16   -0.10    2.50
   7  -5  16   18.00    1.80
  -7  -5 -16   23.20    2.80
  -7  -5 -16   24.80    2.70
  -7   5 -16   14.00    3.00
  -8  -5 -16    3.20    1.60
  -8  -5 -16    2.70    1.20
  -8   5 -16    1.70    2.50
  -8  -6  16    1.70    1.30
  -8  -6  16    0.80    1.30
  -7  -6  16   14.60    2.20
  -7  -6  16   16.80    2.00
  -6  -6  16    0.70    1.80
   5  -6 -16   19.10    1.90
  -5  -6  16   26.90    2.50
  -5  -6  16   22.80    3.20
   4  -6 -16   44.30    3.10
  -4  -6  16   42.80    4.40
  -4  -6  16   40.60    3.50
  -3  -6  16   33.20    3.10
  -3  -6  16   35.20    4.00
   3  -6 -16   40.00    2.90
  -2  -6  16   27.10    3.30
  -2  -6  16   24.90    2.60
   2  -6 -16   22.30    2.30
  -1  -6  16   42.50    3.70
  -1  -6  16   49.80    4.50
   1  -6 -16   46.50    3.40
   0  -6 -16  115.49    7.40
   0  -6  16  123.79    8.40
   0  -6 -16  124.99    8.00
   0  -6  16  113.19    7.60
  -1  -6 -16    2.20    1.60
   1  -6  16    2.80    1.40
   1  -6  16    0.80    1.90
  -1  -6 -16    0.20    1.10
  -1   6 -16    2.80    1.90
  -2  -6 -16   85.39    5.70
  -2  -6 -16   76.29    5.10
   2  -6  16   68.89    5.20
  -2   6 -16   70.89    6.10
   3  -6  16    2.50    1.30
  -3  -6 -16    1.80    1.20
  -3  -6 -16   -0.90    1.50
  -3   6 -16    0.50    2.00
   4  -6  16   76.79    5.20
  -4  -6 -16   81.59    5.70
  -4  -6 -16   76.99    5.10
  -4   6 -16   64.79    6.40
   5  -6  16   65.59    4.50
  -5  -6 -16   77.79    5.20
  -5  -6 -16   59.49    4.50
  -5   6 -16   56.69    6.00
   6  -6  16    1.60    1.00
  -6  -6 -16    4.10    1.80
  -6  -6 -16    0.50    1.40
  -6   6 -16    1.90    2.60
  -7  -6 -16    0.10    1.20
  -7  -6 -16   -0.10    1.30
  -7   6 -16    0.80    2.30
  -7  -7  16   16.50    1.90
  -7  -7  16   10.40    1.80
  -6  -7  16    3.80    1.70
  -6  -7  16    5.30    1.50
  -5  -7  16   32.00    2.80
  -5  -7  16   27.80    3.50
   5  -7 -16   30.10    2.30
  -4  -7  16   13.90    1.90
   4  -7 -16   13.00    1.50
  -4  -7  16   11.50    2.70
  -3  -7  16    5.50    1.50
   3  -7 -16    4.70    1.20
  -3  -7  16    5.60    2.30
   2  -7 -16    8.20    1.40
  -2  -7  16    9.60    1.60
   1  -7 -16    3.10    1.20
  -1  -7  16    5.30    1.50
  -1  -7  16    4.00    2.20
   0  -7  16   46.60    4.70
   0  -7  16   44.30    3.70
   0  -7 -16   44.20    3.50
  -1  -7 -16    7.70    2.00
  -1  -7 -16    3.90    1.40
   1  -7  16    2.80    1.30
   2  -7  16   64.49    4.40
  -2  -7 -16   55.79    4.20
  -2  -7 -16   60.79    4.90
  -2   7 -16   53.09    5.30
   3  -7  16    9.30    1.50
  -3  -7 -16   14.10    2.30
  -3  -7 -16   14.10    1.80
  -3   7 -16   12.20    3.00
  -4  -7 -16    0.80    1.20
   4  -7  16    0.60    1.00
  -4  -7 -16    0.60    1.50
  -4   7 -16    0.30    2.40
   5  -7  16   30.10    2.60
  -5  -7 -16   31.30    3.30
  -5  -7 -16   30.00    2.60
  -5   7 -16   31.90    4.10
  -6  -7 -16   10.70    1.90
  -6  -7 -16    8.30    1.80
  -6   7 -16   10.90    2.90
  -5  -8  16   -0.10    1.90
  -4  -8  16    5.10    1.40
   4  -8 -16    5.30    1.10
  -4  -8  16   12.70    2.60
   3  -8 -16   -0.70    0.90
  -3  -8  16   -0.60    1.30
  -3  -8  16   -0.60    2.20
  -2  -8  16    9.30    1.60
  -2  -8  16    9.60    2.80
   2  -8 -16    8.30    1.40
   1  -8 -16    0.90    1.20
  -1  -8  16    0.50    1.10
   0  -8 -16    3.80    1.20
   0  -8  16    4.40    1.30
  -1  -8 -16   -0.50    1.00
   1  -8  16   -0.10    1.00
  -2  -8 -16    5.60    1.30
   2  -8  16    3.30    1.10
  -3  -8 -16   42.70    3.60
  -3  -8 -16   58.99    4.50
   3  -8  16   46.80    3.60
  -4  -8 -16   -1.10    1.60
  -4  -8 -16    0.80    1.10
   4  -8  16    0.80    1.00
   2  -9 -16    4.40    1.10
  -2  -9  16    5.40    1.40
  -1  -9  16   13.40    1.70
   1  -9 -16   16.00    1.70
   0  -9 -16   11.60    1.50
   0  -9  16    9.30    1.50
   1  -9  16    5.00    1.20
  -1  -9 -16    6.50    1.20
 -11   0  17   -0.40    1.00
  11   0 -17    0.30    0.90
 -10   0  17   -1.60    1.10
  -9   0  17   -0.60    1.10
   8   0 -17    0.10    0.80
  -8   0  17   -0.70    1.20
   7   0 -17    0.70    0.90
  -7   0  17   -0.90    1.10
  -7   0  17   -0.40    0.70
  -6   0  17   -0.50    0.90
   6   0 -17    0.00    0.70
  -5   0  17    1.10    0.90
   5   0 -17    0.50    0.70
   4   0 -17    0.20    0.60
   4   0 -17    0.90    1.00
   3   0 -17   -0.90    0.90
   3   0 -17    0.90    0.60
   2   0 -17   -0.30    0.60
   2   0 -17    0.60    0.90
   1   0 -17    0.10    0.60
   1   0 -17   -0.80    0.80
   0   0 -17    0.50    0.70
   0   0 -17    0.60    0.90
  -1   0 -17   -0.80    0.50
  -1   0 -17    0.30    0.70
  -1   0 -17    0.00    0.90
  -2   0 -17   -0.50    0.60
  -2   0 -17    0.40    0.60
  -2   0 -17    0.60    0.90
  -3   0 -17    0.00    0.80
  -3   0 -17    0.60    0.70
  -3   0 -17    0.10    0.90
  -4   0 -17    0.40    0.90
  -4   0 -17    0.30    1.00
  -4   0 -17   -0.80    0.60
  -5   0 -17    0.00    1.00
  -5   0 -17   -0.70    1.00
  -6   0 -17    0.80    1.10
  -6   0 -17    0.70    1.20
  -6   0 -17   -0.20    1.90
  -7   0 -17    1.50    2.30
  -7   0 -17    0.00    1.30
  -7   0 -17    0.20    1.00
  -8   0 -17    0.00    0.80
  -8   0 -17    2.00    1.50
  -8   0 -17    0.20    2.50
  -9   0 -17   -0.10    1.60
  -9   0 -17   -0.70    2.20
 -10   0 -17   -0.50    1.60
 -10   0 -17    1.00    2.10
  11  -1 -17    1.20    0.80
 -11  -1  17    0.10    1.10
  11   1 -17    1.80    1.20
 -10  -1  17   -0.80    1.20
  10   1 -17   -0.60    1.30
 -10   1  17   -0.40    1.10
  -9  -1  17   60.49    4.30
  -9   1  17   55.09    4.10
  -8  -1  17    1.30    0.80
   8  -1 -17    1.40    0.80
  -8  -1  17    0.80    1.20
   8   1 -17    1.50    1.00
  -8   1  17    0.60    1.00
  -7  -1  17   54.49    3.90
   7  -1 -17   57.19    3.60
  -7  -1  17   53.19    4.00
   7   1 -17   56.69    3.90
  -7   1  17   50.59    3.80
  -6  -1  17   25.30    2.50
   6  -1 -17   24.90    2.00
  -6  -1  17   25.40    2.60
   6   1 -17   26.30    2.30
  -6   1  17   27.60    2.20
   5  -1 -17  159.58    9.40
   5   1 -17  154.48    9.90
   5   1 -17  166.88    9.60
  -5   1  17  157.18    9.50
   4  -1 -17   91.39    5.20
  -4  -1  17   78.49    5.20
   4   1 -17   86.39    5.70
   4   1 -17   85.79    5.30
  -4   1  17   81.79    5.20
   3  -1 -17   29.30    2.10
   3  -1 -17   28.70    2.40
   3   1 -17   28.00    2.60
   3   1 -17   31.60    2.20
   2  -1 -17   25.30    1.90
   2  -1 -17   24.40    2.10
   2   1 -17   25.90    1.90
   2   1 -17   24.80    2.30
   1  -1 -17   25.00    1.80
   1  -1 -17   18.80    2.00
   1   1 -17   22.00    2.10
   1   1 -17   27.60    1.90
   0  -1 -17    1.00    0.70
   0  -1 -17   -0.60    0.80
   0   1 -17   -0.40    0.70
   0   1 -17    0.30    0.90
  -1  -1 -17   23.60    2.10
  -1  -1 -17   22.10    1.80
  -1  -1 -17   20.60    1.60
  -1   1 -17   20.50    1.80
  -1   1 -17   24.20    1.80
  -1   1 -17   22.10    2.00
  -2  -1 -17  238.48   14.40
  -2   1 -17  253.97   14.40
  -3  -1 -17    0.70    0.80
  -3  -1 -17    0.30    0.70
  -3  -1 -17    0.80    1.00
  -3   1 -17    1.40    0.70
  -3   1 -17    1.90    0.90
  -3   1 -17    1.80    1.00
  -4  -1 -17  107.29    7.10
  -4  -1 -17  111.59    6.80
  -4  -1 -17  116.09    7.10
  -4   1 -17  110.19    7.10
  -4   1 -17  119.49    7.10
  -5  -1 -17    6.30    1.40
  -5  -1 -17   11.30    1.80
  -5   1 -17    9.50    1.40
  -5   1 -17   10.00    1.60
  -5   1 -17   10.20    2.40
  -6  -1 -17   41.90    3.40
  -6  -1 -17   36.40    3.10
  -6   1 -17   38.60    3.00
  -6   1 -17   35.90    3.30
  -6   1 -17   39.80    4.60
  -7  -1 -17    7.40    1.80
  -7  -1 -17    7.50    1.40
  -7  -1 -17    6.80    2.50
  -7   1 -17    6.80    1.20
  -7   1 -17   10.50    2.10
  -7   1 -17    7.40    2.70
  -8  -1 -17   43.10    3.70
  -8  -1 -17   44.50    4.90
  -8  -1 -17   41.80    3.20
  -8   1 -17   40.50    3.80
  -8   1 -17   41.50    5.20
  -9  -1 -17   39.70    4.50
  -9  -1 -17   35.30    3.50
  -9   1 -17   40.20    4.80
  -9   1 -17   36.60    3.60
 -10  -1 -17    8.20    1.90
 -10   1 -17   11.10    2.80
 -10   1 -17    6.80    1.80
 -11  -2  17   -0.80    1.00
 -10  -2  17    7.90    1.60
  10   2 -17    7.10    1.80
  -9  -2  17    6.50    1.60
   9   2 -17   10.00    1.90
  -9   2  17   10.50    1.50
  -8  -2  17   19.30    2.30
  -8  -2  17   19.60    2.30
   8  -2 -17   20.30    2.30
   8   2 -17   24.30    2.40
  -8   2  17   20.50    2.00
  -7  -2  17  166.28   11.50
   7  -2 -17  189.98   11.10
  -7  -2  17  194.88   11.70
  -7   2  17  189.48   11.20
   7   2 -17  201.78   11.50
   6  -2 -17  156.18    9.20
  -6  -2  17  165.58    9.90
   6   2 -17  157.78    9.50
  -6   2  17  145.29    9.30
   5  -2 -17  187.78   10.40
  -5  -2  17  180.98   16.30
   5   2 -17  185.78   10.70
  -5   2  17  172.58   10.40
   5   2 -17  162.28   11.00
  -4  -2  17  180.08   10.50
   4   2 -17  169.48   10.90
  -4   2  17  171.28   10.30
   4   2 -17  185.98   10.60
   3  -2 -17    0.10    0.80
  -3  -2  17   -0.60    0.80
   3  -2 -17   -0.10    0.50
   3   2 -17    0.80    0.90
   3   2 -17   -0.60    1.20
   2  -2 -17   55.19    3.50
   2  -2 -17   54.89    3.70
   2   2 -17   56.59    3.60
   2   2 -17   47.00    3.60
   2   2 -17   57.89    3.90
  -1  -2  17  295.47   83.19
  -1   2  17  271.87   57.59
   0   2 -17  204.18   12.00
  -1   2 -17  215.38   12.90
  -1   2 -17  225.58   13.00
  -2  -2 -17   70.99    4.80
  -2  -2 -17   77.29    5.00
  -2  -2 -17   72.39    4.70
  -2   2 -17   71.79    4.80
  -2   2 -17   79.69    5.50
  -2   2 -17   77.89    5.00
  -2   2 -17   72.39    4.60
  -3  -2 -17  101.79    6.10
  -3  -2 -17   97.99    6.40
  -3  -2 -17   94.89    6.30
  -3   2 -17  102.39    6.40
  -3   2 -17   90.39    5.90
  -3   2 -17  108.29    7.10
  -3   2 -17  100.69    6.30
  -4  -2 -17  230.88   15.10
  -4  -2 -17  247.68   14.70
  -4  -2 -17  261.37   15.10
  -4   2 -17  273.27   15.90
  -4   2 -17  250.77   15.00
  -5  -2 -17   -0.80    0.70
  -5  -2 -17    0.40    1.20
  -5  -2 -17    0.40    1.20
  -5   2 -17   -0.80    1.00
  -5   2 -17   -1.20    2.00
  -5   2 -17    0.30    1.20
  -6  -2 -17   74.19    5.30
  -6  -2 -17   69.09    5.10
  -6   2 -17   71.49    4.90
  -6   2 -17   80.19    6.60
  -6   2 -17   73.69    5.30
  -7  -2 -17    1.80    1.50
  -7  -2 -17    0.30    1.20
  -7   2 -17    0.40    1.40
  -7   2 -17   -0.10    0.80
  -7   2 -17    0.70    2.50
  -8  -2 -17   13.10    2.10
  -8  -2 -17   19.50    3.20
  -8  -2 -17   20.50    2.10
  -8   2 -17   21.70    2.80
  -8   2 -17   12.90    3.30
  -9  -2 -17    1.30    1.30
  -9  -2 -17   -0.40    2.00
  -9  -2 -17    2.00    1.10
  -9   2 -17    0.20    2.50
  -9   2 -17    0.70    1.60
 -10  -2 -17    8.10    1.60
 -10   2 -17   11.90    2.20
 -10   2 -17   12.30    2.80
 -10  -3  17    7.60    1.50
  10   3 -17    7.70    1.80
  -9  -3  17   10.00    1.40
  -9  -3  17   10.20    1.90
   9   3 -17   10.70    2.00
  -8  -3  17    4.60    1.50
  -8  -3  17    5.60    1.70
   8   3 -17    4.90    1.80
  -7  -3  17   46.00    4.00
  -7  -3  17   46.50    3.80
   7  -3 -17   44.60    3.00
   7   3 -17   49.20    3.70
   6  -3 -17    5.50    0.80
  -6  -3  17    4.10    1.60
   6   3 -17    4.50    1.30
  -5  -3  17   73.29    4.70
  -5  -3  17   71.49    5.40
   5  -3 -17   71.09    4.50
   5   3 -17   75.69    5.00
  -4  -3  17   59.59    4.10
  -4  -3  17   67.19    9.90
   4  -3 -17   62.49    3.80
   4   3 -17   62.29    4.20
   4   3 -17   53.19    4.50
   3  -3 -17   70.69    4.20
  -3  -3  17   65.99    4.30
   3   3 -17   57.59    4.70
   3   3 -17   62.59    4.40
   2  -3 -17    0.70    0.70
  -2  -3  17    0.20    0.90
   2  -3 -17    0.20    1.00
   2   3 -17    1.10    1.30
   2   3 -17    0.60    0.90
   1  -3 -17  298.17   17.80
   1   3 -17  305.27   17.80
   0   3 -17  217.38   13.00
   0   3 -17  223.18   13.40
  -1  -3 -17    4.90    1.00
  -1  -3 -17    5.70    1.40
  -1   3 -17    5.80    1.00
  -1   3 -17    8.70    1.90
  -1   3 -17    4.10    1.40
  -2  -3 -17   14.50    2.00
  -2  -3 -17   15.70    1.60
  -2   3 -17   13.40    2.40
  -2   3 -17   13.80    1.90
  -2   3 -17   12.50    1.70
  -2   3 -17   13.50    1.40
  -3  -3 -17    1.90    1.30
  -3  -3 -17    0.40    0.90
  -3   3 -17    0.60    1.10
  -3   3 -17    1.30    1.20
  -3   3 -17   -1.00    1.70
  -4  -3 -17    0.90    1.20
  -4  -3 -17   -0.20    1.40
  -4  -3 -17    1.10    1.00
  -4   3 -17    1.60    1.40
  -4   3 -17   -1.40    2.00
  -4   3 -17   -0.10    1.10
  -5  -3 -17    2.30    1.50
  -5  -3 -17   -0.20    1.20
  -5  -3 -17    0.90    0.90
  -5   3 -17    0.90    1.20
  -5   3 -17   -0.50    2.30
  -5   3 -17    2.40    1.50
  -6  -3 -17   15.10    2.30
  -6  -3 -17   14.60    2.20
  -6   3 -17   14.80    1.70
  -6   3 -17   12.00    2.10
  -6   3 -17   22.60    3.80
  -7  -3 -17   39.90    3.80
  -7  -3 -17   42.60    3.60
  -7   3 -17   44.30    4.00
  -7   3 -17   45.70    5.40
  -8  -3 -17   28.80    3.70
  -8  -3 -17   31.10    2.80
  -8  -3 -17   29.10    3.20
  -8   3 -17   36.20    4.70
  -8   3 -17   32.00    3.50
  -9  -3 -17   -0.40    1.30
  -9  -3 -17    0.40    0.90
  -9   3 -17    0.80    2.10
  -9   3 -17    1.00    1.70
 -10  -4  17    1.50    1.10
  -9  -4  17    1.30    1.40
  -9  -4  17   -0.10    1.00
  -8  -4  17    1.80    1.40
  -8  -4  17    0.20    1.40
   8   4 -17    1.90    1.70
  -7  -4  17  171.38   10.90
  -7  -4  17  171.58   10.50
   7   4 -17  164.48   10.60
   6  -4 -17   14.60    1.40
  -6  -4  17   17.10    2.70
   6   4 -17   10.80    1.80
   6   4 -17   14.20    2.30
  -5  -4  17    1.90    1.80
  -5  -4  17    0.00    1.00
   5  -4 -17    1.80    0.70
   5   4 -17    1.80    1.30
   5   4 -17    0.80    1.60
   4  -4 -17   35.40    2.60
  -4  -4  17   31.30    2.90
  -4  -4  17   33.70    3.60
   4   4 -17   40.50    3.20
   4   4 -17   35.40    3.00
  -3  -4  17  335.87   26.90
   3   4 -17  315.27   19.00
   2  -4 -17  112.49    6.70
  -2  -4  17  111.59    6.90
  -2  -4  17  100.49   13.30
   2   4 -17  104.59    6.80
   2   4 -17   99.89    7.30
   2   4 -17  116.19    6.90
  -1  -4  17    1.00    1.10
   1  -4 -17    4.90    1.00
   1  -4 -17    6.40    1.50
   1   4 -17    3.50    1.10
   1   4 -17    4.20    1.60
   0  -4 -17  143.29    8.30
   0  -4 -17  121.79    8.50
   0   4 -17  146.69    8.40
   0   4 -17  136.09    8.70
   0   4 -17  137.09    8.80
  -1  -4 -17   32.10    3.00
  -1  -4 -17   32.60    2.60
  -1   4 -17   34.10    2.60
  -1   4 -17   32.10    3.40
  -1   4 -17   33.80    3.20
  -2  -4 -17   43.20    3.70
  -2  -4 -17   53.09    3.40
  -2   4 -17   46.00    4.30
  -2   4 -17   45.50    3.80
  -3  -4 -17   81.19    5.00
  -3  -4 -17   74.39    5.40
  -3   4 -17   69.29    6.00
  -3   4 -17   76.59    5.40
  -4  -4 -17  121.59    7.70
  -4  -4 -17  112.19    7.10
  -4   4 -17   98.49    7.40
  -4   4 -17  131.49    7.50
  -4   4 -17  101.99    8.30
  -5  -4 -17   24.20    2.80
  -5  -4 -17   18.50    2.50
  -5  -4 -17   18.00    1.90
  -5   4 -17   23.30    2.80
  -5   4 -17   19.70    2.20
  -5   4 -17   17.70    3.50
  -6  -4 -17  115.59    7.10
  -6  -4 -17  100.09    7.00
  -6   4 -17   97.79    7.10
  -6   4 -17   95.79    8.20
  -7  -4 -17   -0.30    1.30
  -7  -4 -17    1.30    1.50
  -7   4 -17   -1.50    2.40
  -7   4 -17    0.80    1.70
  -8  -4 -17   12.10    1.80
  -8   4 -17   10.50    2.10
  -8   4 -17   10.50    2.90
  -9  -4 -17   -0.20    0.80
  -9  -4 -17    1.10    1.20
  -9   4 -17   -0.20    1.60
  -9   4 -17    1.20    2.00
  -9  -5  17   21.70    2.30
  -9  -5  17   22.60    2.30
  -8  -5  17   18.70    2.40
  -8  -5  17   16.80    2.20
  -7  -5  17   15.10    2.50
  -7  -5  17   21.30    2.60
  -6  -5  17   11.50    2.50
   6  -5 -17    8.40    1.00
   6   5 -17   10.50    2.10
  -5  -5  17  108.79    7.60
  -5  -5  17  103.99    6.80
   5  -5 -17  110.49    6.60
   5   5 -17  104.29    7.20
   4  -5 -17   18.00    1.90
  -4  -5  17   21.40    2.30
  -4  -5  17   23.30    3.20
   4   5 -17   20.00    2.50
  -3  -5  17  142.49    9.40
   3  -5 -17  146.59    8.50
  -3  -5  17  139.29    8.70
   3   5 -17  126.89    8.70
   3   5 -17  141.39    8.70
  -2  -5  17  149.49    9.60
  -2  -5  17  151.78   10.30
   2  -5 -17  161.28    9.40
   2   5 -17  160.68    9.60
   1  -5 -17    0.10    1.30
   1  -5 -17    1.70    1.00
  -1  -5  17    1.30    1.20
   1   5 -17    1.50    1.10
   0  -5 -17   51.39    3.60
   0  -5  17   51.89    3.90
   0  -5 -17   49.80    4.10
   0   5 -17   54.19    4.20
   0   5 -17   51.49    4.40
  -1  -5 -17    7.30    1.70
   1  -5  17    9.80    1.70
  -1  -5 -17    3.90    1.20
  -1   5 -17    5.30    1.90
  -1   5 -17    7.50    2.20
  -2  -5 -17   11.40    2.00
  -2  -5 -17   11.30    1.50
  -2   5 -17   10.40    2.00
  -2   5 -17    9.10    2.30
  -3  -5 -17  158.18    9.20
  -3  -5 -17  147.79    9.50
  -3   5 -17  138.09   10.10
  -4  -5 -17   37.50    3.10
  -4  -5 -17   35.30    3.60
  -4   5 -17   39.70    4.70
  -5  -5 -17    0.90    1.10
  -5  -5 -17    1.30    1.60
  -5   5 -17    1.70    2.60
  -6  -5 -17    2.10    1.50
  -6  -5 -17    2.60    1.60
  -6   5 -17    7.20    2.80
   7  -5  17    0.60    0.90
  -7  -5 -17    1.80    1.40
  -7  -5 -17    1.90    1.30
  -7   5 -17    3.60    2.40
  -8  -5 -17    2.40    1.30
  -8  -5 -17    5.20    1.40
  -8   5 -17    3.40    2.40
  -8  -6  17    0.40    1.30
  -8  -6  17   -0.20    1.20
  -7  -6  17   15.60    2.00
  -7  -6  17   20.10    2.50
  -6  -6  17    1.00    1.80
  -5  -6  17   29.90    2.80
   5  -6 -17   31.40    2.40
  -5  -6  17   31.40    3.80
  -4  -6  17    9.60    1.60
   4  -6 -17   10.40    1.40
  -4  -6  17   17.60    2.90
  -3  -6  17   38.80    4.30
  -3  -6  17   38.20    3.30
   3  -6 -17   37.00    2.90
  -2  -6  17   17.60    2.10
  -2  -6  17   17.50    2.80
   2  -6 -17   19.30    1.90
  -1  -6  17    4.10    1.40
  -1  -6  17    4.00    2.00
   1  -6 -17    4.70    1.30
   0  -6 -17   39.20    3.10
   0  -6  17   40.50    4.30
   0  -6 -17   38.10    3.80
   0  -6  17   42.70    3.50
  -1  -6 -17    9.80    2.10
   1  -6  17    6.90    2.10
  -1  -6 -17    9.40    1.50
   1  -6  17    8.60    1.60
  -1   6 -17   12.40    2.40
  -2  -6 -17   17.20    2.00
  -2  -6 -17   26.60    2.90
   2  -6  17   18.40    2.30
  -2   6 -17   16.30    3.10
   3  -6  17   29.70    2.70
  -3  -6 -17   24.10    2.40
  -3  -6 -17   19.90    2.60
  -3   6 -17   16.00    3.00
  -4  -6 -17    6.90    1.80
  -4  -6 -17    6.70    1.50
   4  -6  17    4.70    1.40
  -4   6 -17    2.90    2.40
  -5  -6 -17   10.50    1.60
  -5  -6 -17    8.20    2.00
   5  -6  17   14.00    1.70
  -5   6 -17    9.40    2.70
  -6  -6 -17   12.10    2.10
  -6  -6 -17   22.30    2.50
   6  -6  17   15.30    1.70
  -6   6 -17   16.30    3.20
  -7  -6 -17    2.30    1.20
  -7  -6 -17    5.10    1.50
  -7   6 -17    4.80    2.30
  -7  -7  17    0.80    1.50
  -7  -7  17    1.40    1.30
  -6  -7  17    4.70    1.50
  -6  -7  17    3.00    1.80
   5  -7 -17    8.60    1.10
  -5  -7  17    6.90    2.20
  -5  -7  17    8.10    1.80
   4  -7 -17    2.00    1.00
  -4  -7  17    4.00    1.50
  -4  -7  17    1.80    2.10
  -3  -7  17   65.09    5.90
   3  -7 -17   74.89    4.70
  -3  -7  17   69.39    5.00
  -2  -7  17   19.80    2.20
  -2  -7  17   14.70    2.90
   2  -7 -17   14.90    1.70
   1  -7 -17   10.60    1.50
  -1  -7  17   11.70    2.70
  -1  -7  17    9.40    1.60
   0  -7  17    0.40    1.30
   0  -7 -17    1.60    1.30
   0  -7  17    1.70    2.10
   1  -7  17  104.89    6.90
  -1  -7 -17  105.29    6.70
  -1  -7 -17  105.29    7.40
  -2  -7 -17   35.80    3.10
  -2  -7 -17   49.00    4.10
   2  -7  17   34.10    3.30
  -3  -7 -17    2.60    1.30
   3  -7  17    2.60    1.30
  -3  -7 -17    4.00    2.00
  -3   7 -17    4.80    2.50
   4  -7  17   17.10    1.90
  -4  -7 -17   13.00    1.80
  -4  -7 -17   23.10    2.80
  -4   7 -17   17.70    3.30
  -5  -7 -17    0.20    1.40
  -5  -7 -17    1.20    1.00
   5  -7  17    2.00    1.00
  -5  -7 -17    1.30    1.60
  -5   7 -17    0.20    2.40
  -6  -7 -17    4.20    1.40
  -6  -7 -17   10.30    1.80
  -6   7 -17    5.20    2.60
  -5  -8  17   44.40    4.30
  -4  -8  17   39.30    4.20
  -4  -8  17   35.40    3.10
   4  -8 -17   38.80    2.80
  -3  -8  17   20.00    2.20
   3  -8 -17   16.00    1.70
  -3  -8  17   16.70    2.90
  -2  -8  17    2.80    2.20
   2  -8 -17    2.50    1.20
  -2  -8  17    0.80    1.20
   1  -8 -17   90.89    5.60
  -1  -8  17   78.59    5.70
   0  -8  17   -1.20    1.10
   0  -8 -17    0.30    1.00
  -1  -8 -17   -0.10    1.20
   1  -8  17    2.30    1.30
  -2  -8 -17   59.29    4.10
   2  -8  17   56.79    4.20
  -3  -8 -17   52.59    4.50
   3  -8  17   50.49    3.70
  -3  -8 -17   50.29    3.70
   4  -8  17    2.50    1.10
  -4  -8 -17    6.70    1.70
  -4  -8 -17    7.70    1.30
 -11   0  18   -0.40    0.90
  11   0 -18   -0.70    0.90
 -10   0  18    2.10    1.20
   9   0 -18    8.20    1.20
  -9   0  18   10.90    1.70
  -8   0  18   65.89    4.50
   8   0 -18   62.89    4.30
  -7   0  18  102.29    6.60
  -7   0  18  106.09    6.40
   7   0 -18  102.69    6.50
  -6   0  18  257.27   15.20
  -5   0  18    9.90    1.40
   5   0 -18    6.60    1.10
   4   0 -18  358.06   21.10
   3   0 -18   52.39    4.00
   3   0 -18   61.49    3.70
   2   0 -18    9.20    1.40
   2   0 -18    8.20    1.00
   1   0 -18   32.40    2.60
   1   0 -18   30.40    2.20
   0   0  18  729.23   92.69
  -1   0 -18  492.75   28.30
  -2   0 -18   12.50    1.40
  -2   0 -18   15.20    1.40
  -2   0 -18   16.00    1.70
  -4   0 -18  170.98   10.10
  -4   0 -18  162.98    9.70
  -4   0 -18  160.68   10.00
  -5   0 -18    0.30    1.00
  -5   0 -18    1.30    1.10
  -6   0 -18  102.09    6.60
  -6   0 -18  105.89    7.60
  -6   0 -18   91.59    6.40
  -7   0 -18    2.90    1.60
  -7   0 -18    0.10    2.30
  -7   0 -18    3.00    1.10
  -8   0 -18   47.10    4.00
  -8   0 -18   43.50    3.10
  -8   0 -18   47.40    5.20
  -9   0 -18    0.40    2.30
  -9   0 -18    2.60    1.70
 -10   0 -18   30.40    3.70
 -10   0 -18   24.40    2.80
  11  -1 -18   -0.50    0.70
 -11  -1  18    0.60    1.00
  11   1 -18    0.70    1.20
 -10  -1  18    3.40    1.20
  10   1 -18    3.80    1.50
 -10   1  18    3.30    1.20
  -9  -1  18   35.50    3.20
  -9   1  18   36.30    2.90
  -8  -1  18    1.10    1.20
  -8  -1  18    1.20    0.90
   8  -1 -18    0.70    0.80
   8   1 -18    2.00    1.10
  -8   1  18   -0.30    1.00
  -7  -1  18    4.60    1.30
  -7  -1  18    5.70    1.50
   7  -1 -18    3.90    0.90
   7   1 -18    6.90    1.40
  -7   1  18    6.60    1.30
  -6  -1  18    9.40    1.60
  -6  -1  18    7.20    1.40
   6  -1 -18    6.10    1.00
   6   1 -18    7.80    1.30
  -6   1  18    5.60    1.10
  -5   1  18  244.48   13.90
   5   1 -18  231.28   14.40
   4  -1 -18  145.89    8.70
  -4  -1  18  146.39    8.80
  -4   1  18  147.59    8.70
   4   1 -18  147.69    9.20
   4   1 -18  150.18    8.80
   3  -1 -18  139.19    8.60
   3   1 -18  142.49    8.80
  -2  -1  18  640.54   90.39
  -2   1  18  314.67   57.69
   1  -1 -18  129.59    7.90
   0  -1 -18   70.29    4.40
   0  -1 -18   67.49    4.60
   0   1 -18   68.69    4.40
   0   1 -18   72.29    4.60
  -1  -1 -18  456.45   26.60
  -1   1 -18  468.75   26.60
  -2  -1 -18   57.89    3.50
  -2  -1 -18   47.10    3.70
  -2  -1 -18   53.29    3.50
  -2   1 -18   51.79    3.70
  -2   1 -18   54.79    3.50
  -2   1 -18   54.69    3.50
  -3  -1 -18   18.30    1.60
  -3  -1 -18   18.10    2.00
  -3  -1 -18   17.60    1.80
  -3   1 -18   14.50    1.50
  -3   1 -18   14.20    1.80
  -3   1 -18   17.70    1.80
  -4  -1 -18   26.80    2.50
  -4  -1 -18   29.80    2.70
  -4  -1 -18   28.00    2.20
  -4   1 -18   32.40    2.60
  -4   1 -18   28.80    2.50
  -5  -1 -18  126.09    8.00
  -5  -1 -18  126.99    8.00
  -5   1 -18  131.69    7.90
  -5   1 -18  122.49    8.00
  -5   1 -18  120.79    8.80
  -6  -1 -18   -0.20    1.20
  -6  -1 -18   -1.60    1.10
  -6   1 -18    0.50    2.20
  -6   1 -18   -0.20    1.00
  -6   1 -18    0.90    1.30
  -7  -1 -18    8.40    2.70
  -7  -1 -18    4.20    1.30
  -7  -1 -18    4.70    1.50
  -7   1 -18    4.50    1.70
  -7   1 -18    4.10    2.70
  -7   1 -18    4.50    1.10
  -8  -1 -18    0.50    1.50
  -8  -1 -18    0.40    1.00
  -8  -1 -18    1.70    2.50
  -8   1 -18    0.80    1.60
  -8   1 -18    0.00    2.40
  -9  -1 -18   -0.30    1.40
  -9  -1 -18    0.60    2.20
  -9   1 -18    2.50    1.70
  -9   1 -18    2.70    2.60
 -10  -1 -18    9.00    1.90
 -10   1 -18    7.90    1.90
 -10   1 -18    5.20    2.30
 -10  -2  18    0.90    1.30
  10   2 -18    1.10    1.40
  -9  -2  18   26.80    2.70
   9   2 -18   29.60    3.00
   8  -2 -18   31.60    2.40
  -8  -2  18   36.10    3.10
  -8  -2  18   36.40    3.00
  -8   2  18   30.50    2.70
   8   2 -18   30.80    2.90
  -7  -2  18   27.30    2.90
  -7  -2  18   23.80    2.60
   7  -2 -18   28.90    2.10
  -7   2  18   27.30    2.30
   7   2 -18   28.40    2.60
   6  -2 -18   52.19    3.40
  -6  -2  18   53.09    4.20
   6   2 -18   55.89    3.90
  -6   2  18   52.29    3.50
  -5  -2  18    1.90    4.30
   5  -2 -18    1.20    0.60
   5   2 -18    2.10    1.00
   5   2 -18    0.40    1.30
  -5   2  18    1.50    0.60
  -4  -2  18   17.40    1.60
   4  -2 -18   10.20    1.20
   4   2 -18   13.70    2.10
   4   2 -18   13.30    1.60
   3  -2 -18    0.50    0.90
  -3  -2  18    0.10    0.90
   3  -2 -18   -0.30    0.60
   3   2 -18    1.00    1.20
   3   2 -18    0.00    0.90
   2  -2 -18   20.10    1.70
   2  -2 -18   20.70    2.00
   2   2 -18   21.50    2.20
   2   2 -18   21.40    1.90
   2   2 -18   16.10    1.80
  -1  -2  18  598.44  103.89
  -1   2  18  694.23   85.39
   0  -2  18  455.85  113.59
   0   2  18  319.67   66.89
  -1  -2 -18  141.59    8.40
  -1  -2 -18  141.29    8.60
  -1  -2 -18  129.69    8.30
  -1   2 -18  148.19    8.70
  -1   2 -18  137.39    8.30
   2   2  18  468.55  104.09
  -3  -2 -18   70.89    4.70
  -3  -2 -18   66.29    4.20
  -3  -2 -18   63.99    4.40
  -3   2 -18   72.49    4.50
  -3   2 -18   64.69    4.50
  -3   2 -18   59.19    4.10
  -3   2 -18   63.79    5.20
  -4  -2 -18    2.10    1.20
  -4  -2 -18    0.70    0.80
  -4  -2 -18    0.10    1.20
  -4   2 -18    0.20    1.10
  -4   2 -18    1.30    1.20
  -4   2 -18    1.80    2.10
  -5  -2 -18   17.70    2.20
  -5  -2 -18   18.30    1.80
  -5   2 -18   20.80    3.40
  -5   2 -18   21.40    2.30
  -5   2 -18   18.30    2.30
  -6  -2 -18   32.20    3.20
  -6  -2 -18   34.50    3.20
  -6   2 -18   34.30    2.90
  -6   2 -18   33.30    3.20
  -6   2 -18   37.70    4.60
  -7  -2 -18   55.49    4.20
  -7  -2 -18   48.50    5.20
  -7  -2 -18   52.79    4.30
  -7   2 -18   59.29    3.60
  -7   2 -18   51.09    5.80
  -7   2 -18   55.19    4.40
  -8  -2 -18   27.30    3.80
  -8  -2 -18   18.60    2.40
  -8  -2 -18   24.40    2.30
  -8   2 -18   20.70    2.70
  -8   2 -18   15.20    3.30
  -9  -2 -18   19.20    3.00
  -9  -2 -18   16.60    2.10
  -9   2 -18   12.10    2.80
  -9   2 -18   16.60    2.30
 -10  -3  18    6.60    1.40
  10   3 -18    7.50    1.70
  -9  -3  18    4.60    1.60
  -9  -3  18    4.00    1.30
   9   3 -18    5.60    1.80
  -8  -3  18  206.08   12.30
  -8  -3  18  196.38   12.20
   8   3 -18  192.88   12.30
  -7  -3  18    4.40    1.70
  -7  -3  18    5.00    1.60
   7  -3 -18    5.00    0.80
   7   3 -18    4.40    1.40
  -6  -3  18  105.09    7.20
   6  -3 -18   99.79    6.30
   6   3 -18  111.99    6.80
   5  -3 -18  227.38   13.30
  -5  -3  18  224.58   13.40
   5   3 -18  229.28   13.60
   4  -3 -18    6.40    1.00
  -4  -3  18   12.50    6.20
  -4  -3  18    6.70    1.30
   4   3 -18    6.10    1.70
   4   3 -18    7.30    1.50
  -3  -3  18  157.18   91.89
  -3   3  18  149.49   48.90
  -2  -3  18    0.90    1.00
   2  -3 -18   -0.70    0.90
   2  -3 -18    0.10    0.70
   2   3 -18    0.40    1.40
   2   3 -18   -0.50    0.90
   1  -3 -18   98.29    6.00
   1  -3 -18   93.99    5.80
   1   3 -18   86.99    6.00
   1   3 -18   94.59    6.20
   1   3 -18   88.49    5.80
   0  -3 -18   55.39    3.90
   0  -3 -18   52.39    3.60
   0   3 -18   47.80    4.00
   0   3 -18   57.69    4.10
   0   3 -18   51.39    3.60
  -1  -3 -18   33.10    2.80
  -1  -3 -18   31.30    2.50
  -1   3 -18   30.40    2.50
  -1   3 -18   28.30    3.20
  -1   3 -18   34.50    3.00
  -2  -3 -18   74.29    4.60
  -2  -3 -18   67.49    4.90
  -2   3 -18   68.49    5.50
  -2   3 -18   69.49    4.80
  -2   3 -18   73.29    4.50
  -2   3 -18   68.29    5.00
  -3   3 -18  431.36   25.20
  -4  -3 -18  234.78   14.80
  -4  -3 -18  251.47   14.40
  -4   3 -18  250.97   15.60
  -4   3 -18  239.88   14.70
  -4   3 -18  247.68   14.70
  -5  -3 -18    4.90    1.10
  -5  -3 -18    7.80    1.80
  -5  -3 -18    5.90    1.60
  -5   3 -18    5.00    1.70
  -5   3 -18    5.70    2.70
  -5   3 -18    8.20    1.50
  -6  -3 -18   59.29    4.50
  -6  -3 -18   56.19    4.40
  -6   3 -18   49.80    4.40
  -6   3 -18   58.89    4.00
  -6   3 -18   56.49    5.90
  -7  -3 -18    4.70    1.50
  -7  -3 -18    5.10    1.70
  -7   3 -18    4.50    1.90
  -7   3 -18    8.50    3.00
  -8  -3 -18   20.20    3.10
  -8  -3 -18   25.30    2.40
  -8  -3 -18   14.30    2.10
  -8   3 -18   18.00    2.60
  -8   3 -18   19.90    3.60
  -9  -3 -18   22.30    2.00
  -9  -3 -18   22.90    2.50
  -9   3 -18   22.60    2.70
  -9   3 -18   22.90    3.50
 -10  -4  18    5.60    1.40
  -9  -4  18    0.50    1.10
  -9  -4  18   -1.20    1.20
  -8  -4  18    0.00    1.40
  -8  -4  18    0.40    1.40
   8   4 -18    2.00    1.70
  -7  -4  18   48.10    4.00
  -7  -4  18   46.20    4.30
   7   4 -18   48.00    4.10
   6  -4 -18   15.50    1.50
  -6  -4  18   15.50    2.50
   6   4 -18   16.90    2.10
   6   4 -18   15.80    2.30
   5  -4 -18  115.79    7.00
  -5  -4  18  113.49    7.20
  -5  -4  18  115.59    8.00
   5   4 -18  110.99    7.40
   5   4 -18  119.99    7.60
  -4  -4  18  210.58   12.40
  -4  -4  18  194.68   11.60
   4  -4 -18  191.18   11.40
   4   4 -18  195.88   11.70
   4   4 -18  172.58   11.70
  -3  -4  18  145.39    8.60
  -3  -4  18  135.09   15.50
   3  -4 -18  139.59    8.40
   3   4 -18  130.39    8.70
   3   4 -18  137.99    8.60
   3   4 -18  140.39    9.10
  -2  -4  18   22.90    2.40
  -2  -4  18   32.10    8.80
   2  -4 -18   31.10    2.30
   2   4 -18   25.10    2.50
   2   4 -18   29.30    2.60
   2   4 -18   21.70    2.90
   1  -4 -18    4.80    1.10
   1  -4 -18    3.70    1.40
  -1  -4  18    3.40    1.20
   1   4 -18    4.20    1.80
   1   4 -18    4.20    1.20
   0  -4 -18    5.40    1.50
   0  -4 -18    3.70    1.00
   0   4 -18    3.60    1.00
   0   4 -18    4.50    1.70
   0   4 -18    1.80    1.30
  -1  -4 -18   10.20    1.40
  -1  -4 -18    8.10    1.70
  -1   4 -18    8.50    1.80
  -1   4 -18    7.30    2.00
  -1   4 -18    6.90    1.20
  -2  -4 -18  173.38   10.60
  -2  -4 -18  166.98   10.30
  -2   4 -18  170.58   10.70
  -3  -4 -18   -0.90    1.30
  -3  -4 -18    0.30    1.00
  -3   4 -18    0.80    1.90
  -3   4 -18    2.60    1.50
  -4  -4 -18   77.99    5.40
  -4  -4 -18   78.39    5.90
  -4   4 -18   90.49    5.90
  -4   4 -18   87.39    6.90
  -4   4 -18   84.09    5.70
  -5  -4 -18    5.90    1.70
  -5  -4 -18    3.20    1.10
  -5  -4 -18    6.40    1.90
  -5   4 -18    7.60    1.90
  -5   4 -18    4.80    2.70
  -5   4 -18    9.20    1.50
  -6  -4 -18   95.09    6.70
  -6  -4 -18   99.29    6.70
  -6   4 -18   95.79    7.90
  -6   4 -18   96.39    6.80
  -7  -4 -18    4.00    1.50
  -7  -4 -18    0.70    1.30
  -7   4 -18    3.70    2.90
  -7   4 -18    1.90    1.70
  -8  -4 -18    5.70    1.40
  -8  -4 -18    3.90    1.60
  -8   4 -18    8.80    3.00
  -8   4 -18    6.10    1.90
  -9  -4 -18    7.00    1.50
  -9   4 -18    9.80    2.70
  -9  -5  18    1.10    1.20
  -9  -5  18   -0.50    1.00
  -8  -5  18   -0.30    1.30
  -8  -5  18   -1.30    1.20
  -7  -5  18    0.70    1.70
  -7  -5  18   -0.60    1.50
  -6  -5  18    6.60    2.10
   6  -5 -18    5.70    0.90
   6   5 -18    6.40    1.90
  -5  -5  18   26.80    2.50
   5  -5 -18   24.60    2.10
  -5  -5  18   34.50    3.80
   5   5 -18   26.60    3.00
  -4  -5  18   11.80    2.50
  -4  -5  18   12.70    1.80
   4  -5 -18   14.90    1.60
   4   5 -18   19.60    2.20
   4   5 -18   18.40    2.40
  -3  -5  18   44.30    4.30
   3  -5 -18   45.10    3.10
  -3  -5  18   39.40    3.30
   3   5 -18   34.40    3.70
   3   5 -18   41.10    3.50
  -2  -5  18  129.89    8.60
   2  -5 -18  123.19    7.60
  -2  -5  18  120.69    7.80
   2   5 -18  118.99    7.80
   1  -5 -18   -0.50    1.30
  -1  -5  18    0.90    1.30
   1  -5 -18    0.50    0.90
   1   5 -18    0.00    1.10
   1   5 -18   -0.90    1.60
   0  -5 -18   29.50    2.50
   0  -5 -18   24.90    3.00
   0  -5  18   33.90    2.90
   0   5 -18   30.50    3.40
   0   5 -18   27.20    3.10
   1  -5  18    8.50    1.70
  -1  -5 -18    7.10    1.30
  -1  -5 -18    8.50    1.90
  -1   5 -18    6.50    1.90
  -1   5 -18    7.20    2.10
  -2  -5 -18    8.70    1.40
  -2  -5 -18    7.90    1.80
  -2   5 -18    9.20    2.30
  -2   5 -18   12.00    2.20
  -3  -5 -18   60.19    4.70
  -3  -5 -18   57.49    4.20
  -4  -5 -18   -0.30    1.50
  -4  -5 -18   -0.60    1.10
  -4   5 -18   -2.30    2.00
  -5  -5 -18   15.50    1.70
  -5  -5 -18   11.20    2.00
  -5  -5 -18   22.60    2.60
  -5   5 -18   16.00    3.50
  -6  -5 -18   12.90    2.00
  -6   5 -18   13.90    3.10
  -7  -5 -18    0.00    1.30
   7  -5  18    1.00    0.90
  -7  -5 -18    0.80    1.40
  -7   5 -18    0.60    2.40
  -8  -5 -18    1.30    1.10
  -8  -5 -18    1.10    1.20
  -8   5 -18    1.00    2.00
  -8  -6  18    0.50    1.30
  -8  -6  18    1.20    1.30
  -7  -6  18   51.59    3.80
  -7  -6  18   43.30    4.10
  -6  -6  18    4.20    2.00
   5  -6 -18    6.10    1.00
  -5  -6  18    5.60    2.20
  -5  -6  18    7.30    1.50
  -4  -6  18    5.40    2.20
   4  -6 -18    4.10    1.00
  -4  -6  18    3.90    1.40
   3  -6 -18    3.70    1.10
  -3  -6  18    6.70    2.30
  -3  -6  18    3.70    1.30
  -2  -6  18   27.40    3.40
  -2  -6  18   14.70    2.10
   2  -6 -18   23.00    2.20
  -1  -6  18   -1.20    1.90
  -1  -6  18    0.20    1.40
   1  -6 -18    2.20    1.20
   0  -6 -18    4.70    1.80
   0  -6 -18    4.90    1.20
   0  -6  18    2.60    2.10
   0  -6  18    3.00    1.40
  -1  -6 -18  112.89    7.60
   1  -6  18  112.99    7.20
  -1  -6 -18  105.49    7.00
   1  -6  18  110.29    7.90
  -2  -6 -18   -1.20    1.10
   2  -6  18    0.90    1.30
  -2  -6 -18   -2.10    1.40
  -2   6 -18    2.50    2.20
  -3  -6 -18   55.89    3.90
  -3  -6 -18   54.99    4.50
   3  -6  18   49.40    4.00
  -3   6 -18   45.50    5.10
   4  -6  18   11.50    1.70
  -4  -6 -18    9.20    1.60
  -4  -6 -18    8.90    2.00
  -4   6 -18   10.00    2.90
  -5  -6 -18    5.40    1.70
  -5  -6 -18    9.80    2.00
   5  -6  18    8.40    1.50
  -5  -6 -18    8.00    1.40
  -5   6 -18    4.40    2.60
  -6  -6 -18    3.90    1.50
  -6  -6 -18    1.70    1.50
   6  -6  18    2.30    1.00
  -6   6 -18    1.30    2.40
  -7  -6 -18    3.10    1.20
  -7  -6 -18    6.10    1.40
  -7   6 -18    5.30    2.50
  -7  -7  18    6.60    1.50
  -7  -7  18    7.20    1.70
  -6  -7  18    0.70    1.30
  -6  -7  18    0.00    1.60
   5  -7 -18   27.90    2.40
  -5  -7  18   27.60    3.40
   4  -7 -18   21.50    2.10
  -4  -7  18   25.50    2.40
  -4  -7  18   17.10    3.00
  -3  -7  18   -0.90    1.20
   3  -7 -18   -0.50    1.00
  -3  -7  18    2.40    2.10
  -2  -7  18   19.70    3.10
  -2  -7  18   18.40    2.30
   2  -7 -18   12.10    1.60
  -1  -7  18    0.90    2.20
   1  -7 -18    1.60    1.10
  -1  -7  18    0.40    1.20
   0  -7  18    1.20    1.20
   0  -7 -18    2.00    1.20
   1  -7  18   33.30    3.20
  -1  -7 -18   36.70    3.00
  -2  -7 -18    5.30    1.30
  -2  -7 -18    9.40    2.20
   2  -7  18    6.40    1.40
   3  -7  18   13.30    1.90
  -3  -7 -18   11.30    1.60
  -3  -7 -18   10.60    2.20
  -3   7 -18   13.10    2.90
   4  -7  18    9.40    1.50
  -4  -7 -18    5.10    1.80
  -4  -7 -18    5.50    1.40
  -4   7 -18   11.10    2.90
   5  -7  18   10.80    1.50
  -5  -7 -18   11.70    1.90
  -5  -7 -18   11.90    2.10
  -5   7 -18   11.00    2.90
  -5  -8  18    1.30    1.80
  -4  -8  18    1.70    1.20
   4  -8 -18    2.60    0.90
  -4  -8  18    2.60    2.10
  -3  -8  18   11.40    1.70
  -3  -8  18   10.10    2.80
   3  -8 -18    9.70    1.40
   2  -8 -18    3.00    1.10
  -2  -8  18    0.80    2.20
  -2  -8  18    2.40    1.20
  -1  -8  18   11.80    1.90
   1  -8 -18   18.60    1.90
   0  -8 -18   -0.70    1.10
   0  -8  18    0.10    1.20
  -1  -8 -18   26.00    2.50
   1  -8  18   28.60    2.70
  -2  -8 -18    7.20    1.50
   2  -8  18    9.00    1.50
   3  -8  18   -0.30    1.00
  -3  -8 -18    0.90    1.10
  11   0 -19    0.40    0.90
 -10   0  19   -0.90    1.00
  -9   0  19   -1.10    1.00
   9   0 -19    0.00    0.80
   8   0 -19   -0.50    0.90
  -8   0  19   -0.30    1.20
  -7   0  19    0.40    0.80
   7   0 -19    1.20    0.80
  -7   0  19    0.90    1.10
  -6   0  19    0.70    1.10
   6   0 -19    1.30    0.80
  -6   0  19    0.80    3.10
  -5   0  19    0.00    1.00
   5   0 -19   -0.10    0.80
   4   0 -19   -0.10    1.10
   4   0 -19    0.00    0.70
   3   0 -19    0.10    1.00
   3   0 -19    1.00    0.70
   2   0 -19    0.40    0.70
   2   0 -19    0.10    0.90
   1   0 -19   -0.30    0.60
   1   0 -19    0.40    0.90
   0   0 -19    0.10    1.00
   0   0 -19    0.70    0.70
  -1   0 -19   -0.10    0.70
  -1   0 -19   -0.10    1.00
  -2   0 -19    1.00    1.00
  -2   0 -19   -0.60    0.70
  -2   0 -19   -0.60    0.70
  -3   0 -19   -0.40    0.70
  -3   0 -19    0.20    0.80
  -3   0 -19    0.30    1.10
  -4   0 -19    0.00    0.70
  -4   0 -19    0.80    1.20
  -4   0 -19    0.30    1.00
  -5   0 -19   -0.80    1.00
  -5   0 -19    0.20    1.10
  -6   0 -19    0.20    1.30
  -6   0 -19   -1.00    1.10
  -6   0 -19    0.20    2.20
  -7   0 -19    1.60    2.60
  -7   0 -19    0.20    1.00
  -7   0 -19    0.70    1.50
  -8   0 -19   -1.40    2.10
  -8   0 -19   -0.60    0.80
  -8   0 -19    0.00    1.50
  -9   0 -19    1.00    1.50
  -9   0 -19   -1.30    2.30
  11  -1 -19    5.90    1.00
 -11  -1  19    5.80    1.20
  11   1 -19    4.10    1.30
 -10  -1  19    3.90    1.30
  10   1 -19    0.90    1.40
  -9  -1  19    5.60    1.50
  -9   1  19    4.50    1.30
  -8  -1  19   99.69    6.40
  -8  -1  19  100.99    6.00
   8  -1 -19   98.89    6.10
  -8   1  19   92.99    6.20
   8   1 -19   94.19    6.30
   7  -1 -19   41.30    2.90
  -7  -1  19   39.90    3.20
  -7  -1  19   32.30    3.10
   7   1 -19   40.70    3.10
  -7   1  19   41.00    3.00
  -6  -1  19    6.80    1.60
   6  -1 -19    6.90    1.10
  -6  -1  19    8.40    1.70
  -6   1  19   10.10    3.70
  -6   1  19    6.80    1.20
   6   1 -19    9.70    1.40
   5  -1 -19    0.60    0.60
   5   1 -19    1.40    1.40
   5   1 -19   -0.10    0.80
  -5   1  19    0.20    0.80
  -4  -1  19  211.18   12.40
  -4   1  19  212.18   12.40
   4   1 -19  211.68   12.90
   3  -1 -19  142.89    9.10
   3   1 -19  151.88    8.90
   3   1 -19  149.49    9.20
  -2  -1  19  200.28   70.49
  -2   1  19  473.75   73.19
  -1  -1  19  324.47   78.79
  -1   1  19  239.48   64.49
   0  -1 -19  151.28    9.30
   0  -1 -19  154.18    9.10
   0   1 -19  148.79    9.30
   0   1 -19  156.18    9.10
  -1  -1 -19   26.60    2.00
  -1  -1 -19   28.70    2.40
  -1   1 -19   27.80    2.10
  -1   1 -19   26.50    2.30
  -1   1 -19   22.60    1.90
  -2  -1 -19   61.99    4.00
  -2  -1 -19   60.89    3.90
  -2  -1 -19   60.29    4.30
  -2   1 -19   63.29    4.30
  -2   1 -19   62.19    3.90
  -2   1 -19   59.49    4.00
  -3  -1 -19   43.70    3.30
  -3  -1 -19   51.79    3.70
  -3  -1 -19   49.10    3.20
  -3   1 -19   49.70    3.60
  -3   1 -19   44.20    3.30
  -3   1 -19   47.30    3.20
  -4  -1 -19   17.30    2.10
  -4  -1 -19   15.70    1.60
  -4  -1 -19   16.70    1.90
  -4   1 -19   15.20    1.90
  -4   1 -19   16.00    1.90
  -5  -1 -19   -0.20    1.10
  -5  -1 -19    0.70    1.20
  -5   1 -19   -0.30    2.00
  -5   1 -19   -0.60    1.20
  -5   1 -19    0.10    1.00
  -6  -1 -19    3.00    1.30
  -6  -1 -19    3.10    1.50
  -6   1 -19    1.30    1.40
  -6   1 -19    2.70    2.50
  -6   1 -19    4.10    1.20
  -7  -1 -19   11.10    3.00
  -7  -1 -19    9.90    1.70
  -7  -1 -19    9.40    1.90
  -7   1 -19   12.10    3.30
  -7   1 -19    7.00    1.80
  -7   1 -19   10.30    1.50
  -8  -1 -19    0.20    1.00
  -8  -1 -19   -0.60    2.20
  -8  -1 -19    0.70    1.40
  -8   1 -19   -1.80    2.20
  -8   1 -19    1.30    1.60
  -9  -1 -19   15.80    3.10
  -9  -1 -19   13.20    2.10
  -9   1 -19   13.40    2.40
  -9   1 -19    9.80    2.70
 -10  -2  19    4.80    1.40
  10   2 -19    7.10    1.60
  -9  -2  19   20.90    2.40
   9   2 -19   17.10    2.30
  -8  -2  19    1.30    1.60
  -8  -2  19    0.60    1.10
   8  -2 -19    0.50    0.70
   8   2 -19    0.40    1.10
  -7  -2  19   62.19    4.70
  -7  -2  19   63.59    4.60
   7  -2 -19   61.89    4.10
   7   2 -19   65.99    4.50
   6  -2 -19   44.30    2.90
  -6  -2  19   37.30    3.70
   6   2 -19   44.60    3.40
   5  -2 -19    0.40    0.60
  -5  -2  19    4.90    4.50
   5   2 -19    0.30    1.00
   5   2 -19   -0.50    1.30
  -4  -2  19   54.49    3.90
   4  -2 -19   55.29    3.70
   4   2 -19   60.29    4.40
   4   2 -19   60.89    4.00
   3  -2 -19  325.17   17.70
   3   2 -19  272.47   17.80
   2  -2 -19   77.59    5.30
   2  -2 -19   85.19    5.10
   2   2 -19   72.59    5.50
   2   2 -19   86.19    5.30
   2   2 -19   86.79    5.20
   1  -2 -19   12.20    1.70
   1  -2 -19   16.00    1.50
   1   2 -19   13.00    1.90
   1   2 -19   13.30    1.50
   0  -2 -19   31.10    2.50
   0  -2 -19   33.00    2.80
   0   2 -19   34.50    2.50
   0   2 -19   34.70    2.90
  -1  -2 -19   36.70    3.10
  -1  -2 -19   35.30    2.70
  -1  -2 -19   41.10    2.60
  -1   2 -19   37.70    3.10
  -1   2 -19   39.80    2.80
  -2  -2 -19  116.19    6.80
  -2  -2 -19  107.79    6.80
  -2  -2 -19  111.79    7.10
  -2   2 -19  115.29    6.80
  -2   2 -19  105.19    7.50
  -2   2 -19  112.49    7.10
  -2   2 -19  110.49    6.90
  -3  -2 -19   95.79    6.50
  -3  -2 -19   92.09    6.20
  -3  -2 -19  108.19    6.10
  -3   2 -19  103.99    7.10
  -3   2 -19   98.49    6.00
  -3   2 -19   92.79    6.30
  -4  -2 -19   12.00    1.80
  -4  -2 -19   11.70    1.90
  -4  -2 -19   11.40    1.40
  -4   2 -19   11.80    1.70
  -4   2 -19    8.60    1.60
  -4   2 -19   10.30    2.60
  -5  -2 -19   16.20    2.10
  -5  -2 -19    9.60    1.70
  -5  -2 -19   10.10    1.30
  -5   2 -19   19.20    2.20
  -5   2 -19   14.80    1.90
  -5   2 -19   12.50    2.80
  -6  -2 -19   -0.40    1.30
  -6  -2 -19    0.20    1.30
  -6   2 -19    0.10    1.40
  -6   2 -19    0.20    1.00
  -6   2 -19    2.80    2.50
  -7  -2 -19   12.00    2.10
  -7  -2 -19   13.20    1.90
  -7  -2 -19    9.20    2.50
  -7   2 -19   10.90    3.10
  -7   2 -19   14.50    1.50
  -7   2 -19   12.50    2.20
  -8  -2 -19   15.20    1.80
  -8  -2 -19   17.20    2.30
  -8  -2 -19   11.30    2.70
  -8   2 -19   12.90    3.10
  -8   2 -19   17.00    2.40
  -9  -2 -19    1.90    1.50
  -9  -2 -19    3.70    2.30
  -9   2 -19    0.20    1.60
  -9   2 -19    1.00    2.30
 -10  -3  19    2.60    1.40
  10   3 -19    1.00    1.30
  -9  -3  19    2.30    1.30
   9   3 -19    0.40    1.50
  -8  -3  19   15.50    2.20
  -8  -3  19   18.60    2.40
   8   3 -19   18.10    2.40
  -7  -3  19    5.10    1.80
   7  -3 -19    5.40    0.90
  -7  -3  19    8.70    1.90
   7   3 -19    5.90    1.50
  -6  -3  19  113.89    7.80
   6  -3 -19  113.09    6.90
   6   3 -19  115.39    7.30
   5  -3 -19   78.49    4.90
  -5  -3  19   78.89    5.20
  -5  -3  19   74.09    5.80
   5   3 -19   80.49    5.30
  -4  -3  19    5.60    1.20
  -4  -3  19    5.90    5.20
   4  -3 -19    6.20    1.00
   4   3 -19    5.70    1.80
   4   3 -19    7.70    1.40
   3  -3 -19  148.09    9.00
  -3  -3  19  154.38    9.20
   3   3 -19  147.59    9.60
  -2  -3  19   28.20    2.40
   2  -3 -19   28.40    2.20
   2  -3 -19   25.50    2.40
   2   3 -19   26.40    2.40
   2   3 -19   24.70    2.80
   1  -3 -19   22.70    2.00
   1  -3 -19   20.90    2.30
   1   3 -19   23.50    2.60
   1   3 -19   21.10    2.40
   1   3 -19   22.80    2.20
   0  -3 -19  122.79    7.30
   0  -3 -19  119.79    7.60
   0   3 -19  118.89    7.70
   0   3 -19  111.99    7.70
   0   3 -19  119.69    7.30
  -1  -3 -19   37.10    2.80
  -1  -3 -19   35.90    3.20
  -1   3 -19   33.30    3.50
  -1   3 -19   38.40    2.80
  -1   3 -19   39.20    3.30
  -2  -3 -19   38.60    3.20
  -2  -3 -19   38.00    2.80
  -2   3 -19   36.10    3.30
  -2   3 -19   33.90    3.80
  -2   3 -19   34.30    2.70
  -3  -3 -19   12.90    1.60
  -3  -3 -19   14.10    1.90
  -3  -3 -19   15.70    2.10
  -3   3 -19   12.10    2.70
  -3   3 -19   13.40    1.90
  -3   3 -19   16.60    2.10
  -4  -3 -19  122.39    7.80
  -4  -3 -19  120.79    7.50
  -4  -3 -19  120.79    7.90
  -4   3 -19  121.79    7.90
  -4   3 -19  128.19    8.90
  -4   3 -19  119.79    7.80
  -5  -3 -19    4.20    1.50
  -5  -3 -19    3.20    1.50
  -5  -3 -19    2.00    1.00
  -5   3 -19    3.50    1.60
  -5   3 -19    2.70    2.50
  -5   3 -19    4.90    1.50
  -6  -3 -19    6.30    1.80
  -6  -3 -19    3.20    1.60
  -6   3 -19    3.20    1.20
  -6   3 -19    6.30    2.70
  -6   3 -19    2.60    1.70
  -7  -3 -19   -0.10    1.40
  -7  -3 -19    0.40    1.30
  -7   3 -19   -0.60    2.60
  -7   3 -19    0.50    1.60
  -8  -3 -19    6.10    1.70
  -8  -3 -19    5.00    1.30
  -8  -3 -19    7.20    2.30
  -8   3 -19    1.90    2.40
  -8   3 -19    6.10    1.90
  -9  -3 -19   10.80    1.70
  -9  -3 -19   15.10    1.70
  -9   3 -19   14.00    3.10
  -9   3 -19   13.60    2.30
  -9  -4  19   17.30    1.90
  -9  -4  19    9.90    1.60
  -8  -4  19   17.50    2.40
  -8  -4  19   19.00    2.40
   8   4 -19   15.80    2.40
  -7  -4  19   15.90    2.20
  -7  -4  19    9.20    2.10
   7   4 -19   10.50    2.00
  -6  -4  19   12.30    2.40
   6  -4 -19   12.00    1.20
   6   4 -19    8.90    2.00
   6   4 -19   11.60    1.80
  -5  -4  19   21.10    3.00
   5  -4 -19   23.80    2.00
  -5  -4  19   29.20    2.50
   5   4 -19   22.60    2.70
   5   4 -19   20.80    2.40
  -4  -4  19  182.68   11.50
   4  -4 -19  179.88   10.50
  -4  -4  19  166.58   10.70
   4   4 -19  177.68   10.90
   4   4 -19  177.38   10.90
  -3  -4  19   59.49    4.40
   3  -4 -19   65.99    4.20
  -3  -4  19   67.99   12.70
   3   4 -19   52.59    4.50
   3   4 -19   69.89    5.00
   3   4 -19   66.79    4.50
  -2  -4  19    3.80    5.10
  -2  -4  19   10.00    1.60
   2  -4 -19    9.00    1.30
   2   4 -19   11.90    2.30
   2   4 -19   10.00    1.70
   2   4 -19   12.20    1.70
   1  -4 -19    1.40    1.00
   1  -4 -19    1.60    1.30
  -1  -4  19   -0.50    1.10
   1   4 -19    1.20    1.50
   1   4 -19    2.20    1.10
   0  -4 -19   22.30    2.10
   0  -4 -19   22.60    2.60
   0   4 -19   27.80    3.00
   0   4 -19   21.80    2.20
   0   4 -19   16.00    2.30
  -1  -4 -19  154.38    9.50
  -1  -4 -19  159.38    9.90
  -1   4 -19  169.68   10.30
  -1   4 -19  145.59    9.90
  -1   4 -19  156.28    9.50
  -2  -4 -19   -1.10    1.30
  -2  -4 -19    1.90    1.20
  -2   4 -19    2.60    1.90
  -2   4 -19   -0.90    1.30
  -3  -4 -19  161.88    9.40
  -3  -4 -19  147.49    9.70
  -3   4 -19  149.49   10.40
  -3   4 -19  153.88    9.80
  -4  -4 -19   39.70    3.00
  -4  -4 -19   42.00    3.60
  -4  -4 -19   31.50    3.20
  -4   4 -19   26.70    3.90
  -4   4 -19   37.70    3.50
  -4   4 -19   43.60    3.50
  -5  -4 -19   11.30    2.00
  -5  -4 -19   12.10    1.50
  -5  -4 -19   11.30    1.90
  -5   4 -19   13.10    1.80
  -5   4 -19    5.50    1.80
  -5   4 -19   12.50    3.30
  -6  -4 -19   31.10    3.20
  -6  -4 -19   25.30    2.90
  -6   4 -19   29.90    3.30
  -6   4 -19   30.40    4.40
  -7  -4 -19    7.80    1.80
  -7  -4 -19    5.80    1.60
  -7   4 -19    5.50    2.90
  -7   4 -19    4.50    1.90
  -8  -4 -19   44.60    3.10
  -8  -4 -19   33.90    3.20
  -8   4 -19   34.20    4.30
  -8   4 -19   32.10    3.50
  -9  -5  19    1.40    1.20
  -9  -5  19    1.80    1.10
  -8  -5  19   12.80    1.90
  -8  -5  19   13.90    2.00
  -7  -5  19    0.10    1.40
  -7  -5  19    1.70    1.70
  -6  -5  19   14.50    2.70
   6  -5 -19   11.20    1.20
   6   5 -19   12.00    2.20
  -5  -5  19    0.70    1.20
  -5  -5  19    1.30    1.80
   5  -5 -19    2.20    0.80
   5   5 -19    1.40    1.60
   4  -5 -19    8.90    1.20
  -4  -5  19    7.80    2.30
  -4  -5  19    4.20    1.30
   4   5 -19    3.90    1.70
   4   5 -19    5.00    1.50
   3  -5 -19   38.60    3.10
  -3  -5  19   40.10    4.30
  -3  -5  19   38.50    3.40
   3   5 -19   47.90    3.50
   2  -5 -19   38.10    2.90
  -2  -5  19   37.60    4.00
  -2  -5  19   35.60    3.20
   2   5 -19   36.70    3.20
   1  -5 -19  152.48    9.40
  -1  -5  19  160.78    9.70
   1  -5 -19  152.38    9.80
   1   5 -19  152.78   10.10
   1   5 -19  156.98    9.50
   0  -5  19   13.40    1.90
   0  -5 -19   10.80    1.90
   0  -5 -19   11.70    1.60
   0   5 -19   10.10    2.20
  -1  -5 -19  141.19    9.60
  -1  -5 -19  176.88   10.20
   1  -5  19  158.08    9.80
  -1   5 -19  151.68   10.30
  -1   5 -19  164.08   10.30
  -2  -5 -19   30.20    3.10
  -2  -5 -19   28.90    2.50
  -2   5 -19   23.00    3.20
  -2   5 -19   23.20    3.00
  -3  -5 -19  253.77   15.20
  -3  -5 -19  246.28   14.80
  -3   5 -19  244.18   15.80
  -4  -5 -19   16.70    2.40
  -4  -5 -19   19.50    2.00
  -4   5 -19   10.90    2.90
  -5  -5 -19   40.70    3.80
  -5  -5 -19   41.20    3.70
  -5  -5 -19   41.80    3.20
  -5   5 -19   47.10    5.20
  -6  -5 -19   28.80    3.00
  -6  -5 -19   27.30    2.90
  -6   5 -19   18.80    3.40
  -7  -5 -19    7.60    1.60
   7  -5  19    9.10    1.30
  -7  -5 -19    6.60    1.50
  -7   5 -19    8.30    2.80
  -8  -5 -19    0.20    1.10
  -8  -5 -19    0.10    1.00
  -8   5 -19    1.10    2.30
  -8  -6  19   -0.40    1.10
  -8  -6  19    0.70    1.20
  -7  -6  19    8.90    2.00
  -7  -6  19   11.30    1.90
  -6  -6  19    0.90    1.80
  -5  -6  19   10.20    2.60
  -5  -6  19    8.10    1.60
  -4  -6  19    9.50    2.60
   4  -6 -19    9.40    1.30
  -4  -6  19    9.40    1.70
   3  -6 -19    0.40    1.00
  -3  -6  19    0.00    1.10
  -3  -6  19   -0.20    2.00
  -2  -6  19   59.59    5.40
   2  -6 -19   62.39    4.30
  -2  -6  19   61.49    4.50
  -1  -6  19  157.68    9.90
  -1  -6  19  150.88   10.60
   1  -6 -19  165.18    9.70
   0  -6  19   -1.10    1.80
   0  -6  19   -0.30    1.20
   0  -6 -19    0.20    1.60
   0  -6 -19    0.00    1.00
  -1  -6 -19   20.80    2.20
   1  -6  19   15.80    3.20
   1  -6  19   18.90    2.20
  -1  -6 -19   17.90    2.50
   2  -6  19    0.40    1.30
  -2  -6 -19    0.30    1.60
  -2  -6 -19    1.10    1.20
  -2   6 -19    0.50    2.10
  -3  -6 -19   24.80    2.50
   3  -6  19   25.30    2.60
  -3  -6 -19   23.30    2.90
  -3   6 -19   23.00    3.60
   4  -6  19    1.90    1.20
  -4  -6 -19    2.50    1.80
  -4  -6 -19    4.60    1.30
  -4   6 -19    1.30    2.30
  -5  -6 -19   18.10    1.90
  -5  -6 -19   22.20    2.70
  -5  -6 -19   20.50    2.50
   5  -6  19   18.00    2.00
  -5   6 -19   26.10    3.80
  -6  -6 -19    7.20    1.60
   6  -6  19   10.70    1.40
  -6   6 -19   10.00    3.00
  -7  -6 -19    1.40    1.10
  -7  -6 -19   -0.20    1.00
  -7   6 -19    0.60    2.20
  -6  -7  19    0.40    1.20
  -6  -7  19   -0.10    1.40
  -5  -7  19   13.50    2.80
   4  -7 -19   13.30    1.50
  -4  -7  19   16.40    2.80
  -4  -7  19   19.00    2.10
  -3  -7  19   23.60    2.30
   3  -7 -19   18.10    1.90
  -2  -7  19    1.50    1.40
  -2  -7  19   -0.20    2.00
   2  -7 -19    1.20    1.10
  -1  -7  19   14.80    3.10
   1  -7 -19   10.80    1.60
  -1  -7  19   15.70    2.00
   0  -7  19   65.09    4.90
   0  -7 -19   70.09    4.70
  -1  -7 -19   27.80    2.70
   1  -7  19   33.20    3.00
  -2  -7 -19    2.10    1.70
   2  -7  19   -0.70    1.10
  -2  -7 -19   -0.50    1.10
   3  -7  19    3.90    1.40
  -3  -7 -19    3.70    1.70
  -3  -7 -19    3.00    1.20
  -4  -7 -19   36.90    3.40
  -4  -7 -19   36.50    3.60
  -4  -7 -19   34.50    2.90
   4  -7  19   30.50    2.90
  -4   7 -19   41.50    4.50
  -5  -7 -19   42.20    3.70
   5  -7  19   38.20    3.10
  -5   7 -19   42.70    4.70
  -4  -8  19   35.70    3.90
   4  -8 -19   30.90    2.50
  -4  -8  19   43.60    4.00
   3  -8 -19   56.69    3.90
  -3  -8  19   56.49    4.20
  -3  -8  19   54.79    5.30
  -2  -8  19    8.90    2.60
  -2  -8  19    4.20    1.30
   2  -8 -19    5.70    1.20
  -1  -8  19   24.60    2.50
   1  -8 -19   28.40    2.60
   0  -8 -19    4.50    1.30
   0  -8  19    5.90    1.50
  -1  -8 -19   28.90    2.70
   1  -8  19   31.90    2.80
  -2  -8 -19   44.10    3.40
   2  -8  19   44.50    3.40
   3  -8  19   -0.90    1.00
  -3  -8 -19   -0.20    1.10
 -10   0  20    9.50    1.40
   9   0 -20   10.60    1.40
  -9   0  20    9.00    1.50
   8   0 -20    0.20    0.80
  -8   0  20    0.40    1.10
   7   0 -20    0.70    0.90
  -7   0  20    0.90    0.90
  -7   0  20    0.60    1.00
  -6   0  20  312.67   23.20
  -6   0  20  318.17   18.50
[truncated: 144,385 more chars]
