# Supplementary material for: Crystal structure and Hirshfeld surface analysis of saflufenacil
Source: Acta Crystallogr E Crystallogr Commun. 2026 May 12;82(Pt 6):606–9. doi: 10.1107/S2056989026004585 (PMC13238989; doi:10.1107/S2056989026004585)
Supplement: Supplementary file 2 [file e-82-00606-Isup3.hkl]

data_I                                                                          
_shelx_title ' 251112_saflufenacil_a.res in P2(1)/c'                            
_shelx_refln_list_code          4                                               
_shelx_F_calc_maximum      210.27                                               
_exptl_crystal_F_000      1024.00                                               
_reflns_d_resolution_high  0.7692                                               
                                                                                
loop_                                                                           
 _space_group_symop_operation_xyz                                               
 'x, y, z'                                                                      
 '-x, y+1/2, -z+1/2'                                                            
 '-x, -y, -z'                                                                   
 'x, -y-1/2, z-1/2'                                                             
                                                                                
_cell_length_a     9.4837                                                       
_cell_length_b     7.7770                                                       
_cell_length_c    28.4673                                                       
_cell_angle_alpha  90.000                                                       
_cell_angle_beta   95.215                                                       
_cell_angle_gamma  90.000                                                       
                                                                                
_shelx_F_squared_multiplier     1.000                                           
                                                                                
loop_                                                                           
 _refln_index_h                                                                 
 _refln_index_k                                                                 
 _refln_index_l                                                                 
 _refln_F_squared_calc                                                          
 _refln_F_squared_meas                                                          
 _refln_F_squared_sigma                                                         
 _refln_observed_status                                                         
   1   0   0       3380.92       2935.34       131.29 o                         
   2   0   0        883.99        810.01        75.70 o                         
   3   0   0         98.32        102.63         3.37 o                         
   4   0   0        183.19        139.89         6.48 o                         
   5   0   0        125.03        109.15         4.39 o                         
   6   0   0         65.18         69.08         4.97 o                         
   7   0   0        359.46        355.57        11.54 o                         
   8   0   0          1.07          1.87         3.09 o                         
   9   0   0         27.24         30.73         4.69 o                         
  10   0   0        347.17        387.36        18.97 o                         
  11   0   0        567.18        602.27        31.79 o                         
  12   0   0         90.08         50.74         7.49 o                         
   1   1   0        680.89        766.31        73.30 o                         
   2   1   0      17133.49      15732.71       960.98 o                         
   3   1   0       3279.02       4001.05       395.45 o                         
   4   1   0       1208.23       1733.16       508.98 o                         
   6   1   0        304.78        325.93         9.26 o                         
   7   1   0          1.19          3.41         1.23 o                         
   8   1   0        574.03        607.44        14.57 o                         
   9   1   0         14.97         20.74         3.23 o                         
  10   1   0         91.56         94.21         5.52 o                         
  11   1   0         31.65         35.51         4.85 o                         
  12   1   0          7.47          3.95         2.65 o                         
   0   2   0       1993.11       1108.16        70.70 o                         
   1   2   0       1717.00       1510.67        96.07 o                         
   2   2   0       7417.63       7127.40       264.44 o                         
   3   2   0      13654.82      13492.69       901.10 o                         
   4   2   0        116.47        120.57         3.58 o                         
   5   2   0       1154.19       1244.98        75.69 o                         
   6   2   0         55.25         72.53         3.99 o                         
   7   2   0         80.59        112.32         4.44 o                         
   8   2   0        452.22        476.70        13.75 o                         
   9   2   0         21.15         21.67         3.23 o                         
  10   2   0          1.19          1.67         3.28 o                         
  11   2   0         52.80         56.65         7.92 o                         
  12   2   0          0.02          1.02         2.33 o                         
   1   3   0       7445.90       7019.59       346.31 o                         
   2   3   0       4331.79       4510.53       208.33 o                         
   3   3   0         12.73          3.76         1.79 o                         
   4   3   0       1066.24         54.89       444.93 o                         
   5   3   0        658.93        759.06        26.54 o                         
   6   3   0        104.43         99.33         3.78 o                         
   7   3   0          0.16          4.86         2.28 o                         
   8   3   0         65.58         58.75         3.54 o                         
   9   3   0        198.41        203.07         6.94 o                         
  10   3   0         44.10         55.96         6.26 o                         
  11   3   0         21.26         21.97         4.30 o                         
   0   4   0         59.78         67.94         5.08 o                         
   1   4   0         16.01         12.38         1.79 o                         
   2   4   0        150.61        114.29         4.14 o                         
   3   4   0        970.43        975.54        58.22 o                         
   4   4   0         55.93         73.46         3.43 o                         
   5   4   0          0.03         -0.17         1.20 o                         
   6   4   0        789.76        824.49        24.63 o                         
   7   4   0         68.43         64.27         5.51 o                         
   8   4   0          0.29         -0.61         2.49 o                         
   9   4   0          1.68          4.41         2.49 o                         
  10   4   0          8.93          6.25         2.67 o                         
  11   4   0          3.45         -0.83         2.94 o                         
   1   5   0         30.65         66.43         3.42 o                         
   2   5   0       1643.97       1327.25       278.66 o                         
   3   5   0         12.80         10.28         1.92 o                         
   4   5   0         11.38         12.03         3.12 o                         
   5   5   0        688.33        649.48        16.45 o                         
   6   5   0         19.54         18.04         2.67 o                         
   7   5   0         31.72         35.44         3.95 o                         
   8   5   0         67.53         72.72         5.14 o                         
   9   5   0         87.39         98.17         9.32 o                         
  10   5   0         21.30         20.31         6.04 o                         
   0   6   0       1478.25       1415.90        84.42 o                         
   1   6   0         93.16         87.87         4.62 o                         
   2   6   0         16.40         11.52         2.39 o                         
   3   6   0         28.93         21.48         5.12 o                         
   4   6   0        375.00        342.44        10.32 o                         
   5   6   0         16.40         20.50         2.29 o                         
   6   6   0          0.18          1.30         2.57 o                         
   7   6   0         94.18         89.44         6.86 o                         
   8   6   0         15.94         20.20         4.06 o                         
   9   6   0          4.79          6.71         3.74 o                         
   1   7   0          4.79         10.04         3.61 o                         
   2   7   0        210.59        219.44         9.68 o                         
   3   7   0         73.14         70.36         5.57 o                         
   4   7   0          1.56          1.53         2.41 o                         
   5   7   0          1.06          1.77         2.42 o                         
   6   7   0         32.06         27.75         4.20 o                         
   7   7   0         74.73         98.59        22.25 o                         
   8   7   0         16.33          7.49         5.41 o                         
   0   8   0          2.74          2.08         4.57 o                         
   1   8   0        229.00        225.32        10.13 o                         
   2   8   0         27.73         23.34         3.64 o                         
   3   8   0         51.50         50.43        11.69 o                         
   4   8   0          8.79         14.32         3.16 o                         
   5   8   0         11.60         11.27         4.46 o                         
   6   8   0         34.19         46.99         9.15 o                         
   7   8   0          3.45         -1.66         4.99 o                         
   1   9   0         50.42         42.66         4.38 o                         
   2   9   0         53.59         46.04         4.55 o                         
   3   9   0         48.26         59.35         8.65 o                         
   4   9   0          0.59         -0.66         2.53 o                         
   5   9   0         39.04         40.68         8.32 o                         
   0  10   0         14.44         18.30         4.57 o                         
   1  10   0         12.12         17.82         3.53 o                         
 -12   1   1          9.03          3.55         2.58 o                         
 -11   1   1          0.62         -1.54         3.05 o                         
 -10   1   1         25.82         39.99         5.64 o                         
  -9   1   1        328.83        332.15        10.54 o                         
  -8   1   1        526.75        563.03        12.34 o                         
  -7   1   1         91.19         87.13         3.12 o                         
  -6   1   1        278.23        276.17         6.50 o                         
  -5   1   1        113.24        137.39         4.31 o                         
  -4   1   1         43.99         57.22         1.69 o                         
  -3   1   1        815.79        821.25       261.12 o                         
  -2   1   1         46.81         72.43         4.34 o                         
  -1   1   1       5209.06       4502.76       193.82 o                         
   0   1   1       5486.41       4986.27       190.99 o                         
   1   1   1       3040.13       2790.10       133.18 o                         
   2   1   1       1693.75       1634.99       150.24 o                         
   3   1   1        762.54        770.93        44.08 o                         
   4   1   1         19.74          9.85         1.05 o                         
   5   1   1         40.41         49.89         3.79 o                         
   6   1   1          1.24          2.28         1.41 o                         
   7   1   1        306.31        320.83         7.56 o                         
   8   1   1          0.08          3.31         1.86 o                         
   9   1   1        145.43        166.57         6.91 o                         
  10   1   1        200.30        215.00         8.88 o                         
  11   1   1        117.96         83.31         5.73 o                         
  12   1   1          0.29         -1.57         2.47 o                         
 -12   2   1          7.76          5.97         2.53 o                         
 -11   2   1         14.64         20.13         3.35 o                         
 -10   2   1         27.64         26.71         3.58 o                         
  -9   2   1         20.57         25.97         2.56 o                         
  -8   2   1         98.51         99.07         4.85 o                         
  -7   2   1         40.07         36.43         2.40 o                         
  -6   2   1         67.45         66.59         4.36 o                         
  -5   2   1        181.01        159.46         4.24 o                         
  -4   2   1        599.28        672.01        22.85 o                         
  -3   2   1       3106.62       2718.22       361.35 o                         
  -2   2   1        413.79        405.45        12.20 o                         
  -1   2   1        548.98        407.29        34.93 o                         
   0   2   1       5913.45       5417.43       219.97 o                         
   1   2   1       9706.30       8607.81       316.97 o                         
   2   2   1       4173.48       3599.35       183.59 o                         
   3   2   1       2184.61       2716.14       350.53 o                         
   4   2   1       1949.18       2351.06       489.43 o                         
   5   2   1        226.29        217.89         5.91 o                         
   6   2   1        551.99        693.56        24.79 o                         
   7   2   1         41.63         52.25         2.87 o                         
   8   2   1        268.13        283.20         8.37 o                         
   9   2   1        308.89        318.21         9.29 o                         
  10   2   1        159.70        158.15         6.90 o                         
  11   2   1         33.82         20.25         3.20 o                         
  12   2   1         28.15         30.31         4.55 o                         
 -11   3   1          0.72         -1.85         2.65 o                         
 -10   3   1         76.38         68.36         4.51 o                         
  -9   3   1          5.42          3.94         2.46 o                         
  -8   3   1         13.90         17.85         2.66 o                         
  -7   3   1         20.73         19.12         2.68 o                         
  -6   3   1         22.53         18.48         1.88 o                         
  -5   3   1         89.20        112.83         3.24 o                         
  -4   3   1        402.41        511.04        12.57 o                         
  -3   3   1       1691.56       1791.24       114.84 o                         
  -2   3   1       1180.03       1162.64        67.37 o                         
  -1   3   1        171.25        182.10        13.44 o                         
   0   3   1       1833.02       1770.59       113.12 o                         
   1   3   1       2632.99       2287.05       145.55 o                         
   2   3   1        267.51        300.88        13.28 o                         
   3   3   1        561.13        700.12        30.13 o                         
   4   3   1       5144.04       4935.41       565.54 o                         
   5   3   1          5.27          9.55         1.75 o                         
   6   3   1         17.20         20.14         1.88 o                         
   7   3   1          0.61          1.88         2.25 o                         
   8   3   1         20.32         16.18         2.68 o                         
   9   3   1         38.26         37.14         3.09 o                         
  10   3   1         27.66         28.97         5.81 o                         
  11   3   1          8.68          5.58         2.96 o                         
 -11   4   1         56.59         47.80        10.81 o                         
 -10   4   1         81.19         97.29         6.28 o                         
  -9   4   1         20.38         18.11         2.91 o                         
  -8   4   1         18.66         16.32         2.74 o                         
  -7   4   1        365.18        330.85        10.44 o                         
  -6   4   1         55.06         51.78         2.92 o                         
  -5   4   1        959.70       1063.10        31.62 o                         
  -4   4   1         63.81         57.38         2.89 o                         
  -3   4   1       1426.80       1330.34       109.33 o                         
  -2   4   1         40.23         49.61         2.67 o                         
  -1   4   1       1552.46       1450.73       151.74 o                         
   0   4   1       4559.71       4067.29       232.71 o                         
   1   4   1       1276.75       1461.31       194.78 o                         
   2   4   1         74.22         79.95         3.45 o                         
   3   4   1         27.47         12.63         1.84 o                         
   4   4   1        503.82        540.18        16.68 o                         
   5   4   1         18.51         22.44         2.67 o                         
   6   4   1        157.67        155.24         5.32 o                         
   7   4   1          2.07          2.42         2.59 o                         
   8   4   1         94.18         85.72         4.42 o                         
   9   4   1         14.62         17.00         3.02 o                         
  10   4   1          1.70         -0.12         2.43 o                         
  11   4   1          5.77          4.92         3.02 o                         
 -10   5   1          1.49          1.58         2.49 o                         
  -9   5   1        109.87         98.10        10.26 o                         
  -8   5   1        185.63        166.92         7.86 o                         
  -7   5   1        378.35        372.01        13.36 o                         
  -6   5   1        125.35        132.40         5.64 o                         
  -5   5   1        938.81        821.56        22.27 o                         
  -4   5   1          6.60         12.99         2.10 o                         
  -3   5   1         78.87         77.01         4.74 o                         
  -2   5   1        608.75        575.77        63.40 o                         
  -1   5   1        795.19        735.66        26.16 o                         
   0   5   1         56.52         57.56         3.39 o                         
   1   5   1       2079.83       1188.72       179.10 o                         
   2   5   1       4166.61       3959.71       254.94 o                         
   3   5   1          4.79          3.11         1.84 o                         
   4   5   1         24.53         21.98         2.10 o                         
   5   5   1        423.82        426.02        11.28 o                         
   6   5   1         27.91         34.22         3.05 o                         
   7   5   1        423.34        405.36        14.25 o                         
   8   5   1         25.05         14.13         3.53 o                         
   9   5   1        108.59         87.56         7.26 o                         
  10   5   1         58.34         72.00         5.54 o                         
  -9   6   1         49.75         47.50         5.49 o                         
  -8   6   1          1.92         -0.28         3.30 o                         
  -7   6   1         72.45         54.78         6.05 o                         
  -6   6   1          0.45         -1.70         2.46 o                         
  -5   6   1          4.43          6.80         2.03 o                         
  -4   6   1         93.21        104.15         5.26 o                         
  -3   6   1        479.03        474.82        15.46 o                         
  -2   6   1        185.35        195.68        12.06 o                         
  -1   6   1          3.16          4.69         2.05 o                         
   0   6   1        653.55        671.60        20.52 o                         
   1   6   1         77.10         70.73         3.91 o                         
   2   6   1         39.35         51.56         5.04 o                         
   3   6   1        896.82        888.11        27.05 o                         
   4   6   1          4.40          3.46         1.91 o                         
   5   6   1          3.87          1.03         1.84 o                         
   6   6   1        252.97        228.66         8.91 o                         
   7   6   1          9.89          6.80         3.60 o                         
   8   6   1         22.13         14.61         5.67 o                         
   9   6   1         68.37         40.55         6.23 o                         
  -8   7   1        220.41        232.43        17.88 o                         
  -7   7   1         17.63         24.54         7.49 o                         
  -6   7   1         15.48          7.58         3.54 o                         
  -5   7   1        115.28        107.24         4.83 o                         
  -4   7   1         28.12         33.59         2.92 o                         
  -3   7   1        136.64        146.68         7.34 o                         
  -2   7   1        419.56        461.20        17.09 o                         
  -1   7   1       2103.03       2285.81       135.16 o                         
   0   7   1         69.41         60.48         6.30 o                         
   1   7   1        373.53        389.14        14.84 o                         
   2   7   1        168.57        144.62         7.21 o                         
   3   7   1         84.70         78.69         6.90 o                         
   4   7   1        228.84        256.40         9.85 o                         
   5   7   1         17.46         19.09         2.84 o                         
   6   7   1        108.84        104.95         7.05 o                         
   7   7   1         41.26         54.32         7.38 o                         
   8   7   1         36.28         26.20         6.24 o                         
  -7   8   1          1.66          2.50         6.24 o                         
  -6   8   1        198.83        180.90        16.63 o                         
  -5   8   1         54.56         65.26         7.90 o                         
  -4   8   1         22.95         23.38         3.37 o                         
  -3   8   1         67.15         71.10         7.84 o                         
  -2   8   1         55.91         51.43         4.97 o                         
  -1   8   1        199.03        226.62        14.60 o                         
   0   8   1        136.25        133.36         8.23 o                         
   1   8   1         26.98         27.89         3.75 o                         
   2   8   1        123.81        118.84        11.98 o                         
   3   8   1          3.57          7.46         4.11 o                         
   4   8   1          5.23          4.45         2.80 o                         
   5   8   1          5.60          5.21         4.22 o                         
   6   8   1        190.29        209.14        18.30 o                         
   7   8   1         13.98          9.15         5.41 o                         
  -5   9   1        120.41        111.80        10.81 o                         
  -4   9   1         33.23         43.65         7.15 o                         
  -3   9   1         79.16         93.14         5.80 o                         
  -2   9   1         20.31         22.50        10.19 o                         
  -1   9   1         40.16         45.38         4.79 o                         
   0   9   1          0.07         -3.74         3.74 o                         
   1   9   1        277.42        258.11        12.79 o                         
   2   9   1        157.65        147.42         8.67 o                         
   3   9   1          7.55          3.59         2.76 o                         
   4   9   1         98.10        100.77         6.80 o                         
   5   9   1         34.89         33.81         4.60 o                         
  -1  10   1          4.31          2.10         2.78 o                         
   0  10   1        119.55        118.43         7.20 o                         
   1  10   1         20.38         21.63         3.53 o                         
 -12   0   2         83.30         51.98         7.07 o                         
 -11   0   2         36.81         37.83         5.29 o                         
 -10   0   2        224.95        250.11        13.72 o                         
  -9   0   2        473.76        517.57        23.52 o                         
  -8   0   2         72.77         64.52         4.94 o                         
  -7   0   2        420.64        400.55        15.11 o                         
  -5   0   2        114.40        136.27         5.02 o                         
  -4   0   2         52.13         45.07         2.06 o                         
  -3   0   2        108.41         66.40         2.48 o                         
  -1   0   2       7188.60       6015.03       256.06 o                         
   0   0   2        496.61        490.68        51.15 o                         
   1   0   2          4.22          6.68         1.18 o                         
   2   0   2      44212.18      40529.18      1654.36 o                         
   3   0   2      10354.74       9944.09       860.97 o                         
   4   0   2         61.76         82.94         3.59 o                         
   7   0   2          5.77         11.44         1.56 o                         
   8   0   2          1.08         -2.02         3.26 o                         
   9   0   2        225.08        251.55        14.11 o                         
  10   0   2        217.52        233.45        16.22 o                         
  11   0   2          0.26          1.04         4.70 o                         
  12   0   2         24.03         24.83         6.45 o                         
 -12   1   2         32.55         21.24         5.16 o                         
 -11   1   2          3.05          4.52         3.06 o                         
 -10   1   2          1.85          3.98         3.17 o                         
  -9   1   2        128.98        120.54         5.67 o                         
  -8   1   2        177.50        162.35         4.53 o                         
  -7   1   2         58.84         72.32         2.81 o                         
  -6   1   2         91.51        134.36         4.07 o                         
  -5   1   2        863.13        962.65        56.56 o                         
  -4   1   2       2176.93       2001.35       114.36 o                         
  -3   1   2        168.83        203.67         4.94 o                         
  -2   1   2       5070.29       4600.27       361.76 o                         
  -1   1   2      17404.73      15312.04       455.27 o                         
   0   1   2        378.87        369.01        42.52 o                         
   1   1   2       3896.31       3521.10       129.46 o                         
   2   1   2       5355.70       4722.47       173.33 o                         
   3   1   2       3981.34       4227.76       228.38 o                         
   4   1   2        433.17        435.88        12.63 o                         
   6   1   2         23.08         38.60         1.81 o                         
   7   1   2         20.45         21.20         2.20 o                         
   8   1   2        594.92        632.20        14.97 o                         
   9   1   2          4.72          1.24         2.96 o                         
  10   1   2        144.10        143.26         8.21 o                         
  11   1   2         28.69         30.42         3.84 o                         
  12   1   2          4.93          3.92         2.61 o                         
 -12   2   2          6.74         -3.24         3.49 o                         
 -11   2   2          0.10          0.92         2.96 o                         
 -10   2   2        171.41        196.35         7.73 o                         
  -9   2   2         53.40         50.21         3.84 o                         
  -8   2   2        264.86        259.95         7.82 o                         
  -7   2   2        407.65        420.91        10.28 o                         
  -6   2   2         19.32         16.73         1.91 o                         
  -5   2   2       1639.33       1914.02       110.20 o                         
  -4   2   2       1192.94       1270.76        73.19 o                         
  -3   2   2       2612.30       3450.52       404.60 o                         
  -2   2   2       1522.51       1526.90        85.22 o                         
  -1   2   2      12600.32      11904.97       440.10 o                         
   0   2   2         39.38         56.20         2.48 o                         
   1   2   2       2839.64       2732.16       143.25 o                         
   2   2   2       7863.42       7495.61       286.79 o                         
   3   2   2       2892.96       2909.69       168.72 o                         
   4   2   2         35.79         40.48         2.42 o                         
   5   2   2         28.35         55.39         2.50 o                         
   6   2   2        533.63        527.23        12.27 o                         
   7   2   2        394.00        439.64        10.83 o                         
   8   2   2        179.08        174.77         6.10 o                         
   9   2   2         56.70         63.81         4.46 o                         
  10   2   2         95.67         85.57         4.89 o                         
  11   2   2          1.47          2.49         3.02 o                         
 -11   3   2          2.01          3.65         2.73 o                         
 -10   3   2         38.22         36.98         6.65 o                         
  -9   3   2          1.23         -2.30         2.30 o                         
  -8   3   2        145.97        144.35         5.60 o                         
  -7   3   2        268.52        225.14        13.70 o                         
  -6   3   2        231.00        248.33         6.57 o                         
  -5   3   2        620.51        617.90        15.22 o                         
  -4   3   2        819.39        944.76       428.30 o                         
  -3   3   2        123.07        140.38         4.79 o                         
  -2   3   2       2214.60       2546.76       160.28 o                         
  -1   3   2       1718.76       1510.26        96.07 o                         
   0   3   2       3793.33       3033.45       185.48 o                         
   1   3   2          8.41          4.35         1.38 o                         
   2   3   2         99.79        155.07         5.05 o                         
   3   3   2       1178.79       1272.31       120.33 o                         
   4   3   2       1814.25       1338.13       433.29 o                         
   5   3   2         58.99         69.63         5.08 o                         
   6   3   2        227.54        209.87         5.77 o                         
   7   3   2       1269.48       1328.98        79.43 o                         
   8   3   2          1.04          2.49         2.41 o                         
   9   3   2         75.35         66.21         4.49 o                         
  10   3   2          7.56          4.81         3.06 o                         
  11   3   2         53.09         40.88        10.71 o                         
 -11   4   2          1.32          1.31         2.78 o                         
 -10   4   2         24.60         23.05         3.55 o                         
  -9   4   2          4.99          2.62         2.48 o                         
  -8   4   2          2.67          1.96         2.43 o                         
  -7   4   2        158.54        150.27         6.12 o                         
  -6   4   2        101.22        116.72         4.53 o                         
  -5   4   2         26.76         24.43         1.77 o                         
  -4   4   2          6.08         31.17         2.06 o                         
  -3   4   2        843.94        742.85        90.94 o                         
  -2   4   2        571.73        569.28        34.10 o                         
  -1   4   2       2725.14       3002.48       200.00 o                         
   0   4   2       1302.17       1260.82       262.09 o                         
   1   4   2       4270.62       4171.60       237.72 o                         
   2   4   2        185.67        218.83         6.71 o                         
   3   4   2        480.84        573.63        20.36 o                         
   4   4   2        377.78        388.36        13.67 o                         
   5   4   2        384.74        424.36        10.16 o                         
   6   4   2         68.33         75.23         5.39 o                         
   7   4   2         80.54         72.04         6.25 o                         
   8   4   2         19.43         19.84         2.95 o                         
   9   4   2        120.84        123.11         7.94 o                         
  10   4   2         11.29         13.70         2.80 o                         
  11   4   2         36.83         32.39         4.50 o                         
 -10   5   2          2.24          3.98         2.72 o                         
  -9   5   2         60.33         84.97         6.23 o                         
  -8   5   2          0.56          0.71         3.40 o                         
  -7   5   2        416.40        372.11        13.31 o                         
  -6   5   2          1.05          0.92         2.50 o                         
  -5   5   2        108.23        115.38         6.05 o                         
  -4   5   2        136.17        131.55         7.20 o                         
  -3   5   2        250.58        261.77         9.19 o                         
  -2   5   2        463.37        497.21        15.70 o                         
  -1   5   2        272.59        375.77        18.81 o                         
   0   5   2        310.57        359.34        10.47 o                         
   1   5   2        956.24       1192.58        70.70 o                         
   2   5   2        489.17        457.15        16.59 o                         
   3   5   2        122.13        120.11         8.22 o                         
   4   5   2         12.48         16.01         1.95 o                         
   5   5   2         44.62         52.79         2.86 o                         
   6   5   2          1.02          1.69         2.21 o                         
   7   5   2          4.27          2.92         3.01 o                         
   8   5   2         36.76         36.44         3.92 o                         
   9   5   2          0.36         -2.05         2.67 o                         
  10   5   2         32.91         33.33         4.03 o                         
  -9   6   2         33.04         34.67         9.25 o                         
  -8   6   2         37.59         32.98         4.33 o                         
  -7   6   2         13.04         11.71         3.88 o                         
  -6   6   2          2.34          4.00         2.67 o                         
  -5   6   2        484.97        501.26        14.42 o                         
  -4   6   2        104.29        123.69        10.14 o                         
  -3   6   2        198.18        185.14         8.40 o                         
  -2   6   2       1967.15       1606.41       223.02 o                         
  -1   6   2        936.27        976.32        41.90 o                         
   0   6   2        777.20        842.38        29.60 o                         
   1   6   2        196.89        220.71         7.38 o                         
   2   6   2        106.97         86.63         5.22 o                         
   3   6   2        789.10        827.62        25.33 o                         
   4   6   2        205.67        187.59         6.53 o                         
   5   6   2         38.14         35.43         4.00 o                         
   6   6   2         56.92         48.33         8.64 o                         
   7   6   2          2.23          1.00         3.49 o                         
   8   6   2         19.53         23.20         5.83 o                         
   9   6   2         49.38         44.64         5.46 o                         
  -8   7   2          2.30          0.42         4.57 o                         
  -7   7   2          5.48         15.39         6.65 o                         
  -6   7   2        103.62        117.14         6.42 o                         
  -5   7   2          0.00          2.20         2.09 o                         
  -4   7   2         20.94         30.45         2.78 o                         
  -3   7   2        109.37        114.12         8.59 o                         
  -2   7   2         38.76         49.12        11.38 o                         
  -1   7   2       1438.18       1362.25        82.34 o                         
   0   7   2         66.19         48.61         6.65 o                         
   1   7   2          6.17          5.80         2.66 o                         
   2   7   2          0.38         -1.22         2.44 o                         
   3   7   2         86.37         59.24         5.59 o                         
   4   7   2          5.37          9.32         3.48 o                         
   5   7   2          2.21          4.88         2.41 o                         
   6   7   2          1.96          1.73         3.46 o                         
   7   7   2          6.68          7.28         5.45 o                         
   8   7   2          4.54          4.80         4.50 o                         
  -7   8   2         11.81          7.07         5.82 o                         
  -6   8   2         12.55         21.21         7.49 o                         
  -5   8   2          2.81          2.20         3.84 o                         
  -4   8   2         32.83         38.63         5.18 o                         
  -3   8   2        224.24        224.31        13.27 o                         
  -2   8   2        124.92        132.37         8.21 o                         
  -1   8   2         88.46         95.21         7.64 o                         
   0   8   2          4.77         -3.08         3.08 o                         
   1   8   2         23.53         22.34         3.65 o                         
   2   8   2         63.81         65.61         5.07 o                         
   3   8   2        132.97        143.15         7.49 o                         
   4   8   2         21.78         25.20         3.40 o                         
   5   8   2         11.13         21.46        10.60 o                         
   6   8   2          2.94         -5.41         6.24 o                         
   7   8   2          0.54         -3.74         5.41 o                         
  -5   9   2         12.40          8.68         3.90 o                         
  -4   9   2         85.55         88.95         5.23 o                         
  -3   9   2         68.43         81.42         5.06 o                         
  -2   9   2          6.13          0.15         3.19 o                         
  -1   9   2        418.22        399.46        18.38 o                         
   0   9   2         26.33         30.53         4.55 o                         
   1   9   2        197.09        216.03        11.32 o                         
   2   9   2          7.91          9.33         5.41 o                         
   3   9   2         69.34         69.47         4.77 o                         
   4   9   2        134.45        129.95        13.08 o                         
   5   9   2          3.87          5.49         3.90 o                         
  -1  10   2          3.80          9.56         3.23 o                         
   0  10   2          0.15          2.29         2.65 o                         
   1  10   2         15.31         18.06         3.19 o                         
 -12   1   3        156.01        147.55         9.12 o                         
 -11   1   3         12.46         12.71         3.65 o                         
 -10   1   3         47.32         46.31         5.03 o                         
  -9   1   3         88.41         88.34         5.76 o                         
  -8   1   3         15.86         20.07         1.98 o                         
  -7   1   3        183.34        179.02         5.06 o                         
  -6   1   3        336.07        309.61         7.61 o                         
  -5   1   3          4.15         16.40         1.13 o                         
  -4   1   3       1572.78       1710.29       537.67 o                         
  -3   1   3       1271.85       1647.08       305.62 o                         
  -2   1   3          9.45         15.79         2.21 o                         
  -1   1   3      19503.98      17505.05       601.04 o                         
   0   1   3        483.91        493.33        63.87 o                         
   1   1   3       2243.74       1751.56        89.04 o                         
   2   1   3      10691.41      10044.12       320.78 o                         
   3   1   3        659.56        753.36        92.39 o                         
   4   1   3        137.99        138.91         3.45 o                         
   5   1   3        212.89        203.59         5.04 o                         
   6   1   3        161.30        229.36         6.19 o                         
   7   1   3       1773.54       1920.68       113.53 o                         
   8   1   3        239.76        262.75         7.31 o                         
   9   1   3        871.80        913.11        25.24 o                         
  10   1   3         30.50         35.22         4.05 o                         
  11   1   3         10.37          6.41         3.35 o                         
  12   1   3          0.05          1.12         2.57 o                         
 -12   2   3         28.40         14.56         3.67 o                         
 -11   2   3         25.44         21.71         3.18 o                         
 -10   2   3        107.83        130.18         6.66 o                         
  -9   2   3         41.23         45.44         3.95 o                         
  -8   2   3        706.32        709.32        16.57 o                         
  -7   2   3        838.28        876.46        26.65 o                         
  -6   2   3         68.79         83.22         4.80 o                         
  -5   2   3        179.98        229.26         6.80 o                         
  -4   2   3         15.16          8.90         1.59 o                         
  -3   2   3       2343.78       2710.74       380.06 o                         
  -2   2   3       3984.27       4071.72       214.30 o                         
  -1   2   3        442.48        470.30        36.60 o                         
   0   2   3        166.55        139.98         5.70 o                         
   1   2   3       8083.80       7473.25       290.98 o                         
   2   2   3          6.49         10.18         1.25 o                         
   3   2   3       8401.04       8113.02       465.88 o                         
   4   2   3        732.13        842.46        51.57 o                         
   5   2   3         52.86         83.88         3.18 o                         
   6   2   3        540.14        606.37        15.29 o                         
   7   2   3        536.60        532.42        12.84 o                         
   8   2   3         27.66         27.28         2.84 o                         
   9   2   3        409.49        433.21        11.89 o                         
  10   2   3          7.24          6.91         3.18 o                         
  11   2   3         34.11         30.35         3.57 o                         
 -11   3   3          0.30          1.18         2.64 o                         
 -10   3   3          7.65          6.53         2.86 o                         
  -9   3   3         29.73         36.20         3.07 o                         
  -8   3   3        101.92        111.40         5.39 o                         
  -7   3   3        239.07        227.84         7.76 o                         
  -6   3   3         83.66         90.84         3.89 o                         
  -5   3   3        340.97        370.15         8.80 o                         
  -4   3   3        171.98        164.55         4.75 o                         
  -3   3   3         65.16         83.46         2.77 o                         
  -2   3   3       3492.33       3358.72       170.77 o                         
  -1   3   3          2.36          5.49         1.83 o                         
   0   3   3        476.68        489.85        29.94 o                         
   1   3   3        249.19        254.87         9.83 o                         
   2   3   3        744.91        766.36        45.33 o                         
   3   3   3         28.04         28.08         1.90 o                         
   4   3   3        189.06        229.61         6.88 o                         
   5   3   3        528.26        487.50        13.70 o                         
   6   3   3         22.92         21.15         1.93 o                         
   7   3   3        132.50        143.81         5.92 o                         
   8   3   3        137.08        144.40         5.69 o                         
   9   3   3         27.37         30.88         3.07 o                         
  10   3   3          1.69          1.44         2.95 o                         
  11   3   3          0.02         -0.02         3.13 o                         
 -11   4   3          3.45          0.16         5.41 o                         
 -10   4   3         41.54         43.23         3.72 o                         
  -9   4   3         24.16         20.54         2.87 o                         
  -8   4   3        295.81        272.56         8.48 o                         
  -7   4   3         54.39         37.48         4.21 o                         
  -6   4   3          9.77          7.54         1.93 o                         
  -5   4   3        164.24        131.79         4.40 o                         
  -4   4   3         60.29         86.30         3.78 o                         
  -3   4   3         29.60         24.33         3.97 o                         
  -2   4   3       4518.27       3874.96       210.48 o                         
  -1   4   3       1058.71        931.32        72.98 o                         
   0   4   3        588.83        619.34        28.32 o                         
   1   4   3        685.76        796.72        47.82 o                         
   2   4   3        392.44        477.95        15.07 o                         
   3   4   3        490.62        506.13        15.78 o                         
   4   4   3        105.08        137.63         5.04 o                         
   5   4   3        298.28        277.17         8.66 o                         
   6   4   3        289.96        260.76         6.88 o                         
   7   4   3        109.08        115.44         8.04 o                         
   8   4   3          2.84          2.06         2.42 o                         
   9   4   3          3.36         -1.57         2.72 o                         
  10   4   3         57.15         53.39         3.70 o                         
  11   4   3         73.10         37.84         6.65 o                         
 -10   5   3         65.75         51.18         7.46 o                         
  -9   5   3          7.45         10.83         3.13 o                         
  -8   5   3         33.68         29.31         5.34 o                         
  -7   5   3        275.11        228.17        16.35 o                         
  -6   5   3        139.13        137.47         6.41 o                         
  -5   5   3          0.01         -1.64         1.64 o                         
  -4   5   3       3898.06       3151.93       709.80 o                         
  -3   5   3          0.85          3.89         2.04 o                         
  -2   5   3         20.24         13.12         2.18 o                         
  -1   5   3        633.25        681.28        23.91 o                         
   0   5   3         16.69         36.51         2.63 o                         
   1   5   3        564.05        548.50        27.65 o                         
   2   5   3        270.82        306.60        10.18 o                         
   3   5   3       1036.06        456.03       179.92 o                         
   4   5   3        249.99        217.90         6.48 o                         
   5   5   3          1.09          1.52         1.59 o                         
   6   5   3          1.32          3.60         2.22 o                         
   7   5   3          5.78          5.77         3.21 o                         
   8   5   3         25.39         25.16         3.68 o                         
   9   5   3        152.89        145.75         6.38 o                         
  10   5   3         20.64         12.40         3.35 o                         
  -9   6   3          5.78          5.66         2.86 o                         
  -8   6   3          4.08          3.19         3.47 o                         
  -7   6   3         29.55         30.75         4.47 o                         
  -6   6   3         26.09         23.93         3.24 o                         
  -5   6   3        106.79        101.12         5.47 o                         
  -4   6   3        778.30        728.59        22.60 o                         
  -3   6   3        374.30        444.41        14.58 o                         
  -2   6   3        141.14        177.28        15.95 o                         
  -1   6   3        272.43        268.38        12.85 o                         
   0   6   3        844.47        902.40        29.61 o                         
   1   6   3         94.65        114.54         4.92 o                         
   2   6   3        445.58        405.43        13.38 o                         
   3   6   3         42.68         55.64         3.31 o                         
   4   6   3         49.75         46.96         4.00 o                         
   5   6   3         28.62         27.15         2.47 o                         
   6   6   3        568.59        534.11        17.53 o                         
   7   6   3        324.01        314.26        17.87 o                         
   8   6   3         35.06         38.52         6.54 o                         
   9   6   3         11.03         11.00         3.91 o                         
  -8   7   3         31.45         30.77         6.65 o                         
  -7   7   3         32.03         29.94         7.49 o                         
  -6   7   3         51.20         61.17         4.54 o                         
  -5   7   3        262.11        263.61         9.21 o                         
  -4   7   3          6.57          6.26         2.60 o                         
  -3   7   3         72.00         91.48        13.82 o                         
  -2   7   3        751.28        718.09        25.58 o                         
  -1   7   3        996.46       1080.46        46.58 o                         
   0   7   3        316.63        348.44        11.92 o                         
   1   7   3        273.12        258.36        10.74 o                         
   2   7   3         47.66         74.12         4.74 o                         
   3   7   3         39.33         29.10         3.72 o                         
   4   7   3        152.53        165.09         7.25 o                         
   5   7   3         98.66        100.07         5.21 o                         
   6   7   3          6.23         10.07         3.59 o                         
   7   7   3        135.07        150.88        11.58 o                         
   8   7   3         42.61         37.84         4.63 o                         
  -7   8   3        182.94        185.89        15.80 o                         
  -6   8   3          1.04          0.00         6.24 o                         
  -5   8   3          8.60         11.57         4.46 o                         
  -4   8   3         26.26         25.56         3.34 o                         
  -3   8   3        245.38        244.42        10.51 o                         
  -2   8   3        109.95         86.42        16.22 o                         
  -1   8   3        192.11        166.12         8.33 o                         
   0   8   3        337.77        362.18        17.06 o                         
   1   8   3          1.05          1.66         2.97 o                         
   2   8   3         68.82         79.52         8.84 o                         
   3   8   3        251.71        265.72        11.15 o                         
   4   8   3        144.84        144.57         7.38 o                         
   5   8   3         53.71         55.50         5.82 o                         
   6   8   3          7.20          4.16         6.65 o                         
   7   8   3         39.83         61.96         9.15 o                         
  -5   9   3         41.03         44.35         5.23 o                         
  -4   9   3          0.20          4.38         2.91 o                         
  -3   9   3          6.93          8.83         2.89 o                         
  -2   9   3         13.22         11.39         3.37 o                         
  -1   9   3         91.31         76.49         6.02 o                         
   0   9   3          0.40         -0.62         3.23 o                         
   1   9   3        235.47        225.76        11.61 o                         
   2   9   3         95.40         85.05         8.11 o                         
   3   9   3         76.70         65.27         4.57 o                         
   4   9   3         37.50         50.64         5.81 o                         
   5   9   3          0.64          1.77         7.28 o                         
  -1  10   3        209.27        194.34        10.00 o                         
   0  10   3         32.95         29.24         3.79 o                         
   1  10   3         24.57         21.08         7.90 o                         
 -12   0   4        159.55        177.99        14.56 o                         
 -11   0   4        238.26        244.41        13.23 o                         
 -10   0   4         17.69          9.97         6.86 o                         
  -9   0   4          1.27         -0.27         2.72 o                         
  -8   0   4         44.93         57.54         6.50 o                         
  -7   0   4         98.73        145.90        10.96 o                         
  -6   0   4        409.65        432.16        11.81 o                         
  -4   0   4         58.73         44.31         4.74 o                         
  -2   0   4      28417.54      26493.82      1536.87 o                         
  -1   0   4      25922.22      21864.84      1052.45 o                         
   0   0   4       8564.57       7611.37       333.00 o                         
   1   0   4        195.41        166.25         5.84 o                         
   2   0   4      20757.03      18639.32      1108.99 o                         
   3   0   4       2123.04       1987.93       216.23 o                         
   4   0   4         50.10         40.50         2.92 o                         
   5   0   4       1143.27       1067.82       273.60 o                         
   7   0   4        113.01         91.91         6.66 o                         
   8   0   4        211.92        243.73        10.94 o                         
   9   0   4        259.26        273.60        12.25 o                         
  10   0   4         20.01         22.95         7.07 o                         
  11   0   4         46.62         38.31        11.85 o                         
  12   0   4          6.79          3.58         3.60 o                         
 -12   1   4          4.04         -3.49         3.49 o                         
 -11   1   4         10.90         11.04         3.27 o                         
 -10   1   4        128.71        135.44         7.02 o                         
  -9   1   4          2.30         -0.85         1.81 o                         
  -8   1   4        160.02        164.75         4.96 o                         
  -7   1   4         14.33         19.44         1.93 o                         
  -6   1   4       1679.78       1727.34        99.81 o                         
  -5   1   4       1075.21       1057.84        61.55 o                         
  -4   1   4        692.51        722.19        24.01 o                         
  -3   1   4       3122.06       3100.40       386.30 o                         
  -2   1   4      11240.30      10604.97       450.65 o                         
  -1   1   4       4566.49       4452.13       302.20 o                         
   0   1   4         19.84         36.47         1.72 o                         
   1   1   4      28625.67      24392.23       832.65 o                         
   2   1   4      10016.58       9446.71       309.40 o                         
   3   1   4        153.82        128.64         4.58 o                         
   4   1   4       2184.13       2274.79       241.46 o                         
   5   1   4        834.90        963.97       158.03 o                         
   7   1   4          3.37          7.79         1.97 o                         
   8   1   4        649.40        699.15        16.52 o                         
   9   1   4          5.73          4.53         3.06 o                         
  10   1   4          7.44          8.17         3.36 o                         
  11   1   4         39.24         42.45         5.71 o                         
  12   1   4          0.70         -0.45         2.36 o                         
 -12   2   4          6.99         10.83         3.67 o                         
 -11   2   4         18.41         17.31         3.12 o                         
 -10   2   4        264.21        279.79        14.77 o                         
  -9   2   4          7.59         11.00         1.81 o                         
  -8   2   4         55.26         51.65         3.57 o                         
  -7   2   4        478.54        470.62        11.29 o                         
  -6   2   4         31.38         42.99         4.00 o                         
  -5   2   4        863.63        913.56        37.20 o                         
  -4   2   4        128.34        124.41         3.83 o                         
  -3   2   4        593.14        654.49       295.22 o                         
  -2   2   4       1722.41       1532.72       127.67 o                         
  -1   2   4       1037.54       1006.31        67.37 o                         
   0   2   4      22405.08      20848.58       725.96 o                         
   1   2   4       1467.24       1374.51       141.87 o                         
   2   2   4       2169.39       2156.49       143.72 o                         
   3   2   4          7.97          2.61         1.20 o                         
   4   2   4        185.07        203.91         5.14 o                         
   5   2   4         44.01         61.96         2.67 o                         
   6   2   4         89.56        104.43         4.49 o                         
   7   2   4         17.25         17.24         2.82 o                         
   8   2   4        505.46        522.08        12.88 o                         
   9   2   4         43.93         44.22         3.66 o                         
  10   2   4          0.07          0.54         2.90 o                         
  11   2   4          0.46         -2.67         2.67 o                         
 -11   3   4         36.64         31.06         3.32 o                         
 -10   3   4        106.01        119.60         6.31 o                         
  -9   3   4         99.42         88.92         4.28 o                         
  -8   3   4          7.51          7.16         2.42 o                         
  -7   3   4        103.12        123.83         4.82 o                         
  -6   3   4         94.42        119.79         4.46 o                         
  -5   3   4        493.37        443.35        10.36 o                         
  -4   3   4        197.13        209.50         5.35 o                         
  -3   3   4        641.00        673.05        28.23 o                         
  -2   3   4       6068.51       6037.22       255.45 o                         
  -1   3   4        911.45        834.91       107.93 o                         
   0   3   4       1404.94       1339.96       293.37 o                         
   1   3   4       2013.13       2134.02       134.32 o                         
   2   3   4       2147.96       1798.87       120.60 o                         
   3   3   4        979.61       1136.86       194.81 o                         
   4   3   4        427.22        400.41        10.22 o                         
   5   3   4          4.26          4.81         1.65 o                         
   6   3   4         20.61         13.03         1.77 o                         
   7   3   4        536.81        534.00        14.13 o                         
   8   3   4         80.32         83.47         6.45 o                         
   9   3   4        375.10        372.96        10.71 o                         
  10   3   4         64.08         72.52         6.63 o                         
  11   3   4         17.51         15.60         3.42 o                         
 -11   4   4          8.51          0.00         4.16 o                         
 -10   4   4          7.68         -0.10         3.49 o                         
  -9   4   4        120.72        109.98         7.13 o                         
  -8   4   4          5.91          6.54         2.57 o                         
  -7   4   4        453.09        451.88        13.41 o                         
  -6   4   4          0.37          2.26         1.94 o                         
  -5   4   4        163.52        192.03         5.74 o                         
  -4   4   4       1444.50       1562.24       516.05 o                         
  -3   4   4       1475.46       1292.08       139.50 o                         
  -2   4   4        831.35        975.12        57.39 o                         
  -1   4   4         55.65         57.61         3.53 o                         
   0   4   4        191.66        198.19        12.23 o                         
   1   4   4       2326.16       2842.76       249.79 o                         
   2   4   4        554.96        443.48        14.29 o                         
   3   4   4         23.54         13.78         2.96 o                         
   4   4   4       1866.46       1381.95       102.25 o                         
   5   4   4        313.51        314.35         9.57 o                         
   6   4   4        109.66         88.97         4.25 o                         
   7   4   4        269.84        280.97         9.38 o                         
   8   4   4         36.36         35.39         3.55 o                         
   9   4   4         38.36         35.11         3.55 o                         
  10   4   4         21.05         18.15         3.64 o                         
  11   4   4         37.19         32.48         4.97 o                         
 -10   5   4         12.07          5.10         2.55 o                         
  -9   5   4          0.00         -2.77         2.77 o                         
  -8   5   4          1.38         -0.61         3.59 o                         
  -7   5   4        235.99        233.76        11.09 o                         
  -6   5   4        229.80        231.73         8.98 o                         
  -5   5   4         41.04         54.81         3.46 o                         
  -4   5   4        110.02        119.77         6.60 o                         
  -3   5   4       1655.12       1282.25       359.77 o                         
  -2   5   4         10.60          4.88         2.00 o                         
  -1   5   4       1820.42       1685.34        98.56 o                         
   0   5   4          7.10         14.44         2.06 o                         
   1   5   4          5.93          3.63         1.83 o                         
   2   5   4        762.57        759.22        32.74 o                         
   3   5   4        100.61        104.19         4.13 o                         
   4   5   4       1084.45       1002.18        30.11 o                         
   5   5   4        120.03        112.91         4.21 o                         
   6   5   4        199.53        180.65         5.90 o                         
   7   5   4         59.01         57.91         5.55 o                         
   8   5   4        170.80        182.07         8.31 o                         
   9   5   4         18.49         11.51         3.44 o                         
  10   5   4         22.19         17.16         3.37 o                         
  -9   6   4         25.65         37.86         4.90 o                         
  -8   6   4         81.30         56.97         8.73 o                         
  -7   6   4         23.28         23.30         4.81 o                         
  -6   6   4          2.65          2.41         2.78 o                         
  -5   6   4        345.15        341.11        11.81 o                         
  -4   6   4         27.12         14.46         3.96 o                         
  -3   6   4         19.48         27.41         3.23 o                         
  -2   6   4       1655.43       1287.39       203.13 o                         
  -1   6   4        352.16        356.60        17.83 o                         
   0   6   4         37.33         53.98         4.68 o                         
   1   6   4        519.72        525.12        15.85 o                         
   2   6   4        218.25        211.12        11.96 o                         
   3   6   4        717.30        776.86        27.97 o                         
   4   6   4          6.58          0.31         2.15 o                         
   5   6   4         66.56         44.00         3.38 o                         
   6   6   4        551.46        534.97        33.08 o                         
   7   6   4         13.19         12.03         7.28 o                         
   8   6   4          1.57          1.62         4.75 o                         
   9   6   4         48.62         36.98         4.42 o                         
  -8   7   4         14.31          9.56         5.82 o                         
  -7   7   4          0.33         -1.00         3.46 o                         
  -6   7   4          1.20          0.73         2.76 o                         
  -5   7   4        156.42        153.93         6.30 o                         
  -4   7   4        223.01        210.82         9.34 o                         
  -3   7   4        615.16        690.14        29.70 o                         
  -2   7   4          0.34          2.12         2.73 o                         
  -1   7   4        581.36        639.03        23.02 o                         
   0   7   4        760.35        840.66        30.91 o                         
   1   7   4        682.62        687.89        24.63 o                         
   2   7   4         18.28         16.55         2.87 o                         
   3   7   4         50.71         64.19         5.66 o                         
   4   7   4         23.04         16.92         2.70 o                         
   5   7   4          2.67          0.97         2.46 o                         
   6   7   4          9.33         10.67         3.57 o                         
   7   7   4          0.83          0.83         5.03 o                         
   8   7   4        122.74        121.51         9.69 o                         
  -7   8   4         11.43         16.22         6.24 o                         
  -6   8   4          0.94          0.42         6.24 o                         
  -5   8   4         29.60         25.94         5.82 o                         
  -4   8   4         43.68         44.52         4.10 o                         
  -3   8   4        151.40        153.92         7.66 o                         
  -2   8   4          9.87         17.51         3.54 o                         
  -1   8   4        211.66        200.84         9.31 o                         
   0   8   4         40.73         42.48         6.86 o                         
   1   8   4         32.38         28.78         3.90 o                         
   2   8   4        136.91        128.15         7.11 o                         
   3   8   4         58.30         66.71         4.82 o                         
   4   8   4        139.45        132.24        10.58 o                         
   5   8   4         64.95         70.87        11.23 o                         
   6   8   4         12.63          4.57         6.24 o                         
   7   8   4         17.05         19.55         7.07 o                         
  -5   9   4         25.93         32.34         5.20 o                         
  -4   9   4          5.12          9.54         4.46 o                         
  -3   9   4         39.14         37.11         3.78 o                         
  -2   9   4        172.21        161.82         9.23 o                         
  -1   9   4         28.00         25.41         6.45 o                         
   0   9   4         15.34         13.97         3.49 o                         
   1   9   4         40.55         50.94        12.27 o                         
   2   9   4         95.64         89.47        18.09 o                         
   3   9   4         14.05         21.33         3.22 o                         
   4   9   4          0.34         -0.28         2.45 o                         
   5   9   4         73.48         94.14         7.76 o                         
  -1  10   4         13.96         24.76         3.82 o                         
   0  10   4         12.08          9.98         2.94 o                         
 -12   1   5          1.75          0.23         3.60 o                         
 -11   1   5        133.00        130.75         6.39 o                         
 -10   1   5        496.88        526.63        16.95 o                         
  -9   1   5        681.59        691.30        17.28 o                         
  -8   1   5        610.30        634.08        15.80 o                         
  -7   1   5         57.96         60.83         4.96 o                         
  -6   1   5       1063.65       1193.41        68.62 o                         
  -5   1   5         13.72         12.71         1.04 o                         
  -4   1   5         60.78         55.10         2.28 o                         
  -3   1   5       1896.30       1936.20       119.12 o                         
  -2   1   5       1473.25       1328.28        92.12 o                         
  -1   1   5       1779.29       1786.39       102.15 o                         
   0   1   5        899.16        897.15        97.86 o                         
   1   1   5       1126.38       1263.05        96.93 o                         
   2   1   5        588.16        505.65        29.11 o                         
   3   1   5        634.37        495.68       192.60 o                         
   4   1   5        385.46        332.88         8.40 o                         
   5   1   5        494.00        493.84        13.55 o                         
   6   1   5         34.55         46.76         2.08 o                         
   7   1   5         21.65         19.54         2.20 o                         
   8   1   5        231.05        229.96         6.74 o                         
   9   1   5        367.15        367.73        10.80 o                         
  10   1   5         79.34         82.86         5.27 o                         
  11   1   5         41.86         38.66         3.87 o                         
 -12   2   5         11.58         10.90         3.96 o                         
 -11   2   5         75.44         85.09         5.99 o                         
 -10   2   5        295.78        295.46        10.71 o                         
  -9   2   5         50.19         51.85         3.19 o                         
  -8   2   5        440.10        486.43        11.79 o                         
  -7   2   5         73.53         55.68         4.27 o                         
  -6   2   5        103.00        104.60         4.39 o                         
  -5   2   5        532.02        573.65        25.86 o                         
  -4   2   5       1425.79       1435.86       545.99 o                         
  -3   2   5       1272.37       1245.78        94.16 o                         
  -2   2   5       2221.61       2113.53       175.47 o                         
  -1   2   5       1305.03       1445.19       113.69 o                         
   0   2   5       2929.20       2521.39       368.78 o                         
   1   2   5       3992.54       4196.79       252.39 o                         
   2   2   5        530.30        630.05       110.77 o                         
   3   2   5         14.56          7.15         1.17 o                         
   4   2   5        508.52        583.01        17.48 o                         
   5   2   5        774.96        805.27        53.23 o                         
   6   2   5        442.91        458.72        13.13 o                         
   7   2   5        560.87        609.56        14.59 o                         
   8   2   5        618.40        625.41        15.09 o                         
   9   2   5         17.45         30.21         3.38 o                         
  10   2   5         27.49         32.58         3.78 o                         
  11   2   5         23.16         18.07         3.25 o                         
 -11   3   5         11.77          9.20         3.10 o                         
 -10   3   5         63.05         55.67         6.30 o                         
  -9   3   5        146.92        124.41         5.10 o                         
  -8   3   5          3.32          4.44         2.27 o                         
  -7   3   5         46.79         56.46         3.33 o                         
  -6   3   5        260.79        283.10         7.99 o                         
  -5   3   5       1092.22       1219.99        49.69 o                         
  -4   3   5        144.48        136.77         3.85 o                         
  -3   3   5         48.60         80.98         2.93 o                         
  -2   3   5        686.25        587.99        34.52 o                         
  -1   3   5       5432.62       5859.41       307.28 o                         
   0   3   5        218.63        282.38        11.32 o                         
   1   3   5        319.49        298.54        12.21 o                         
   2   3   5        927.33        985.78       182.34 o                         
   3   3   5        120.76         95.43         5.94 o                         
   4   3   5        176.29        182.53         5.37 o                         
   5   3   5        205.75        253.42         9.15 o                         
   6   3   5          1.74          1.94         1.64 o                         
   7   3   5          5.88          4.22         2.17 o                         
   8   3   5         23.32         33.61         3.08 o                         
   9   3   5          5.09          5.42         2.54 o                         
  10   3   5         19.94         14.29         3.26 o                         
  11   3   5          6.25          8.63         3.23 o                         
 -11   4   5         28.94         32.85         6.24 o                         
 -10   4   5         18.28          5.87         3.95 o                         
  -9   4   5          0.67          1.02         2.54 o                         
  -8   4   5         40.54         26.09         3.73 o                         
  -7   4   5         50.22         41.02         3.30 o                         
  -6   4   5        543.37        509.05        14.92 o                         
  -4   4   5        119.83        122.08         4.93 o                         
  -3   4   5        375.12        418.84        11.80 o                         
  -2   4   5         26.05         35.40         2.23 o                         
  -1   4   5       1833.16       2098.67       135.57 o                         
   0   4   5        899.24        805.76       156.37 o                         
   1   4   5        941.67        804.20        48.24 o                         
   2   4   5       3557.09       3342.27       217.96 o                         
   3   4   5       1302.62       1153.40       173.46 o                         
   4   4   5         47.04         61.32         3.71 o                         
   5   4   5        122.47         99.06         4.31 o                         
   6   4   5        143.05        136.11         5.51 o                         
   7   4   5         29.13         32.50         3.68 o                         
   8   4   5        106.00        111.04         9.94 o                         
   9   4   5          2.85          3.37         3.21 o                         
  10   4   5         32.11         26.02         3.68 o                         
  11   4   5          1.20         -1.91         3.60 o                         
 -10   5   5          4.60         -1.68         2.29 o                         
  -9   5   5         17.68         19.99         3.56 o                         
  -8   5   5        127.16        131.59        11.51 o                         
  -7   5   5          8.91         13.30         3.91 o                         
  -6   5   5        163.57        134.65         8.52 o                         
  -5   5   5         40.53         37.11         4.38 o                         
  -4   5   5        126.64        136.10         5.98 o                         
  -3   5   5       1792.92       1708.53       293.58 o                         
  -2   5   5         40.57         30.53         4.27 o                         
  -1   5   5        631.19        540.95        26.58 o                         
   0   5   5         42.94         52.98         3.43 o                         
   1   5   5        433.96        441.38        12.51 o                         
   2   5   5        205.77        198.77         8.02 o                         
   3   5   5          2.04          1.58         1.42 o                         
   4   5   5        473.72        536.15        18.08 o                         
   5   5   5         92.35         78.36         3.97 o                         
   6   5   5        783.26        766.90        19.30 o                         
   7   5   5        531.94        522.11        17.53 o                         
   8   5   5        196.05        173.13         7.76 o                         
   9   5   5         24.63         31.74         4.24 o                         
  10   5   5          5.67         13.57         3.51 o                         
  -9   6   5          1.89          4.92         2.86 o                         
  -8   6   5          1.09         -1.33         4.16 o                         
  -7   6   5        140.32        125.32         8.69 o                         
  -6   6   5        408.52        394.25        13.63 o                         
  -5   6   5          3.12          6.85         2.25 o                         
  -4   6   5        537.16        523.15        19.00 o                         
  -3   6   5        163.28        163.64         7.58 o                         
  -2   6   5        353.36        314.62        21.24 o                         
  -1   6   5        666.57        727.07        22.66 o                         
   0   6   5       1428.26       1420.65        48.98 o                         
   1   6   5        362.60        373.51        20.37 o                         
   2   6   5        503.47        556.35        17.63 o                         
   3   6   5        350.25        325.85        11.29 o                         
   4   6   5        459.66        408.37        13.70 o                         
   5   6   5        119.86        118.04         5.78 o                         
   6   6   5         27.55         20.04         6.19 o                         
   7   6   5         55.06         41.93         6.57 o                         
   8   6   5        126.03        111.86         7.89 o                         
   9   6   5         18.76         13.58         3.52 o                         
  -8   7   5          0.03          0.83         5.41 o                         
  -7   7   5         14.84         10.58         3.90 o                         
  -6   7   5         47.41         58.00         4.85 o                         
  -5   7   5         50.54         66.10         4.00 o                         
  -4   7   5          0.01          1.33         2.32 o                         
  -3   7   5        193.49        200.60         9.10 o                         
  -2   7   5         45.08         57.11         6.89 o                         
  -1   7   5        138.90        158.25         7.80 o                         
   0   7   5        229.38        260.63         9.52 o                         
   1   7   5        300.36        274.64        11.42 o                         
   2   7   5        253.11        213.83         8.57 o                         
   3   7   5        146.79        150.02         6.96 o                         
   4   7   5          8.73          9.93         2.69 o                         
   5   7   5        298.15        310.27        11.27 o                         
   6   7   5         86.80         87.25         6.13 o                         
   7   7   5          0.11         -0.12         4.91 o                         
   8   7   5          2.33         -2.81         3.37 o                         
  -7   8   5        101.95        106.05        12.48 o                         
  -6   8   5         12.67          6.65         6.65 o                         
  -5   8   5         71.56         80.18        10.19 o                         
  -4   8   5        266.43        263.74        11.08 o                         
  -3   8   5         32.01         38.00         3.94 o                         
  -2   8   5        273.69        282.00        11.76 o                         
  -1   8   5         30.85         31.47         3.94 o                         
   0   8   5        263.82        301.04        14.55 o                         
   1   8   5         23.96         35.11         4.11 o                         
   2   8   5          7.94          6.16         3.16 o                         
   3   8   5        276.58        270.66        11.38 o                         
   4   8   5         52.84         59.93         7.95 o                         
   5   8   5         29.65         21.04         8.53 o                         
   6   8   5         46.46         24.12         7.07 o                         
   7   8   5        109.30        136.40        13.72 o                         
  -5   9   5          0.94          3.33        11.64 o                         
  -4   9   5          0.57          3.22         3.96 o                         
  -3   9   5          8.74         11.23         3.13 o                         
  -2   9   5          9.17         17.87         5.41 o                         
  -1   9   5        100.05         88.02        12.89 o                         
   0   9   5         15.42         10.18         3.37 o                         
   1   9   5         70.94         69.22         5.73 o                         
   2   9   5         10.90          5.43         3.08 o                         
   3   9   5          8.03          9.21         2.96 o                         
   4   9   5         57.94         54.57         6.35 o                         
   5   9   5          0.62          5.82         7.49 o                         
   0  10   5          7.18          3.56         3.08 o                         
 -12   0   6          9.43          4.57         5.41 o                         
 -11   0   6         75.06         91.09         7.49 o                         
 -10   0   6        387.54        372.87        14.39 o                         
  -9   0   6         14.79         13.32         3.33 o                         
  -8   0   6          1.94         13.31         8.32 o                         
  -7   0   6          1.75          2.74         2.45 o                         
  -6   0   6         51.68         66.27         4.37 o                         
  -4   0   6        171.94        231.59         8.10 o                         
  -2   0   6       2926.81       2857.96       216.21 o                         
  -1   0   6      10078.91       9748.19       595.06 o                         
   0   0   6        397.31        270.27        15.80 o                         
   1   0   6       4702.19       4050.48       228.70 o                         
   2   0   6       9587.85       8422.68       402.09 o                         
   3   0   6       8981.78       8370.76       661.16 o                         
   4   0   6        454.49        486.11        28.28 o                         
   5   0   6       1744.55       1947.71       364.26 o                         
   7   0   6        491.89        530.52        16.62 o                         
   8   0   6         65.12         79.12         8.75 o                         
   9   0   6         74.37         99.48        11.88 o                         
  10   0   6          7.90          5.30         4.90 o                         
  11   0   6          0.02          0.76         4.26 o                         
 -12   1   6         62.66         52.84         5.29 o                         
 -11   1   6         31.49         35.73         3.67 o                         
 -10   1   6          0.01          2.13         2.26 o                         
  -9   1   6          4.00          6.05         2.51 o                         
  -8   1   6        486.72        487.24        12.37 o                         
  -7   1   6        542.78        603.59        16.58 o                         
  -6   1   6        108.56        140.26         3.73 o                         
  -4   1   6        419.40        494.58        11.79 o                         
  -3   1   6       1900.23       1874.55       117.95 o                         
  -2   1   6       6487.56       6556.84       299.22 o                         
  -1   1   6       2046.31       1991.15       124.45 o                         
   0   1   6        248.16        214.75         5.29 o                         
   1   1   6       8480.27       7735.76       330.34 o                         
   2   1   6       2510.02       2595.74       183.83 o                         
   3   1   6        445.87        487.61        54.27 o                         
   4   1   6        204.30        146.53         3.95 o                         
   5   1   6         45.29         50.02         2.65 o                         
   6   1   6        504.59        570.70        12.38 o                         
   7   1   6         88.20         83.30         5.33 o                         
   8   1   6        448.07        459.31        11.51 o                         
   9   1   6          2.37          8.26         2.98 o                         
  10   1   6        140.19        145.06         6.64 o                         
  11   1   6         27.15         26.99         3.84 o                         
 -12   2   6          4.01          3.53         3.53 o                         
 -11   2   6          1.49         -1.38         3.20 o                         
 -10   2   6         18.64         14.49         3.17 o                         
  -9   2   6        100.46        109.16         8.14 o                         
  -8   2   6          0.16         -0.54         1.81 o                         
  -7   2   6         20.57         18.93         1.99 o                         
  -6   2   6        757.81        717.39        21.44 o                         
  -5   2   6        249.24        258.63         6.26 o                         
  -4   2   6        290.88        357.76         8.96 o                         
  -3   2   6       1024.21       1015.88        58.64 o                         
  -2   2   6       1790.38       1677.85        96.90 o                         
  -1   2   6       2558.55       2606.15       163.04 o                         
   0   2   6       1927.16       1997.65       136.95 o                         
   1   2   6        613.63        576.95        23.67 o                         
   2   2   6         15.80         17.65         1.98 o                         
   3   2   6        922.42        939.61       194.42 o                         
   4   2   6        831.41        944.05       159.56 o                         
   5   2   6       1404.14       1433.36        82.76 o                         
   6   2   6         31.40         27.54         2.62 o                         
   7   2   6        351.97        340.78        12.80 o                         
   8   2   6        577.88        639.18        15.37 o                         
   9   2   6          1.50          0.86         2.23 o                         
  10   2   6         67.09         56.69         4.64 o                         
  11   2   6         30.78         25.92         3.55 o                         
 -11   3   6          5.08          5.61         3.82 o                         
 -10   3   6         32.19         31.79         4.32 o                         
  -9   3   6        302.51        318.93         9.28 o                         
  -8   3   6        275.92        268.72         7.49 o                         
  -7   3   6         61.73         65.47         4.49 o                         
  -6   3   6        390.95        439.60        11.55 o                         
  -5   3   6         31.79         20.54         2.31 o                         
  -4   3   6       2062.70       1726.09       604.63 o                         
  -3   3   6         34.91         62.58         2.71 o                         
  -2   3   6         46.26         69.14         3.47 o                         
  -1   3   6       2244.98       2143.27       175.99 o                         
   0   3   6       1490.65       1699.06       111.45 o                         
   1   3   6       5504.94       5490.98       565.10 o                         
   2   3   6       2294.88       1936.18       200.51 o                         
   3   3   6        796.73        940.12       173.29 o                         
   4   3   6        259.72        298.35         7.96 o                         
   6   3   6        928.56        961.18        28.86 o                         
   7   3   6        278.84        278.59         8.37 o                         
   8   3   6         11.91         16.38         2.74 o                         
   9   3   6         11.34         15.84         2.82 o                         
  10   3   6        135.09        153.23        11.04 o                         
  11   3   6         25.16         20.07         3.42 o                         
 -11   4   6          9.89          6.65         4.57 o                         
 -10   4   6         24.39         20.02         4.38 o                         
  -9   4   6        258.65        263.78         8.65 o                         
  -8   4   6         10.28         17.74         3.35 o                         
  -7   4   6         71.41         82.10         6.75 o                         
  -6   4   6         72.29         63.32         4.64 o                         
  -5   4   6        670.09        684.78        16.14 o                         
  -4   4   6        598.00        627.54        22.02 o                         
  -3   4   6        121.01        137.45         7.92 o                         
  -2   4   6        600.35        648.75        39.60 o                         
  -1   4   6         76.39        103.35         4.44 o                         
   0   4   6        133.70        215.87         6.59 o                         
   1   4   6         13.45         21.24         1.74 o                         
   2   4   6        152.11        143.96         6.37 o                         
   3   4   6       1294.65       1328.66       229.43 o                         
   4   4   6        199.44        214.96         6.91 o                         
   5   4   6         67.97         74.69         3.77 o                         
   6   4   6         25.08         28.75         2.76 o                         
   7   4   6        205.59        199.90         8.49 o                         
   8   4   6        315.70        337.17        11.20 o                         
   9   4   6          0.02          2.55         2.77 o                         
  10   4   6         17.88         11.65         4.61 o                         
 -10   5   6          0.34          4.90         3.30 o                         
  -9   5   6          8.83          4.88         3.18 o                         
  -8   5   6          8.58         14.07         3.96 o                         
  -7   5   6         27.40         33.46         4.72 o                         
  -6   5   6         20.23         26.59         3.19 o                         
  -5   5   6        120.41        131.33         5.76 o                         
  -4   5   6       1090.96       1152.66        39.65 o                         
  -3   5   6        174.40        169.45        10.74 o                         
  -2   5   6        770.95        804.62        47.82 o                         
  -1   5   6       1663.95       1865.82       108.96 o                         
   0   5   6        603.04        670.83        24.01 o                         
   1   5   6        145.48        176.74         6.70 o                         
   2   5   6        101.43        102.76         4.93 o                         
   3   5   6          9.85         21.50         2.02 o                         
   4   5   6        370.66        392.04        10.47 o                         
   5   5   6         37.45         41.90         2.61 o                         
   6   5   6        183.14        159.09         6.43 o                         
   7   5   6          3.35          9.00         3.12 o                         
   8   5   6         24.45         23.45         4.30 o                         
   9   5   6        142.96        139.10         7.38 o                         
  10   5   6         11.02          2.34         4.65 o                         
  -9   6   6          6.84          4.31         2.79 o                         
  -8   6   6          2.10          2.71         3.67 o                         
  -7   6   6         21.71         30.73         4.77 o                         
  -6   6   6         60.81         57.90        10.81 o                         
  -5   6   6        137.79        137.09         6.55 o                         
  -4   6   6        200.37        196.77        10.30 o                         
  -3   6   6       1115.66       1184.26        69.45 o                         
  -2   6   6         83.25         90.85         8.57 o                         
  -1   6   6         74.47         73.62         5.20 o                         
   0   6   6          2.10         -0.88         2.01 o                         
   1   6   6       1772.68       1703.45        71.60 o                         
   2   6   6         18.76         14.73         2.70 o                         
   3   6   6       1203.34       1164.63        40.54 o                         
   4   6   6        231.00        218.44         8.46 o                         
   5   6   6        313.12        308.33        12.01 o                         
   6   6   6        114.40        131.93         6.23 o                         
   7   6   6         32.13         31.76         6.92 o                         
   8   6   6         77.20         60.38         8.35 o                         
   9   6   6          1.41         -1.34         3.40 o                         
  -8   7   6         10.91          8.06         3.66 o                         
  -7   7   6          1.44          3.60         3.77 o                         
  -6   7   6         93.44         93.51         5.90 o                         
  -5   7   6         13.24         22.39         2.57 o                         
  -4   7   6         63.54         73.29         4.99 o                         
  -3   7   6         99.28        100.66         7.64 o                         
  -2   7   6         18.47         20.53         3.34 o                         
  -1   7   6       1323.96       1366.60        57.76 o                         
   0   7   6         10.29         10.10         2.64 o                         
   1   7   6          4.73          4.68         2.82 o                         
   2   7   6        116.50        109.85         5.81 o                         
   3   7   6          5.34         -0.26         2.21 o                         
   4   7   6         65.52         45.99         4.38 o                         
   5   7   6         95.87         85.75         6.60 o                         
   6   7   6          0.21          0.06         3.48 o                         
   7   7   6         21.01         34.06         6.68 o                         
   8   7   6         27.25         34.78         6.54 o                         
  -7   8   6          0.16         -1.25         5.41 o                         
  -6   8   6          0.38         -2.50         6.65 o                         
  -5   8   6         19.35         20.23         4.60 o                         
  -4   8   6         30.53         35.00         8.84 o                         
  -3   8   6        127.27        124.62         6.75 o                         
  -2   8   6          3.22          1.08         2.94 o                         
  -1   8   6          7.88          6.02         3.21 o                         
   0   8   6         22.78         21.79         5.82 o                         
   1   8   6         52.73         39.31         4.55 o                         
   2   8   6         80.61         75.57         8.01 o                         
   3   8   6         31.39         22.94         3.61 o                         
   4   8   6         13.92          8.63         2.91 o                         
   5   8   6          1.22          0.03         3.34 o                         
   6   8   6          5.02          7.07         6.65 o                         
   7   8   6         17.62          9.98         6.65 o                         
  -5   9   6         14.86          7.90         7.49 o                         
  -4   9   6        123.24        118.67        14.56 o                         
  -3   9   6        127.48        144.23         7.46 o                         
  -2   9   6         64.05         51.40         4.79 o                         
  -1   9   6         35.87         53.28         5.27 o                         
   0   9   6        150.72        148.61         8.82 o                         
   1   9   6         81.71         70.50         5.59 o                         
   2   9   6          0.05          0.63         3.08 o                         
   3   9   6          0.18          1.89         2.62 o                         
   4   9   6         52.02         52.85         7.34 o                         
 -12   1   7         55.98         55.34         5.59 o                         
 -11   1   7        152.32        172.59        10.59 o                         
 -10   1   7          0.08         -0.38         1.98 o                         
  -9   1   7          9.67         13.86         2.63 o                         
  -8   1   7        429.84        443.43        11.90 o                         
  -7   1   7        596.51        626.15        14.32 o                         
  -5   1   7        753.31        842.05        48.66 o                         
  -4   1   7       2839.25       2915.34       202.94 o                         
  -3   1   7       4584.05       4956.99       241.13 o                         
  -2   1   7        848.24        975.03       123.70 o                         
  -1   1   7        227.91        193.41         7.04 o                         
   0   1   7       1871.93       1766.98       114.97 o                         
   1   1   7       2402.45       2379.57       135.88 o                         
   2   1   7      12530.89      11005.62       449.99 o                         
   3   1   7        390.62        460.76        23.72 o                         
   4   1   7       3309.56       4228.24       643.70 o                         
   5   1   7       2158.42       2241.19       286.88 o                         
   6   1   7          0.67          5.27         1.39 o                         
   8   1   7         87.84         87.64         5.21 o                         
   9   1   7         62.50         51.41         7.20 o                         
  10   1   7          0.35         -1.90         2.97 o                         
  11   1   7          0.10         -0.02         2.80 o                         
 -12   2   7         18.67         11.78         3.67 o                         
 -11   2   7         14.31         11.59         7.07 o                         
 -10   2   7        141.38        148.74         5.70 o                         
  -9   2   7         40.98         40.59         2.86 o                         
  -8   2   7       1101.13       1104.84        26.99 o                         
  -7   2   7         76.16         93.27         6.08 o                         
  -6   2   7        372.14        396.42         9.38 o                         
  -5   2   7        412.32        445.04        12.06 o                         
  -4   2   7       3289.77       2176.02       578.01 o                         
  -3   2   7        215.85        258.42         8.53 o                         
  -2   2   7       3546.25       3437.62       197.41 o                         
  -1   2   7        930.39       1115.53       107.22 o                         
   0   2   7       5371.89       5188.91       239.84 o                         
   1   2   7       3312.87       3296.48       224.85 o                         
   2   2   7        655.41        693.17        39.92 o                         
   3   2   7       3119.90       3123.39       396.90 o                         
   4   2   7        134.73        176.93         4.70 o                         
   5   2   7        384.39        380.34         9.05 o                         
   6   2   7        914.05        955.30        28.77 o                         
   7   2   7       1167.34       1196.11        41.18 o                         
   8   2   7         67.11         62.20         4.12 o                         
   9   2   7         46.93         54.93         3.49 o                         
  10   2   7         12.23         16.23         3.41 o                         
  11   2   7         25.01         19.93         3.71 o                         
 -11   3   7          0.51         -0.42         3.53 o                         
 -10   3   7          0.17          1.47         2.64 o                         
  -9   3   7        122.19        131.61         5.59 o                         
  -8   3   7        233.42        222.84         6.59 o                         
  -7   3   7        151.82        138.04         5.15 o                         
  -6   3   7        110.08         88.19         4.59 o                         
  -5   3   7         21.27         16.59         1.32 o                         
  -4   3   7        220.81        223.72         5.66 o                         
  -3   3   7         78.43         94.92         4.40 o                         
  -2   3   7       4034.74       3798.49       445.35 o                         
  -1   3   7        501.29        648.50        22.34 o                         
   0   3   7       6576.79       6212.10       374.02 o                         
   1   3   7       1382.35       1488.63        84.84 o                         
   2   3   7       2031.66       2080.90       677.99 o                         
   3   3   7          2.54          6.55         1.35 o                         
   4   3   7          8.66          2.56         1.29 o                         
   5   3   7        293.70        329.35         8.93 o                         
   6   3   7         66.99         70.60         4.63 o                         
   7   3   7        157.47        144.82         7.38 o                         
   8   3   7         34.37         36.70         3.22 o                         
   9   3   7          0.04          0.18         2.51 o                         
  10   3   7         39.99         38.35         4.38 o                         
  11   3   7          2.81          4.29         4.44 o                         
 -11   4   7         61.07         25.78         4.99 o                         
 -10   4   7        110.92        113.34         7.79 o                         
  -9   4   7         64.50         67.86         4.22 o                         
  -8   4   7          6.00          5.49         2.44 o                         
  -7   4   7         32.76         28.84         2.97 o                         
  -6   4   7        155.51        133.56         5.50 o                         
  -5   4   7          3.55          5.79         1.26 o                         
  -4   4   7        460.11        458.84        15.57 o                         
  -3   4   7       3131.57       2726.95       173.95 o                         
  -2   4   7        300.35        319.05         9.06 o                         
  -1   4   7        614.46        663.02        36.80 o                         
   0   4   7        700.63        703.98        42.83 o                         
   1   4   7          0.80         12.61         2.17 o                         
   2   4   7        593.58        613.11        30.96 o                         
   3   4   7        220.37        202.03         6.68 o                         
   4   4   7       1045.71        918.80        44.29 o                         
   5   4   7        849.40        806.52        24.59 o                         
   6   4   7         52.88         57.66         3.52 o                         
   7   4   7          0.16          2.30         2.89 o                         
   8   4   7        103.52        113.50         5.79 o                         
   9   4   7         51.22         47.93         3.77 o                         
  10   4   7          1.82          2.26         4.07 o                         
 -10   5   7        157.31        129.75        11.64 o                         
  -9   5   7         24.59         24.81         3.59 o                         
  -8   5   7         39.76         31.60         7.06 o                         
  -7   5   7          0.06          1.86         3.67 o                         
  -6   5   7         50.96         52.57         7.39 o                         
  -5   5   7        815.12        834.72        25.56 o                         
  -4   5   7        173.91        197.58         7.63 o                         
  -3   5   7        825.35        907.75        54.06 o                         
  -2   5   7        772.56        773.43        46.16 o                         
  -1   5   7       1387.77       1408.53        75.46 o                         
   0   5   7         14.73         26.09         2.39 o                         
   1   5   7        315.72        365.14        10.69 o                         
   2   5   7         14.56         12.51         2.23 o                         
   3   5   7        315.43        291.28         9.98 o                         
   4   5   7          0.67          0.61         1.82 o                         
   5   5   7          0.99          1.03         1.90 o                         
   6   5   7         29.64         27.84         3.32 o                         
   7   5   7        358.58        360.48        15.74 o                         
   8   5   7         43.16         36.79         4.51 o                         
   9   5   7         19.22         17.66         3.84 o                         
  10   5   7          2.05          0.15         4.01 o                         
  -9   6   7          7.11          7.56         2.93 o                         
  -8   6   7         13.07         17.01         4.29 o                         
  -7   6   7          8.14          8.33         4.26 o                         
  -6   6   7        151.64        135.85         7.29 o                         
  -5   6   7        105.97        103.73         5.55 o                         
  -4   6   7         20.81         32.94         3.37 o                         
  -3   6   7        719.61        784.06        27.58 o                         
  -2   6   7        332.86        398.36        15.06 o                         
  -1   6   7         66.86         72.94         4.77 o                         
   0   6   7        461.53        476.16        14.93 o                         
   1   6   7        136.70        152.82         6.84 o                         
   2   6   7        762.96        713.87        25.03 o                         
   3   6   7         53.78         51.16         3.73 o                         
   4   6   7         22.25         19.83         2.99 o                         
   5   6   7         13.61         19.71         2.82 o                         
   6   6   7         39.93         42.59         3.41 o                         
   7   6   7          0.57          0.92         5.61 o                         
   8   6   7         10.66          8.86         4.01 o                         
   9   6   7          0.64          1.10         3.37 o                         
  -8   7   7         23.18         14.02         3.30 o                         
  -7   7   7          2.55          5.59         3.90 o                         
  -6   7   7        233.13        246.89        10.62 o                         
  -5   7   7          0.85         -0.10         3.55 o                         
  -4   7   7         60.10         74.27         4.92 o                         
  -3   7   7         91.31         97.79         7.36 o                         
  -2   7   7        217.56        225.45        10.56 o                         
  -1   7   7          6.16         13.30         3.19 o                         
   0   7   7          4.99          1.91         2.44 o                         
   1   7   7        762.31        871.88        30.55 o                         
   2   7   7        337.48        358.05        12.46 o                         
   3   7   7          2.73          0.00         2.88 o                         
   4   7   7        188.26        197.56         8.24 o                         
   5   7   7        198.78        182.27         7.72 o                         
   6   7   7        108.13        106.92         7.06 o                         
   7   7   7          0.69          0.17         5.08 o                         
   8   7   7         98.78         97.50         6.87 o                         
  -7   8   7         12.36         10.81         5.82 o                         
  -6   8   7         68.17         53.23         8.73 o                         
  -5   8   7          0.40          1.56         3.07 o                         
  -4   8   7        260.35        269.41        11.13 o                         
  -3   8   7        208.02        197.43         9.14 o                         
  -2   8   7         11.86         12.35         3.27 o                         
  -1   8   7        362.46        344.40        13.85 o                         
   0   8   7        254.14        273.15        13.67 o                         
   1   8   7         10.73         13.29         3.67 o                         
   2   8   7         35.34         42.23         8.68 o                         
   3   8   7         57.84         71.02         6.06 o                         
   4   8   7         27.18         23.22         5.70 o                         
   5   8   7         12.76         13.26         3.09 o                         
   6   8   7         57.14         73.71         8.29 o                         
  -5   9   7          1.97          0.83         6.65 o                         
  -4   9   7          0.54         -0.30         3.96 o                         
  -3   9   7         40.09         41.90         6.54 o                         
  -2   9   7         21.33         17.42         3.60 o                         
  -1   9   7         15.31         12.83         5.82 o                         
   0   9   7         11.33          7.90         3.23 o                         
   1   9   7         96.02        118.70         9.36 o                         
   2   9   7        101.65        103.11         7.20 o                         
   3   9   7         42.78         39.27         3.96 o                         
   4   9   7        138.01        145.04         7.08 o                         
 -12   0   8          2.15          1.25         4.99 o                         
 -11   0   8          2.82         -0.42         5.82 o                         
 -10   0   8        456.78        483.53        17.92 o                         
  -9   0   8          6.85          8.15         4.57 o                         
  -8   0   8         21.00         30.74         4.79 o                         
  -6   0   8         19.97         18.82         1.73 o                         
  -4   0   8        768.01        699.82        41.17 o                         
  -3   0   8         64.48         40.18         1.89 o                         
  -2   0   8       3753.49       3437.63       259.46 o                         
  -1   0   8         23.61         36.60         2.78 o                         
   0   0   8      31894.83      29957.23      1762.27 o                         
   1   0   8       5022.34       4701.19       278.17 o                         
   2   0   8       8265.62       8390.33       440.91 o                         
   3   0   8       5878.55       5190.34       485.69 o                         
   4   0   8       3255.53       3070.46       451.17 o                         
   5   0   8        391.03        424.27        15.55 o                         
   6   0   8        112.84        124.35         5.39 o                         
   7   0   8        109.83         86.76         5.70 o                         
   8   0   8          2.75          5.04         3.78 o                         
   9   0   8        572.20        553.26        21.23 o                         
  10   0   8         14.54          4.85         4.45 o                         
  11   0   8         18.70          7.41         4.20 o                         
 -12   1   8         12.76         13.58         3.96 o                         
 -11   1   8          3.95          4.37         4.41 o                         
 -10   1   8         41.05         51.27         3.97 o                         
  -9   1   8          2.17          1.19         2.32 o                         
  -8   1   8        109.19        109.09         4.35 o                         
  -7   1   8         69.79         60.54         2.50 o                         
  -6   1   8        992.98       1045.79        35.44 o                         
  -4   1   8        282.51        292.94         6.19 o                         
  -3   1   8       1929.65       1430.87        83.17 o                         
  -2   1   8      14907.38      14169.26       612.61 o                         
  -1   1   8       3405.19       2685.41       216.21 o                         
   0   1   8       2450.75       2341.49       145.70 o                         
   1   1   8       4340.64       4229.85       205.95 o                         
   2   1   8         90.10         86.13         2.49 o                         
   3   1   8       2298.69       2663.33       240.86 o                         
   4   1   8       1467.75       1247.25       458.35 o                         
   5   1   8        121.15        150.95         6.09 o                         
   6   1   8          0.14          2.02         1.39 o                         
   7   1   8         67.82         85.72         5.90 o                         
   8   1   8        143.14        137.40         5.06 o                         
   9   1   8         30.88         32.38         3.54 o                         
  10   1   8         17.19         19.08         3.62 o                         
  11   1   8         13.04         12.24         4.44 o                         
 -11   2   8          0.12          1.46         4.12 o                         
 -10   2   8         22.22         30.01         3.55 o                         
  -9   2   8          9.80          9.21         2.60 o                         
  -8   2   8        460.55        452.07        10.99 o                         
  -7   2   8          4.57          5.02         1.90 o                         
  -6   2   8        329.81        333.74         8.07 o                         
  -5   2   8       1223.44       1281.57        74.02 o                         
  -3   2   8        561.26        618.03        19.49 o                         
  -2   2   8        195.44        257.16        13.78 o                         
  -1   2   8        883.00        736.85       103.76 o                         
   0   2   8       2865.93       2721.51       176.06 o                         
   1   2   8        743.45        744.04        33.48 o                         
   2   2   8        847.93        927.71        53.65 o                         
   3   2   8       3191.20       3103.98       252.41 o                         
   4   2   8         76.26         85.68         4.44 o                         
   5   2   8        320.72        326.77        10.12 o                         
   7   2   8        143.94        161.16         5.45 o                         
   8   2   8        124.99        131.87         5.15 o                         
   9   2   8         82.28         90.37         4.36 o                         
  10   2   8          0.14          1.98         2.88 o                         
  11   2   8         16.86          9.91         3.24 o                         
 -11   3   8        120.33        132.58        12.48 o                         
 -10   3   8        101.02         79.68        14.14 o                         
  -9   3   8        107.80         92.70         5.11 o                         
  -8   3   8        265.76        267.09         7.39 o                         
  -7   3   8          2.86          1.44         2.13 o                         
  -6   3   8        988.45       1037.31        35.91 o                         
  -5   3   8          0.83          3.73         1.89 o                         
  -4   3   8        740.37        804.00        21.30 o                         
  -3   3   8        575.81        508.22        29.32 o                         
  -2   3   8       2299.20       2198.06       143.47 o                         
  -1   3   8      10011.14      10124.92       750.14 o                         
   0   3   8       1138.60       1210.04        69.87 o                         
   1   3   8       2953.61       3335.90       268.86 o                         
   2   3   8        805.83        748.01        39.30 o                         
   3   3   8       1187.39       1076.74       210.91 o                         
   4   3   8       1530.81       1369.11       523.51 o                         
   5   3   8        996.81       1029.99        35.32 o                         
   6   3   8        173.57        163.33         5.41 o                         
   7   3   8        666.54        646.34        20.23 o                         
   8   3   8        179.59        216.29         7.06 o                         
   9   3   8          7.72          6.85         2.75 o                         
  10   3   8          4.38          2.85         3.34 o                         
  11   3   8         23.82         21.58         4.34 o                         
 -11   4   8          1.18          2.50         4.57 o                         
 -10   4   8          0.94         -4.57         4.99 o                         
  -9   4   8        149.45        155.54         7.59 o                         
  -8   4   8         10.46          7.94         2.76 o                         
  -7   4   8          1.49          1.31         2.50 o                         
  -6   4   8        159.76        167.04         6.13 o                         
  -5   4   8        642.51        643.55        16.06 o                         
  -4   4   8        602.53        596.37        18.36 o                         
  -3   4   8        561.15        564.37        16.99 o                         
  -2   4   8         12.62         18.67         1.65 o                         
  -1   4   8        778.54        740.91        45.75 o                         
   0   4   8         79.79         70.30         5.78 o                         
   1   4   8          0.34          1.61         1.89 o                         
   2   4   8         52.50         45.79         2.81 o                         
   3   4   8        656.41        678.10        20.44 o                         
   4   4   8        194.74        208.55         6.83 o                         
   5   4   8        217.82        212.46        10.05 o                         
   6   4   8       1031.81       1044.87        31.55 o                         
   7   4   8         67.19         71.72         5.34 o                         
   8   4   8         41.54         48.52         3.93 o                         
   9   4   8          4.73          5.15         3.04 o                         
  10   4   8         25.01         16.55         4.49 o                         
 -10   5   8         13.48          7.07         5.41 o                         
  -9   5   8         29.42         30.54         5.15 o                         
  -8   5   8         45.71         53.17         4.93 o                         
  -7   5   8          2.50          3.28         4.26 o                         
  -6   5   8         15.36         14.38         3.84 o                         
  -5   5   8        511.94        513.93        23.42 o                         
  -4   5   8        101.53        121.30         5.94 o                         
  -3   5   8        137.14        155.73         7.04 o                         
  -2   5   8        193.00        159.26         7.11 o                         
  -1   5   8        274.81        296.50         8.90 o                         
   0   5   8         63.56         85.97         3.91 o                         
   1   5   8        791.01        734.60        22.50 o                         
   2   5   8       2632.25       1511.77       522.68 o                         
   3   5   8        127.25        113.19         5.36 o                         
   4   5   8          0.39         -0.31         1.97 o                         
   5   5   8        301.69        308.40         9.88 o                         
   6   5   8         99.19        101.39         4.76 o                         
   7   5   8         35.07         35.45         5.24 o                         
   8   5   8          6.00          1.78         3.61 o                         
   9   5   8         17.62         14.82         3.68 o                         
  10   5   8         12.22          7.07         4.38 o                         
  -9   6   8          3.97          4.96         5.41 o                         
  -8   6   8          1.31         -0.96         3.03 o                         
  -7   6   8        198.56        218.19        12.43 o                         
  -6   6   8          4.19          1.54         2.91 o                         
  -5   6   8         44.19         50.98         5.15 o                         
  -4   6   8        111.84        112.96         6.05 o                         
  -3   6   8         12.38          6.36         2.53 o                         
  -2   6   8       1066.59       1120.18        38.64 o                         
  -1   6   8         40.56         38.95         3.67 o                         
   0   6   8        558.58        530.10        16.63 o                         
   1   6   8        512.75        470.09        13.66 o                         
   2   6   8        605.48        574.78        20.71 o                         
   3   6   8         17.13          5.53         2.52 o                         
   4   6   8        606.41        590.19        18.88 o                         
   5   6   8        667.01        685.76        21.64 o                         
   6   6   8         41.25         38.28         3.72 o                         
   7   6   8          6.47          5.96         5.40 o                         
   8   6   8         18.31         15.84         4.24 o                         
   9   6   8         45.10         50.18         4.80 o                         
  -8   7   8          2.48          7.45         3.38 o                         
  -7   7   8         63.94         58.98         6.45 o                         
  -6   7   8          6.97         12.45         3.59 o                         
  -5   7   8          9.34          7.15         2.82 o                         
  -4   7   8        202.70        206.26         9.13 o                         
  -3   7   8        102.31        107.26        13.14 o                         
  -2   7   8        155.50        156.16         7.92 o                         
  -1   7   8          2.72          3.81         2.94 o                         
   0   7   8         45.16         41.92         4.86 o                         
   1   7   8        186.27        203.62         9.33 o                         
   2   7   8         42.72         54.60         6.30 o                         
   3   7   8        234.54        220.96         8.89 o                         
   4   7   8          1.65          1.57         3.72 o                         
   5   7   8         46.53         59.21         4.20 o                         
   6   7   8         10.10          9.19         3.84 o                         
   7   7   8         90.04         61.82        10.40 o                         
   8   7   8          1.90         -3.25         3.25 o                         
  -7   8   8         28.05         20.79         6.24 o                         
  -6   8   8          0.34         -2.91         5.41 o                         
  -5   8   8        100.28        107.38         7.72 o                         
  -4   8   8         28.55         37.94         5.27 o                         
  -3   8   8          6.54          6.40         2.90 o                         
  -2   8   8         11.49          3.87         2.87 o                         
  -1   8   8        200.70        203.45         9.50 o                         
   0   8   8         22.66         14.07         3.67 o                         
   1   8   8          5.87          6.51         3.37 o                         
   2   8   8          7.49          8.62         3.10 o                         
   3   8   8         58.19         55.80         7.92 o                         
   4   8   8         52.41         45.33         6.66 o                         
   5   8   8          0.63         -0.46         2.70 o                         
   6   8   8         92.66        127.67        13.72 o                         
  -5   9   8          2.35         -2.50         6.65 o                         
  -4   9   8        140.22        144.63         9.98 o                         
  -3   9   8          0.09          1.57         2.87 o                         
  -2   9   8         77.08         79.62         6.15 o                         
  -1   9   8          5.30          7.25         3.37 o                         
   0   9   8         97.06         96.77         6.91 o                         
   1   9   8         99.43        114.63         7.65 o                         
   2   9   8          3.30          7.68         3.37 o                         
   3   9   8         77.49         80.09         5.73 o                         
   4   9   8         26.82         38.19         3.56 o                         
 -12   1   9          2.49          1.07         3.37 o                         
 -11   1   9          9.35         10.60         5.82 o                         
 -10   1   9         93.52        108.10         5.27 o                         
  -9   1   9         13.21         20.42         3.00 o                         
  -8   1   9        486.16        520.86        14.34 o                         
  -7   1   9        236.36        231.30         5.92 o                         
  -6   1   9        201.97        201.17         4.87 o                         
  -5   1   9       1410.37       1522.32        87.33 o                         
  -4   1   9         99.67         95.69         2.84 o                         
  -3   1   9        356.12        278.89         6.42 o                         
  -2   1   9         15.21         13.62         1.46 o                         
  -1   1   9       4597.87       4361.77       233.78 o                         
   0   1   9         27.09         39.16         2.00 o                         
   1   1   9       2971.89       2938.34       180.13 o                         
   2   1   9        541.83        601.29        24.85 o                         
   3   1   9       3045.28       3216.21       230.81 o                         
   4   1   9       4654.21       4892.95       399.57 o                         
   5   1   9          3.32         11.99         1.30 o                         
   6   1   9        109.39        103.68         3.88 o                         
   7   1   9        411.36        456.75        11.18 o                         
   8   1   9          2.81          1.74         2.06 o                         
   9   1   9        155.50        156.50         6.43 o                         
  10   1   9         13.14          7.82         3.06 o                         
  11   1   9         12.83         11.09         3.55 o                         
 -11   2   9         23.85         19.80         7.90 o                         
 -10   2   9         21.53         15.75         3.84 o                         
  -9   2   9        146.46        153.13         6.06 o                         
  -8   2   9         53.61         62.21         5.24 o                         
  -7   2   9         74.61         70.42         5.41 o                         
  -6   2   9       1240.59       1279.27        52.48 o                         
  -5   2   9       1187.76       1152.13        38.49 o                         
  -4   2   9        283.18        307.28         6.76 o                         
  -3   2   9        490.74        560.60        23.66 o                         
  -2   2   9       2754.62       2968.76       247.84 o                         
  -1   2   9        949.58        919.28       107.98 o                         
   0   2   9       3329.51       3352.95       208.39 o                         
   1   2   9       4231.42       3871.66       227.33 o                         
   2   2   9        338.01        342.05        13.74 o                         
   3   2   9       1474.12       1692.35       211.31 o                         
   4   2   9         16.57         28.46         2.14 o                         
   5   2   9       1322.68       1375.98        79.43 o                         
   6   2   9         17.51         15.38         3.30 o                         
   7   2   9         65.95         74.90         3.88 o                         
   8   2   9        274.11        285.45         8.10 o                         
   9   2   9          1.90          2.15         2.36 o                         
  10   2   9         25.39         18.89         3.66 o                         
  11   2   9          3.26         -0.61         3.02 o                         
 -11   3   9          3.61          2.08         3.53 o                         
 -10   3   9          0.34         -0.90         3.79 o                         
  -9   3   9          1.88          1.12         2.11 o                         
  -8   3   9        119.63        135.44         5.09 o                         
  -7   3   9         16.86         22.27         2.75 o                         
  -6   3   9          3.29          2.96         1.08 o                         
  -5   3   9          2.85         12.46         1.32 o                         
  -4   3   9         39.68         49.05         2.25 o                         
  -3   3   9       3672.15       3281.84       237.44 o                         
  -2   3   9        242.64        277.03        11.31 o                         
  -1   3   9        524.62        478.86        20.83 o                         
   0   3   9       1261.01       1171.65       152.01 o                         
   1   3   9       4895.77       5388.15       464.05 o                         
   2   3   9        980.96       1005.88        41.02 o                         
   3   3   9         32.29         32.80         1.97 o                         
   4   3   9          0.49          1.29         2.08 o                         
   5   3   9        199.21        209.36         8.08 o                         
   6   3   9        412.76        388.94        10.46 o                         
   7   3   9        536.03        514.79        13.81 o                         
   8   3   9          7.62          5.84         2.61 o                         
   9   3   9         24.63         22.76         3.08 o                         
  10   3   9          4.54          1.77         3.23 o                         
  11   3   9          1.92          4.84         5.06 o                         
 -11   4   9         63.60         36.18         5.82 o                         
 -10   4   9         34.32         37.84         7.07 o                         
  -9   4   9        135.39        120.94         7.53 o                         
  -8   4   9        205.33        209.86         8.24 o                         
  -7   4   9        510.63        535.29        16.93 o                         
  -6   4   9        980.04        981.38        35.83 o                         
  -5   4   9         34.16         40.11         2.35 o                         
  -4   4   9         27.67         22.17         1.97 o                         
  -3   4   9        220.90        211.25         6.29 o                         
  -2   4   9        655.97        566.25        36.60 o                         
  -1   4   9        267.14        303.67        12.15 o                         
   0   4   9       4342.62       4172.80       260.71 o                         
   1   4   9        211.63        236.57         8.07 o                         
   2   4   9          7.40          2.68         1.81 o                         
   3   4   9        606.52        638.45        28.51 o                         
   4   4   9        203.76        210.91         6.96 o                         
   5   4   9        632.29        645.78        18.02 o                         
   6   4   9        399.97        378.15        11.57 o                         
   7   4   9         32.52         38.85         5.99 o                         
   8   4   9         61.85         59.68         4.30 o                         
   9   4   9         65.41         59.43         9.42 o                         
  10   4   9         24.68         10.06         4.27 o                         
 -10   5   9          1.45         -0.42         4.99 o                         
  -9   5   9          6.63          6.42         3.67 o                         
  -8   5   9          3.32          1.60         3.20 o                         
  -7   5   9          0.59          6.52         4.55 o                         
  -6   5   9         50.38         41.98         4.65 o                         
  -5   5   9       1113.00       1108.41        46.37 o                         
  -4   5   9        236.12        203.93         8.56 o                         
  -3   5   9         20.70         34.04         3.35 o                         
  -2   5   9       1135.28        412.36       307.72 o                         
  -1   5   9         34.68         42.12         2.74 o                         
   0   5   9        221.78        278.68         8.53 o                         
   1   5   9        306.80        289.02         8.85 o                         
   2   5   9        188.16        170.99         6.41 o                         
   3   5   9        615.19        676.52        20.90 o                         
   4   5   9        127.92        143.53         6.88 o                         
   5   5   9       1453.66       1448.59        43.10 o                         
   6   5   9         26.49         25.97         2.76 o                         
   7   5   9          0.75          1.80         4.48 o                         
   8   5   9          3.11          3.23         3.46 o                         
   9   5   9          3.50          2.02         3.23 o                         
  -9   6   9          3.92          2.08         3.23 o                         
  -8   6   9          0.17          0.42         2.88 o                         
  -7   6   9         54.25         34.45         4.90 o                         
  -6   6   9        158.45        149.51        11.44 o                         
  -5   6   9         49.45         54.14         4.04 o                         
  -4   6   9          0.89          1.42         2.30 o                         
  -3   6   9         16.27         17.79         3.02 o                         
  -2   6   9         64.17         62.36         7.35 o                         
  -1   6   9         53.69         42.65         6.61 o                         
   0   6   9        430.83        439.04        12.85 o                         
   1   6   9        753.40        786.45        21.63 o                         
   2   6   9        670.51        642.32        23.07 o                         
   3   6   9        501.57        440.39        14.63 o                         
   4   6   9         63.48         64.95         6.48 o                         
   5   6   9          9.13          6.14         3.09 o                         
   6   6   9         13.22         12.18         2.70 o                         
   7   6   9          4.65          9.72         5.60 o                         
   8   6   9         20.63         15.93         4.27 o                         
   9   6   9          5.21          3.53         3.15 o                         
  -8   7   9        168.67        182.28        10.07 o                         
  -7   7   9         38.47         38.36         5.20 o                         
  -6   7   9         52.95         62.90         9.36 o                         
  -5   7   9         92.00         77.36        12.54 o                         
  -4   7   9        134.70        144.39         7.33 o                         
  -3   7   9        500.79        535.25        19.87 o                         
  -2   7   9        109.58        104.41         9.70 o                         
  -1   7   9          5.77          3.91         3.07 o                         
   0   7   9          1.55          1.37         2.69 o                         
   1   7   9        162.51        137.80         6.65 o                         
   2   7   9         35.58         21.00         3.11 o                         
   3   7   9        119.76        101.18         6.28 o                         
   4   7   9        530.35        507.57        16.87 o                         
   5   7   9         12.12         10.37         2.67 o                         
   6   7   9         16.63         12.27         5.85 o                         
   7   7   9         18.60         14.76         5.35 o                         
   8   7   9         63.00         45.39        11.48 o                         
  -7   8   9         13.72         12.48         6.24 o                         
  -6   8   9         27.81         23.70         7.49 o                         
  -5   8   9        144.33        147.02         7.60 o                         
  -4   8   9         24.78         27.27         3.56 o                         
  -3   8   9        144.10        140.48         7.46 o                         
  -2   8   9         70.76         54.73         4.50 o                         
  -1   8   9        257.93        310.79        12.93 o                         
   0   8   9          2.83          2.86         3.67 o                         
   1   8   9         38.01         41.75         7.28 o                         
   2   8   9        197.39        180.19         8.68 o                         
   3   8   9          0.82          2.02         2.82 o                         
   4   8   9         98.34         91.97         6.78 o                         
   5   8   9          8.90          4.18         2.69 o                         
   6   8   9        244.50        220.45        13.89 o                         
  -4   9   9         44.44         45.11        16.63 o                         
  -3   9   9         53.10         51.99         6.17 o                         
  -2   9   9         82.19         92.49         6.61 o                         
  -1   9   9          1.43          0.24         3.74 o                         
   0   9   9         32.51         38.79         5.41 o                         
   1   9   9        156.67        162.45        13.31 o                         
   2   9   9         56.52         45.99        10.60 o                         
   3   9   9          0.11          0.16         3.08 o                         
   4   9   9         17.30         22.07         2.96 o                         
 -12   0  10         18.54         11.64         5.41 o                         
 -11   0  10          7.91         14.97         6.65 o                         
 -10   0  10        181.87        180.80         9.95 o                         
  -9   0  10         10.53          6.59         3.67 o                         
  -8   0  10         12.26         12.92         3.79 o                         
  -7   0  10        681.12        750.14        31.46 o                         
  -6   0  10        153.63        165.12         8.58 o                         
  -4   0  10       5794.15       5564.99       396.69 o                         
  -3   0  10       1670.03       2218.44       217.04 o                         
  -2   0  10       3550.95       3568.17       282.33 o                         
  -1   0  10        580.95        382.97       111.04 o                         
   0   0  10       6469.29       6547.14       468.22 o                         
   1   0  10       1437.10        351.78       471.97 o                         
   2   0  10       4067.46       4227.36       331.92 o                         
   4   0  10         76.26        100.46         4.44 o                         
   5   0  10         84.57         65.59         4.04 o                         
   6   0  10         10.86         12.49         3.19 o                         
   7   0  10        283.17        319.29        11.03 o                         
   8   0  10         90.50         99.90         5.94 o                         
   9   0  10          0.03          3.52         4.12 o                         
  10   0  10          2.35          5.48         4.07 o                         
  11   0  10          0.43          0.76         4.20 o                         
 -12   1  10          8.06          4.97         3.67 o                         
 -11   1  10         24.67         27.78         4.85 o                         
 -10   1  10          2.96          2.02         2.24 o                         
  -9   1  10          1.61          1.35         2.31 o                         
  -8   1  10         73.82         54.93         2.92 o                         
  -7   1  10        107.67         95.90         3.19 o                         
  -6   1  10        101.49         81.92         2.77 o                         
  -5   1  10       1075.79       1017.12        59.05 o                         
  -4   1  10        238.77        252.58         5.94 o                         
  -3   1  10       1425.10       1419.64        81.93 o                         
  -2   1  10         43.39         45.11         2.52 o                         
  -1   1  10       1194.08       1535.48       298.57 o                         
   0   1  10       3061.70       3145.43       204.06 o                         
   1   1  10      16530.35      14860.89       566.35 o                         
   2   1  10        126.09        102.63         3.75 o                         
   3   1  10       1293.09       1399.29       225.36 o                         
   4   1  10       1351.14       1444.18       390.04 o                         
   5   1  10       1984.28       1951.45       111.87 o                         
   6   1  10         23.67         23.75         2.03 o                         
   7   1  10         12.73         22.67         1.95 o                         
   8   1  10          1.84          1.30         2.08 o                         
   9   1  10          5.95          2.11         2.79 o                         
  10   1  10         20.88         23.16         3.32 o                         
  11   1  10          6.90          6.34         3.24 o                         
 -11   2  10         11.38         12.68         3.82 o                         
 -10   2  10         51.37         49.17         7.62 o                         
  -9   2  10          0.37          0.62         2.35 o                         
  -8   2  10          6.65          4.55         1.93 o                         
  -7   2  10        714.84        696.80        15.87 o                         
  -6   2  10        204.63        216.16         5.96 o                         
  -5   2  10        494.12        484.70        13.01 o                         
  -4   2  10       2945.68       3230.59       503.99 o                         
  -3   2  10         18.06         14.39         1.24 o                         
  -2   2  10         57.80         59.77         2.80 o                         
  -1   2  10       3541.97       3714.30       229.82 o                         
   0   2  10        278.64        367.90        15.90 o                         
   1   2  10        875.30        915.31       144.51 o                         
   2   2  10       1114.69       1098.59        63.21 o                         
   3   2  10        109.07        134.73         4.83 o                         
   4   2  10       1140.35       1465.76       517.30 o                         
   5   2  10        312.92        324.09         7.99 o                         
   6   2  10       2031.09       1401.34       285.66 o                         
   7   2  10         26.10         27.25         2.62 o                         
   8   2  10         25.75         24.08         2.73 o                         
   9   2  10        345.80        356.17         9.66 o                         
  10   2  10          0.00         -1.77         3.14 o                         
  11   2  10          3.58          1.53         2.91 o                         
 -11   3  10         85.00         77.77         8.32 o                         
 -10   3  10         15.15          7.96         3.96 o                         
  -9   3  10          5.51          3.96         2.28 o                         
  -8   3  10        169.45        168.43         5.79 o                         
  -7   3  10         25.24         25.06         3.39 o                         
  -6   3  10       1152.38       1064.91        35.85 o                         
  -5   3  10          2.22          3.41         1.35 o                         
  -4   3  10        109.71        121.64         4.14 o                         
  -3   3  10        813.05        719.03        34.46 o                         
  -2   3  10        201.52        233.18         6.63 o                         
  -1   3  10       2698.55       2610.32       243.03 o                         
   0   3  10        327.44        419.36        16.87 o                         
   1   3  10         47.17         66.07         4.29 o                         
   2   3  10        976.99       1162.64        66.95 o                         
   3   3  10        140.73        170.15         5.04 o                         
   4   3  10       4286.02       4161.77       569.47 o                         
   5   3  10       3743.80       3490.03       386.71 o                         
   6   3  10        199.87        191.06         6.88 o                         
   7   3  10        156.56        174.91         7.44 o                         
   8   3  10         43.02         54.79         3.84 o                         
   9   3  10          0.82          0.73         2.64 o                         
  10   3  10         24.49         27.20         5.27 o                         
 -11   4  10         19.32         19.13         4.99 o                         
 -10   4  10          7.57         15.39         6.24 o                         
  -9   4  10          7.65          7.10         4.91 o                         
  -8   4  10         47.26         40.04         3.70 o                         
  -7   4  10          1.20          0.65         2.61 o                         
  -6   4  10          2.73          3.05         2.02 o                         
  -5   4  10         33.99         34.47         2.70 o                         
  -4   4  10         44.56         51.44         2.80 o                         
  -3   4  10       2219.27       1559.95       192.73 o                         
  -2   4  10       1037.93       1085.70        64.04 o                         
  -1   4  10        359.88        374.70         8.69 o                         
   0   4  10        298.47        275.28         7.88 o                         
   1   4  10        671.31        612.89        26.91 o                         
   2   4  10        486.09        522.32        14.57 o                         
   3   4  10        238.23        238.94        14.31 o                         
   4   4  10         10.09         13.72         2.78 o                         
   5   4  10        104.02        114.57         7.21 o                         
   6   4  10        673.03        706.12        23.57 o                         
   7   4  10         55.51         50.99         7.26 o                         
   8   4  10          0.01         -1.31         3.47 o                         
   9   4  10         45.13         44.62         4.98 o                         
  10   4  10          3.01          0.49         3.89 o                         
 -10   5  10         29.80         23.70         5.82 o                         
  -9   5  10          0.40          0.42         3.53 o                         
  -8   5  10          5.08          6.02         3.34 o                         
  -7   5  10        282.70        292.38        15.12 o                         
  -6   5  10         55.70         68.78         6.23 o                         
  -5   5  10        582.57        653.79        23.07 o                         
  -4   5  10        434.28        426.08        15.83 o                         
  -3   5  10       1062.89        722.96       139.81 o                         
  -2   5  10          5.67          6.61         2.59 o                         
  -1   5  10          0.01         -1.64         1.64 o                         
   0   5  10          0.09          1.71         1.81 o                         
   1   5  10        136.02        121.95         5.06 o                         
   2   5  10          2.07         -1.44         1.87 o                         
   3   5  10         43.62         32.16         3.75 o                         
   4   5  10       1117.31       1145.16        49.97 o                         
   5   5  10         87.40         91.29         7.63 o                         
   6   5  10          6.12         14.76         2.52 o                         
   7   5  10         26.89         18.47         4.85 o                         
   8   5  10         61.89         49.76         4.72 o                         
   9   5  10          0.01         -1.31         2.93 o                         
  -9   6  10          1.99          0.00         3.19 o                         
  -8   6  10        123.22        133.81         8.94 o                         
  -7   6  10         75.28         55.31         7.49 o                         
  -6   6  10         34.75         31.49         9.56 o                         
  -5   6  10        161.03        146.09         7.08 o                         
  -4   6  10        416.23        460.84        17.28 o                         
  -3   6  10        251.06        243.37        10.27 o                         
  -2   6  10        151.99        163.49         7.83 o                         
  -1   6  10        128.42        127.33         6.80 o                         
   0   6  10        271.11        277.33         9.40 o                         
   1   6  10          4.94          7.20         2.49 o                         
   2   6  10         77.65         59.18         4.03 o                         
   3   6  10       2327.71        538.59       481.32 o                         
   4   6  10         28.47         29.03         5.61 o                         
   5   6  10          0.09          3.80         2.53 o                         
   6   6  10         65.31         60.48         4.43 o                         
   7   6  10         28.86         30.49         5.98 o                         
   8   6  10        111.55        114.13         7.67 o                         
   9   6  10          9.76          4.99         4.57 o                         
  -8   7  10          5.41         -1.29         3.08 o                         
  -7   7  10          4.44          1.19         3.99 o                         
  -6   7  10          1.52          0.57         4.20 o                         
  -5   7  10          0.52         -2.30         2.30 o                         
  -4   7  10        297.28        306.88        12.45 o                         
  -3   7  10          3.49         -0.41         2.67 o                         
  -2   7  10        938.10        975.12        34.29 o                         
  -1   7  10         36.42         36.07         4.04 o                         
   0   7  10         11.59         16.03         3.16 o                         
   1   7  10         82.55         65.95         6.97 o                         
   2   7  10         26.87         25.96         3.35 o                         
   3   7  10         90.36         73.17        13.03 o                         
   4   7  10          0.84          2.75         2.67 o                         
   5   7  10          3.21          2.88         2.65 o                         
   6   7  10         31.04         38.30         8.32 o                         
   7   7  10          0.50          0.70         5.03 o                         
  -7   8  10          8.34          5.82         5.41 o                         
  -6   8  10         13.00         15.00         3.77 o                         
  -5   8  10        179.48        181.57         8.68 o                         
  -4   8  10          4.08          0.75         3.21 o                         
  -3   8  10         90.81         83.40         6.32 o                         
  -2   8  10         75.65         66.65         6.79 o                         
  -1   8  10          1.09          4.02         3.16 o                         
   0   8  10         16.27         12.19         3.79 o                         
   1   8  10        174.69        186.40        10.44 o                         
   2   8  10          2.33          2.98         3.07 o                         
   3   8  10         43.14         42.81         3.98 o                         
   4   8  10          1.72          2.34         2.57 o                         
   5   8  10          9.34         19.21         4.80 o                         
   6   8  10         64.88         97.73        11.23 o                         
  -4   9  10          2.25          3.82         4.33 o                         
  -3   9  10          0.71          0.97         2.80 o                         
  -2   9  10         76.13         85.99        14.35 o                         
  -1   9  10         81.71         63.85        10.81 o                         
   0   9  10         21.48         22.55         4.09 o                         
   1   9  10         50.89         68.06         9.15 o                         
   2   9  10          4.47          6.94         7.69 o                         
   3   9  10         19.26         18.85         8.94 o                         
   4   9  10         12.56         16.18         3.08 o                         
 -11   1  11         20.41         14.64         4.26 o                         
 -10   1  11          8.30          7.37         3.20 o                         
  -9   1  11        144.94        137.81         8.97 o                         
  -8   1  11        353.66        399.53        10.22 o                         
  -7   1  11         43.61         36.96         2.03 o                         
  -6   1  11       1231.66       1303.20        75.69 o                         
  -5   1  11         19.19         22.34         1.56 o                         
  -4   1  11        789.58        816.38        23.86 o                         
  -3   1  11       2871.50       3213.33       197.43 o                         
  -2   1  11       1304.65       1520.16       140.10 o                         
  -1   1  11        323.03        268.94         9.60 o                         
   0   1  11       1494.39       1626.33       155.31 o                         
   1   1  11       2229.56       2546.11       241.79 o                         
   2   1  11       5093.67       5082.73       296.13 o                         
   3   1  11        564.17        501.98        13.39 o                         
   4   1  11        328.84        348.79         8.21 o                         
   5   1  11       1133.31       1167.21        67.37 o                         
   6   1  11         25.43         25.27         2.11 o                         
   7   1  11        465.56        499.63        11.42 o                         
   8   1  11         28.50         24.47         2.75 o                         
   9   1  11        140.69        156.97         6.84 o                         
  10   1  11         22.88         19.58         3.37 o                         
  11   1  11          0.07          1.52         4.26 o                         
 -11   2  11          7.00          5.60         3.79 o                         
 -10   2  11         16.01         15.22         3.68 o                         
  -9   2  11          5.31          4.19         3.34 o                         
  -8   2  11        375.11        399.21        11.49 o                         
  -7   2  11         24.35         13.67         1.53 o                         
  -6   2  11         21.13         21.83         1.98 o                         
  -5   2  11         54.18         78.57         2.70 o                         
  -4   2  11       1074.45        881.97        51.57 o                         
  -3   2  11       2834.01       2778.82       209.37 o                         
  -2   2  11        745.28        687.74        23.12 o                         
  -1   2  11        298.35        312.06         9.77 o                         
   0   2  11       4812.74       5349.40       447.64 o                         
   1   2  11        179.56        232.73         7.72 o                         
   2   2  11       1048.21        959.49        39.26 o                         
   3   2  11       2443.64       2078.94       273.36 o                         
   4   2  11        470.40        436.81        10.28 o                         
   5   2  11        827.43        863.83        23.07 o                         
   6   2  11          5.72          8.85         1.84 o                         
   7   2  11        126.69        125.09         6.63 o                         
   8   2  11         51.64         43.45         3.38 o                         
   9   2  11         18.65         18.37         2.87 o                         
  10   2  11         12.69          7.10         3.42 o                         
  11   2  11         15.88         10.48         4.38 o                         
 -11   3  11         18.77         20.79         6.24 o                         
 -10   3  11          0.01         -2.48         3.49 o                         
  -9   3  11          1.33         -0.42         2.45 o                         
  -8   3  11         83.70        104.99         5.05 o                         
  -7   3  11        378.04        365.02        10.85 o                         
  -6   3  11       1004.08        958.42        39.54 o                         
  -5   3  11         10.89         15.95         2.11 o                         
  -4   3  11         50.69         47.08         2.36 o                         
  -3   3  11        170.67        159.98         7.98 o                         
  -2   3  11         33.26         43.91         2.88 o                         
  -1   3  11        379.73        449.93        23.41 o                         
   0   3  11          0.65          1.46         1.29 o                         
   1   3  11        309.44        344.08         8.90 o                         
   2   3  11       1638.11       1640.01        94.40 o                         
   3   3  11          0.88         -0.51         1.32 o                         
   4   3  11       1643.37       1541.45        89.00 o                         
   5   3  11       1084.31       1003.01        30.11 o                         
   6   3  11          4.90          6.93         2.63 o                         
   7   3  11        317.78        312.92        10.29 o                         
   8   3  11        100.91        105.53         5.08 o                         
   9   3  11         59.06         61.93         5.24 o                         
  10   3  11         25.14         27.39         4.97 o                         
 -10   4  11          8.12         12.48         5.82 o                         
  -9   4  11         92.63        106.85         7.90 o                         
  -8   4  11         20.89         21.40         2.96 o                         
  -7   4  11         21.44         29.89         3.28 o                         
  -6   4  11        116.58        116.65         4.84 o                         
  -5   4  11        262.99        247.54         9.55 o                         
  -4   4  11       4502.36       4071.63       319.75 o                         
  -3   4  11        187.46        201.05         6.67 o                         
  -2   4  11          5.73         12.14         1.55 o                         
  -1   4  11          5.68          6.54         2.26 o                         
   0   4  11        105.86        127.71        10.94 o                         
   1   4  11         10.18          8.03         1.67 o                         
   2   4  11        128.32        125.58         4.93 o                         
   3   4  11        510.09        524.19        14.81 o                         
   4   4  11        817.31        815.39        24.91 o                         
   5   4  11        341.09        328.70        11.65 o                         
   6   4  11        164.41        146.09         7.04 o                         
   7   4  11          2.98          0.87         3.64 o                         
   8   4  11          3.39          4.51         3.56 o                         
   9   4  11         11.15          9.05         3.39 o                         
  10   4  11         19.30         19.94         4.70 o                         
 -10   5  11         24.00         13.31         4.99 o                         
  -9   5  11         60.39         65.19         5.73 o                         
  -8   5  11        134.33         98.65         6.60 o                         
  -7   5  11         78.05         80.68         7.69 o                         
  -6   5  11        233.98        216.93        11.99 o                         
  -5   5  11          1.69          3.52         2.32 o                         
  -4   5  11       1266.05       2910.77       936.45 o                         
  -3   5  11          8.31          8.98         2.98 o                         
  -2   5  11       1111.20        656.48       179.38 o                         
  -1   5  11        571.74        567.34        17.67 o                         
   0   5  11        138.11        132.71         5.13 o                         
   1   5  11        755.73        817.59        26.13 o                         
   2   5  11          0.04         -1.03         1.94 o                         
   3   5  11         73.86         80.55         5.51 o                         
   4   5  11         73.64         75.85         4.91 o                         
   5   5  11        645.48        636.21        20.50 o                         
   6   5  11         95.72         91.86         5.11 o                         
   7   5  11          9.49         11.15         4.82 o                         
   8   5  11         17.34         10.48         3.69 o                         
   9   5  11          8.73          6.53         3.30 o                         
  -9   6  11          5.18          6.49         3.37 o                         
  -8   6  11          2.17          6.65         4.41 o                         
  -7   6  11        102.70        103.14        11.23 o                         
  -6   6  11         99.64        110.99         8.46 o                         
  -5   6  11          0.30         -1.32         2.82 o                         
  -4   6  11          8.76          6.93         2.78 o                         
  -3   6  11         12.28         12.98         2.96 o                         
  -2   6  11         21.94         21.77         3.16 o                         
  -1   6  11        242.02        247.68        10.40 o                         
   0   6  11        266.37        271.19         8.77 o                         
   1   6  11         25.26         21.44         2.73 o                         
   2   6  11        148.11        170.37         7.22 o                         
   3   6  11        807.93        878.28        26.99 o                         
   4   6  11        307.24        286.69        10.56 o                         
   5   6  11         54.37         56.97         4.26 o                         
   6   6  11          0.41         -1.85         2.17 o                         
   7   6  11         90.55        106.34         9.45 o                         
   8   6  11          6.92          3.86         3.76 o                         
  -8   7  11         55.11         70.01         6.15 o                         
  -7   7  11          5.53          7.33         4.08 o                         
  -6   7  11         56.83         79.92        16.01 o                         
  -5   7  11        415.85        419.67        15.98 o                         
  -4   7  11          6.33          3.95         2.80 o                         
  -3   7  11        141.38        157.70         8.04 o                         
  -2   7  11        118.74        119.21        11.60 o                         
  -1   7  11        146.09        167.28         8.27 o                         
   0   7  11         64.54         85.19        10.40 o                         
   1   7  11        102.46        136.57         6.98 o                         
   2   7  11        106.68         99.16        10.50 o                         
   3   7  11          4.75          4.44         2.72 o                         
   4   7  11         83.26         62.45         4.17 o                         
   5   7  11         46.23         46.48         3.79 o                         
   6   7  11         70.03         44.86         6.61 o                         
   7   7  11        101.81         99.69        15.42 o                         
  -6   8  11         14.00         11.95         3.77 o                         
  -5   8  11          5.90          8.05         3.36 o                         
  -4   8  11         29.97         21.66         3.72 o                         
  -3   8  11        194.27        215.11         9.88 o                         
  -2   8  11        160.04        143.53         7.93 o                         
  -1   8  11        289.32        288.35        12.18 o                         
   0   8  11         77.12         75.92         5.86 o                         
   1   8  11         22.29         20.62         3.96 o                         
   2   8  11        261.75        286.06        12.01 o                         
   3   8  11          0.03         -1.25         2.66 o                         
   4   8  11          1.48          1.69         2.69 o                         
   5   8  11        103.94        110.46        10.32 o                         
   6   8  11        106.64        106.31         9.77 o                         
  -4   9  11         42.27         43.51         5.54 o                         
  -3   9  11         31.52         28.59         5.12 o                         
  -2   9  11        309.88        312.09        14.69 o                         
  -1   9  11         69.74         44.08         6.24 o                         
   0   9  11         34.89         28.01         3.90 o                         
   1   9  11         90.89         86.86        11.44 o                         
   2   9  11          8.10          6.31         3.19 o                         
   3   9  11          0.65          1.35         3.08 o                         
 -11   0  12          0.24         -2.67         3.08 o                         
 -10   0  12          6.85          6.88         3.49 o                         
  -9   0  12         85.10         93.57         9.98 o                         
  -8   0  12         15.51         25.76         4.16 o                         
  -7   0  12        232.49        254.33         8.07 o                         
  -6   0  12        729.34        742.46        30.88 o                         
  -5   0  12         70.55         91.18         4.98 o                         
  -4   0  12        284.39        178.62         6.81 o                         
  -3   0  12       1351.35       2216.77       246.98 o                         
  -2   0  12       6364.72       6119.67       442.44 o                         
  -1   0  12       1730.59       1095.68       166.35 o                         
   0   0  12        128.81        144.61         5.58 o                         
   1   0  12       1600.76       1612.15       245.74 o                         
   2   0  12        105.87        104.77         4.61 o                         
   3   0  12         15.67         20.65         2.34 o                         
   5   0  12         99.73         94.67         5.10 o                         
   6   0  12        834.86        854.40        30.23 o                         
   7   0  12         30.28         28.49         3.19 o                         
   8   0  12         15.81         17.23         2.66 o                         
   9   0  12          6.87          3.27         3.92 o                         
  10   0  12          1.75         -0.35         3.81 o                         
  11   0  12        128.35        134.74        13.72 o                         
 -11   1  12          2.19          0.74         4.04 o                         
 -10   1  12         10.09         11.87         3.34 o                         
  -9   1  12         77.66         75.84        12.27 o                         
  -8   1  12         33.31         33.11         2.20 o                         
  -7   1  12         21.23         22.37         1.69 o                         
  -6   1  12        251.98        266.60         6.47 o                         
  -5   1  12        171.82        147.44         4.11 o                         
  -4   1  12       2348.40       1825.21       168.61 o                         
  -3   1  12        537.84        528.12        13.94 o                         
  -2   1  12       1883.47       2266.63       258.02 o                         
  -1   1  12        837.10        731.53       113.21 o                         
   0   1  12        236.78        266.39         8.31 o                         
   1   1  12       3851.29       3885.62       375.28 o                         
   2   1  12       1353.84       1034.45       205.96 o                         
   3   1  12        641.76        675.86        19.80 o                         
   4   1  12        429.93        427.49         9.92 o                         
   5   1  12        258.51        281.78         6.62 o                         
   6   1  12         96.93        104.43         3.85 o                         
   7   1  12         55.57         55.93         3.79 o                         
   8   1  12          7.91          8.89         2.31 o                         
   9   1  12         11.47          7.57         3.05 o                         
  10   1  12         10.36          8.82         3.49 o                         
  11   1  12         18.88         21.91         7.07 o                         
 -11   2  12          9.39          6.69         4.37 o                         
 -10   2  12         51.21         50.08         8.10 o                         
  -9   2  12          1.06         -1.51         3.03 o                         
  -8   2  12        218.65        228.89         9.59 o                         
  -7   2  12       1109.58       1064.53        31.24 o                         
  -6   2  12        179.93        168.11         5.42 o                         
  -5   2  12         14.52         19.57         1.51 o                         
  -4   2  12       1152.98       1155.57        85.67 o                         
  -3   2  12       4991.27       5119.99       285.99 o                         
  -2   2  12          0.63          1.75         0.90 o                         
  -1   2  12       5822.05       6679.81       358.85 o                         
   0   2  12       2719.78       3089.33       248.15 o                         
   1   2  12        606.90        792.64       185.09 o                         
   2   2  12       2341.25       2476.35       357.00 o                         
   3   2  12         75.19         65.76         2.46 o                         
   4   2  12        186.96        173.67         5.24 o                         
   5   2  12         58.30         68.25         2.83 o                         
   6   2  12         56.34         67.34         3.20 o                         
   7   2  12         25.10         27.63         2.93 o                         
   8   2  12          0.10         -0.05         2.51 o                         
   9   2  12        229.09        229.23         7.66 o                         
  10   2  12         20.35         17.79         3.61 o                         
 -11   3  12          0.26          1.66         4.57 o                         
 -10   3  12          7.23          7.02         3.90 o                         
  -9   3  12        138.65        156.22         6.65 o                         
  -8   3  12         25.06         22.21         3.71 o                         
  -7   3  12         94.60        101.11         5.16 o                         
  -6   3  12        108.39        108.17         4.54 o                         
  -5   3  12        156.08        152.00         4.99 o                         
  -4   3  12       2558.68       2289.92       219.95 o                         
  -3   3  12        115.31        107.11         4.34 o                         
  -2   3  12       1195.76       1039.54        61.13 o                         
  -1   3  12         71.91         67.87         3.06 o                         
   0   3  12        148.71        119.05         3.82 o                         
   1   3  12        126.21        107.86         3.77 o                         
   2   3  12       3058.27       2435.06       352.20 o                         
   3   3  12       1483.46        650.75       325.17 o                         
   4   3  12        517.07        541.48        13.75 o                         
   5   3  12         33.25         31.37         6.55 o                         
   6   3  12          0.71          4.30         2.48 o                         
   7   3  12       1822.51       1879.58        64.46 o                         
   8   3  12          2.29         -0.56         2.57 o                         
   9   3  12         43.69         46.23         4.50 o                         
  10   3  12         38.14         32.97         4.83 o                         
 -10   4  12          0.35          3.33         4.99 o                         
  -9   4  12          0.26          0.62         3.49 o                         
  -8   4  12        214.72        215.68         9.92 o                         
  -7   4  12        447.12        488.42        16.01 o                         
  -6   4  12        118.57        118.21         7.33 o                         
  -5   4  12         19.69         23.35         2.16 o                         
  -4   4  12       1273.69       1030.86       116.01 o                         
  -3   4  12        261.76        274.24         8.25 o                         
  -2   4  12        355.23        363.07         9.32 o                         
  -1   4  12        638.69        660.84        17.17 o                         
   0   4  12       1531.99        875.12       254.07 o                         
   1   4  12        124.19        145.79         5.14 o                         
   2   4  12        631.74        637.03        22.96 o                         
   3   4  12         29.99         35.30         2.85 o                         
   4   4  12       1665.61        780.31       497.13 o                         
   5   4  12         97.01         89.23         6.49 o                         
   6   4  12         14.32         18.50         3.32 o                         
   7   4  12        633.77        644.55        21.31 o                         
   8   4  12          1.19         -0.56         3.38 o                         
   9   4  12          6.89          6.83         3.21 o                         
  10   4  12          0.46         -1.91         3.53 o                         
 -10   5  12         14.72         19.55         5.41 o                         
  -9   5  12          5.26         -0.43         3.49 o                         
  -8   5  12         37.37         32.83         5.14 o                         
  -7   5  12         37.89         27.40         4.97 o                         
  -6   5  12         55.73         53.65         6.65 o                         
  -5   5  12        419.24        422.82        15.75 o                         
  -4   5  12        192.55        190.49         7.35 o                         
  -3   5  12          0.64          2.40         2.62 o                         
  -2   5  12          5.39          6.68         4.22 o                         
  -1   5  12        598.18        561.22        17.61 o                         
   0   5  12        331.39        311.81         9.49 o                         
   1   5  12        160.58        171.34         6.22 o                         
   2   5  12        257.73        225.08         8.59 o                         
   3   5  12         94.14         93.31         6.09 o                         
   4   5  12       1003.98       1001.91        35.41 o                         
   5   5  12         35.88         36.17         4.26 o                         
   6   5  12        261.96        237.57         9.69 o                         
   7   5  12         26.95         28.24         3.40 o                         
   8   5  12         25.85         18.23         5.28 o                         
   9   5  12         13.53         12.24         3.49 o                         
  -9   6  12         96.22        106.78         7.33 o                         
  -8   6  12          0.21          1.54         4.09 o                         
  -7   6  12          2.28         -4.17         4.20 o                         
  -6   6  12        140.77        145.14        16.22 o                         
  -5   6  12        404.21        430.93        16.29 o                         
  -4   6  12        643.18        667.90        24.03 o                         
  -3   6  12         60.26         56.44         5.32 o                         
  -2   6  12        397.22        429.30        16.32 o                         
  -1   6  12        574.23        541.18        22.80 o                         
   0   6  12        150.16        131.08         5.59 o                         
   1   6  12        245.80        224.55        12.30 o                         
   2   6  12         11.17         13.76         2.95 o                         
   3   6  12        368.46        412.44        14.05 o                         
   4   6  12         91.66         80.11         4.94 o                         
   5   6  12         81.23         76.32         5.47 o                         
   6   6  12        192.39        185.28         7.77 o                         
   7   6  12         64.28         63.13         6.65 o                         
   8   6  12          0.09         -0.46         3.27 o                         
  -8   7  12          0.45          0.40         3.95 o                         
  -7   7  12         22.27         21.06         7.49 o                         
  -6   7  12          0.19         -1.41         4.09 o                         
  -5   7  12          1.09         -1.81         2.58 o                         
  -4   7  12         23.21         24.73         3.35 o                         
  -3   7  12         47.38         49.32         4.49 o                         
  -2   7  12          1.07          4.02         2.96 o                         
  -1   7  12          2.70          4.90         2.89 o                         
   0   7  12          5.87          5.41         3.19 o                         
   1   7  12        460.29        474.74        18.59 o                         
   2   7  12         10.58          9.03         2.88 o                         
   3   7  12         11.28         13.27         3.09 o                         
   4   7  12        168.46        179.09         9.01 o                         
   5   7  12          0.06         -0.40         2.82 o                         
   6   7  12          2.47          6.23         5.72 o                         
   7   7  12          9.58         10.81         4.01 o                         
  -6   8  12         13.56          2.29         3.38 o                         
  -5   8  12          0.13          4.00         3.04 o                         
  -4   8  12          0.97          1.37         2.76 o                         
  -3   8  12         18.03         15.49         3.46 o                         
  -2   8  12         43.57         62.70        10.76 o                         
  -1   8  12          1.57          1.87         3.38 o                         
   0   8  12          0.42          3.69         3.49 o                         
   1   8  12         27.55         29.19         4.26 o                         
   2   8  12          0.06         -0.05         3.81 o                         
   3   8  12          0.49         -1.76         2.66 o                         
   4   8  12        126.44        114.99         6.18 o                         
   5   8  12         50.18         59.74         8.59 o                         
  -4   9  12         42.94         39.23         5.08 o                         
  -3   9  12         43.67         43.63         5.09 o                         
  -2   9  12          0.01          0.06         3.12 o                         
  -1   9  12         49.93         47.52         4.85 o                         
   0   9  12         29.56         26.50         5.41 o                         
   1   9  12          0.30         -1.04         3.23 o                         
   2   9  12        272.13        258.68        12.64 o                         
   3   9  12         18.31         21.67         4.16 o                         
 -11   1  13          5.16          1.29         2.46 o                         
 -10   1  13          1.46          2.21         3.10 o                         
  -9   1  13        183.46        190.06        10.73 o                         
  -8   1  13         54.91         52.03         3.28 o                         
  -7   1  13        591.83        601.18        16.32 o                         
  -6   1  13        138.38        134.94         4.05 o                         
  -5   1  13         24.26         29.38         2.69 o                         
  -4   1  13         16.92         21.93         1.54 o                         
  -3   1  13        564.77        636.23        21.85 o                         
  -2   1  13        321.08        367.83        13.04 o                         
  -1   1  13        780.32        878.18       133.91 o                         
   0   1  13         32.67         16.04         2.06 o                         
   1   1  13       2034.21       2177.75       218.29 o                         
   2   1  13       6911.58       7213.56       455.60 o                         
   3   1  13          1.46          4.45         1.30 o                         
   5   1  13         38.34         47.99         2.59 o                         
   6   1  13          1.18          1.17         1.71 o                         
   7   1  13         28.95         29.62         2.27 o                         
   8   1  13        195.42        191.77         6.31 o                         
   9   1  13        119.73        117.13         6.41 o                         
  10   1  13         27.66         33.47         5.26 o                         
  11   1  13        132.17        135.65        14.35 o                         
 -11   2  13         50.96         42.26         5.61 o                         
 -10   2  13         99.28        102.50         6.28 o                         
  -9   2  13          1.44          4.24         3.28 o                         
  -8   2  13         58.49         66.79         5.33 o                         
  -7   2  13        193.80        207.97         7.52 o                         
  -6   2  13        395.79        371.41        10.39 o                         
  -5   2  13       1296.17       1290.73        52.93 o                         
  -4   2  13        206.14        227.73         6.48 o                         
  -3   2  13        354.82        343.31         8.65 o                         
  -2   2  13       3092.52       3571.58       248.43 o                         
  -1   2  13        818.23        676.84       127.07 o                         
   0   2  13        814.82        691.70       159.16 o                         
   1   2  13        112.41        141.93         6.91 o                         
   2   2  13       1550.54       1897.07       293.77 o                         
   3   2  13         39.84         44.96         2.09 o                         
   4   2  13       1874.42       1302.78       605.04 o                         
   5   2  13          1.26          3.47         1.58 o                         
   6   2  13        582.82        611.70        15.71 o                         
   7   2  13         38.33         40.79         3.54 o                         
   8   2  13        416.07        416.54        11.82 o                         
   9   2  13         10.16         12.71         2.63 o                         
  10   2  13         33.78         34.59         5.21 o                         
 -11   3  13          8.91          6.65         4.57 o                         
 -10   3  13          1.66         11.64         5.82 o                         
  -9   3  13         12.08         10.56         2.64 o                         
  -8   3  13        140.87        140.80         6.41 o                         
  -7   3  13          9.28          6.60         2.15 o                         
  -6   3  13       1780.66       1813.25        60.58 o                         
  -5   3  13        437.07        469.65        12.88 o                         
  -4   3  13          4.13          7.60         1.75 o                         
  -3   3  13        130.88        157.96         6.90 o                         
  -2   3  13       1054.06       1115.64        65.29 o                         
  -1   3  13        877.75        922.40        38.52 o                         
   0   3  13        240.03        290.47         8.71 o                         
   1   3  13          1.06          4.06         1.56 o                         
   2   3  13        455.30        448.69        12.55 o                         
   3   3  13        147.70        142.01         9.04 o                         
   4   3  13         52.48         58.90         3.32 o                         
   5   3  13        202.85        192.47         8.69 o                         
   6   3  13        244.50        256.57         8.78 o                         
   7   3  13        332.83        337.37        11.01 o                         
   8   3  13         16.23         15.01         3.38 o                         
   9   3  13         13.72         10.45         3.22 o                         
  10   3  13         12.20          9.93         4.28 o                         
 -10   4  13         10.46         11.23         5.82 o                         
  -9   4  13         98.44        101.20        12.48 o                         
  -8   4  13        208.40        210.64        10.00 o                         
  -7   4  13        312.10        302.10        11.26 o                         
  -6   4  13         15.93         21.25         5.01 o                         
  -5   4  13       1300.67       1344.33        55.28 o                         
  -4   4  13         19.10         22.10         2.30 o                         
  -3   4  13          6.60         10.85         1.86 o                         
  -2   4  13        731.41        816.71        40.29 o                         
  -1   4  13       1306.06       1330.26        41.31 o                         
   0   4  13        443.17        516.07        16.05 o                         
   1   4  13        842.90        793.39        33.78 o                         
   2   4  13        689.68        694.36        24.95 o                         
   3   4  13         16.01         10.99         2.40 o                         
   4   4  13        476.55        508.72        16.40 o                         
   5   4  13        362.05        382.18        13.28 o                         
   6   4  13       1124.92       1134.40        34.52 o                         
   7   4  13          0.18          0.07         3.61 o                         
   8   4  13          4.51          0.44         3.33 o                         
   9   4  13          0.14          2.37         3.11 o                         
  10   4  13          8.16          4.74         4.18 o                         
 -10   5  13          3.64         -1.25         4.16 o                         
  -9   5  13         34.45         32.85         5.61 o                         
  -8   5  13        169.60        172.01        20.17 o                         
  -7   5  13          7.29         11.38         8.11 o                         
  -6   5  13         38.36         43.67         9.56 o                         
  -5   5  13        187.86        177.17         7.01 o                         
  -4   5  13        474.62        541.73        17.12 o                         
  -3   5  13       2124.78       1899.88       130.58 o                         
  -2   5  13          1.60          7.81         2.56 o                         
  -1   5  13        325.31        324.72        10.87 o                         
   0   5  13          0.35          3.32         2.03 o                         
   1   5  13        605.99        611.38        17.05 o                         
   2   5  13        135.66        143.46         6.61 o                         
   3   5  13          9.39          6.06         3.08 o                         
   4   5  13          1.81          5.03         4.50 o                         
   5   5  13        466.82        433.48        14.99 o                         
   6   5  13         11.17          4.58         3.18 o                         
   7   5  13        111.82        101.33         5.22 o                         
   8   5  13         47.75         40.46         6.06 o                         
   9   5  13          5.54          4.51         3.16 o                         
  -9   6  13         55.50         46.62        11.64 o                         
  -8   6  13          1.21          1.09         4.78 o                         
  -7   6  13         41.93         47.88         5.68 o                         
  -6   6  13         36.41         49.07        10.40 o                         
  -5   6  13        150.97        136.05         7.08 o                         
  -4   6  13          4.22          3.09         2.87 o                         
  -3   6  13         84.97         76.41         5.17 o                         
  -2   6  13         10.50         14.95         3.11 o                         
  -1   6  13        406.21        421.44        16.11 o                         
   0   6  13         14.48         28.51         3.01 o                         
   1   6  13         72.85         71.47         4.16 o                         
   2   6  13         23.96         26.67         3.78 o                         
   3   6  13          0.47          1.85         2.73 o                         
   4   6  13         34.91         46.55         6.48 o                         
   5   6  13        124.71        111.91         5.97 o                         
   6   6  13          1.01          0.40         2.86 o                         
   7   6  13          2.45          5.80         3.94 o                         
   8   6  13         37.18         28.16         4.13 o                         
  -8   7  13         10.34          8.91         2.99 o                         
  -7   7  13         26.03         28.48         5.41 o                         
  -6   7  13         36.11         31.30         8.11 o                         
  -5   7  13        301.97        303.71        12.32 o                         
  -4   7  13        201.44        191.44         9.17 o                         
  -3   7  13          7.08          4.90         2.94 o                         
  -2   7  13         82.67         96.30        11.61 o                         
  -1   7  13          0.26          2.02         2.89 o                         
   0   7  13         66.40         80.25         5.79 o                         
   1   7  13         61.57         64.00         5.28 o                         
   2   7  13        168.63        183.09         7.93 o                         
   3   7  13        442.09        420.27        14.41 o                         
   4   7  13          3.33          4.11         2.94 o                         
   5   7  13         60.89         67.48         4.40 o                         
   6   7  13          1.84         -1.52         4.84 o                         
   7   7  13         28.49         21.78         3.96 o                         
  -6   8  13          7.72          7.42         3.53 o                         
  -5   8  13         33.11         39.58         5.29 o                         
  -4   8  13        191.39        188.24         8.74 o                         
  -3   8  13         31.03         29.05         3.78 o                         
  -2   8  13        135.34        178.83         8.89 o                         
  -1   8  13         51.47         50.02         8.50 o                         
   0   8  13        468.90        466.51        21.17 o                         
   1   8  13        184.89        181.15        10.28 o                         
   2   8  13        195.84        157.85        11.03 o                         
   3   8  13        180.21        161.22         8.46 o                         
   4   8  13         76.22         89.63         8.22 o                         
   5   8  13         46.80         49.37         5.03 o                         
  -3   9  13         73.40         77.23         5.49 o                         
  -2   9  13        148.42        179.77         9.69 o                         
  -1   9  13         45.04         43.61         4.99 o                         
   0   9  13         47.95         50.44         4.85 o                         
   1   9  13         63.08         43.51         4.12 o                         
   2   9  13         29.33         21.64         3.37 o                         
   3   9  13          5.54          2.66         2.90 o                         
 -11   0  14         11.13         12.89         3.49 o                         
 -10   0  14          6.70         -0.42         4.99 o                         
  -9   0  14        132.56        118.94        11.64 o                         
  -8   0  14        332.99        340.26        15.71 o                         
  -7   0  14         24.47         19.13         2.34 o                         
  -5   0  14       2949.93       2242.14       256.55 o                         
  -4   0  14         94.51        128.21         6.69 o                         
  -3   0  14        913.31        858.68        50.74 o                         
  -2   0  14        742.82        707.72       168.01 o                         
  -1   0  14       5543.98       5166.22       414.99 o                         
   0   0  14         99.04        128.41         5.05 o                         
   1   0  14       9638.63      10110.78       750.97 o                         
   2   0  14       2588.03       2335.25       379.23 o                         
   3   0  14         50.65         74.62         6.03 o                         
   4   0  14          0.88         -0.59         1.47 o                         
   5   0  14         87.01         91.69         5.10 o                         
   6   0  14       1120.13       1175.04        49.40 o                         
   7   0  14        252.60        241.67         9.18 o                         
   8   0  14         86.46         75.19         4.67 o                         
   9   0  14        184.42        188.52         9.93 o                         
  10   0  14          2.04          2.20         5.79 o                         
 -11   1  14         14.91         11.41         2.39 o                         
 -10   1  14          0.43          2.90         2.95 o                         
  -9   1  14         81.70         78.85        15.59 o                         
  -8   1  14        121.15        121.57         4.49 o                         
  -7   1  14         27.81         33.99         5.10 o                         
  -6   1  14          1.86          4.77         1.43 o                         
  -5   1  14         86.61        102.02         4.08 o                         
  -4   1  14         66.64         56.09         2.49 o                         
  -3   1  14       1826.91       2032.34       184.45 o                         
  -2   1  14       2735.42       3090.73       226.00 o                         
  -1   1  14       2141.21       2102.91       272.14 o                         
   0   1  14        596.76        671.15        22.49 o                         
   1   1  14        970.80       1086.58       191.42 o                         
   2   1  14        867.66        829.61        34.41 o                         
   3   1  14         29.32         36.14         2.03 o                         
   4   1  14       1003.86       1003.49        33.93 o                         
   5   1  14        131.72        114.18         3.55 o                         
   6   1  14          1.94          2.45         1.80 o                         
   7   1  14        248.81        250.83         6.73 o                         
   8   1  14         59.41         60.72         3.82 o                         
   9   1  14          9.08          7.39         3.18 o                         
  10   1  14         23.30         23.43         4.47 o                         
 -11   2  14         74.98         81.51         9.15 o                         
 -10   2  14         16.10         14.62         3.71 o                         
  -9   2  14         83.51         71.04         5.07 o                         
  -8   2  14          0.57          3.99         3.37 o                         
  -7   2  14        115.17        116.51         5.00 o                         
  -6   2  14         90.54         76.56         3.83 o                         
  -5   2  14          0.00          0.40         1.18 o                         
  -4   2  14       2095.27       2192.64       192.80 o                         
  -3   2  14       1797.74       1678.27        97.31 o                         
  -2   2  14        408.11        353.02        10.15 o                         
  -1   2  14        217.53        221.35         7.31 o                         
   0   2  14        415.10        411.53        12.62 o                         
   1   2  14          0.63          1.52         1.46 o                         
   2   2  14        125.14        142.90         4.59 o                         
   3   2  14       3398.37       3892.13       547.65 o                         
   4   2  14         28.89         42.93         2.34 o                         
   5   2  14        280.43        289.89         7.52 o                         
   6   2  14          3.21          4.23         2.08 o                         
   7   2  14        452.51        452.88        13.65 o                         
   8   2  14         44.95         39.99         3.50 o                         
   9   2  14         15.60         10.04         2.46 o                         
  10   2  14         22.34         19.32         4.70 o                         
 -11   3  14          1.69         -2.50         4.57 o                         
 -10   3  14          5.53          3.74         5.41 o                         
  -9   3  14         79.48         99.44         6.02 o                         
  -8   3  14         67.95         85.47         4.91 o                         
  -7   3  14         30.55         31.62         3.32 o                         
  -6   3  14       2374.39       2264.18       130.58 o                         
  -5   3  14        746.28        759.06        22.64 o                         
  -4   3  14          5.66          4.28         1.74 o                         
  -3   3  14        122.38        127.99         5.35 o                         
  -2   3  14         39.99         35.39         2.25 o                         
  -1   3  14        176.73        148.78         4.97 o                         
   0   3  14          9.91         12.84         1.82 o                         
   1   3  14       2545.39       2986.69       580.69 o                         
   2   3  14        730.68        690.55        24.13 o                         
   3   3  14       2950.58       3358.20       515.63 o                         
   4   3  14          6.16         10.34         2.29 o                         
   5   3  14       2712.32       1884.91       598.81 o                         
   6   3  14         83.71         79.50         3.88 o                         
   7   3  14          3.39         -0.30         3.40 o                         
   8   3  14          3.10          2.98         2.96 o                         
   9   3  14          0.82          1.29         2.84 o                         
  10   3  14         52.82         52.13         8.95 o                         
 -10   4  14         14.60         14.56         5.82 o                         
  -9   4  14         50.51         40.07         8.32 o                         
  -8   4  14         27.49         43.37         4.83 o                         
  -7   4  14         84.93         95.38        12.78 o                         
  -6   4  14       2044.56       2199.31       126.42 o                         
  -5   4  14       1952.12       2075.38       120.19 o                         
  -4   4  14        108.06        118.42         4.73 o                         
  -3   4  14         36.06         40.63         3.69 o                         
  -2   4  14        126.66        122.80         4.19 o                         
  -1   4  14        390.06        388.84         9.14 o                         
   0   4  14          1.45          1.06         1.68 o                         
   1   4  14        203.21        212.31         6.85 o                         
   2   4  14        144.44        158.50        11.46 o                         
   3   4  14         22.98         21.53         2.69 o                         
   4   4  14        318.46        318.38        11.46 o                         
   5   4  14        359.15        363.48        12.82 o                         
   6   4  14        754.51        719.59        23.19 o                         
   7   4  14          3.19         -0.90         3.47 o                         
   8   4  14         31.36         28.69         4.08 o                         
   9   4  14         29.97         22.90         3.47 o                         
 -10   5  14         16.30         32.44         6.65 o                         
  -9   5  14         73.19         76.20         6.32 o                         
  -8   5  14         89.25        119.76        11.44 o                         
  -7   5  14          6.85          6.68         4.68 o                         
  -6   5  14          1.36          3.67         2.34 o                         
  -5   5  14        252.87        287.20        10.17 o                         
  -4   5  14         18.37         13.77         2.63 o                         
  -3   5  14        464.85        473.00        17.12 o                         
  -2   5  14        214.58        221.40         8.16 o                         
  -1   5  14        103.11         85.06         4.67 o                         
   0   5  14        467.16        335.07        33.31 o                         
   1   5  14          9.40         12.27         2.61 o                         
   2   5  14        553.75        498.09        18.75 o                         
   3   5  14        276.22        257.35        11.32 o                         
   4   5  14        802.75        797.41        28.89 o                         
   5   5  14          4.67          7.48         3.16 o                         
   6   5  14          7.33          7.38         3.79 o                         
   7   5  14         59.65         65.14         5.88 o                         
   8   5  14         28.27         24.21         4.63 o                         
   9   5  14         18.06         11.87         3.08 o                         
  -9   6  14         53.34         79.15         6.47 o                         
  -8   6  14         40.93         29.97         4.99 o                         
  -7   6  14         57.02         64.94         9.77 o                         
  -6   6  14        151.30        158.86        17.05 o                         
  -5   6  14        124.31        118.97         6.64 o                         
  -4   6  14         12.21         15.98         3.16 o                         
  -3   6  14        817.17        823.97        29.17 o                         
  -2   6  14         10.42          9.60         3.04 o                         
  -1   6  14         25.42         37.53         5.07 o                         
   0   6  14         39.68         31.93         3.16 o                         
   1   6  14        325.18        282.18         9.36 o                         
   2   6  14        229.58        225.30         9.90 o                         
   3   6  14        504.38        497.41        16.41 o                         
   4   6  14         13.37         13.34         2.95 o                         
   5   6  14         27.18         29.49         4.74 o                         
   6   6  14         41.09         31.11         3.83 o                         
   7   6  14          0.26          2.59         3.81 o                         
   8   6  14         33.94         31.61         4.22 o                         
  -7   7  14         50.34         32.44         6.24 o                         
  -6   7  14          0.05         -0.12         4.29 o                         
  -5   7  14        134.95        139.74         7.20 o                         
  -4   7  14         21.60         26.27         3.49 o                         
  -3   7  14        203.59        202.98         9.43 o                         
  -2   7  14          0.07         -1.48         2.96 o                         
  -1   7  14        156.16        160.24         8.32 o                         
   0   7  14         83.48         76.87         5.64 o                         
   1   7  14         24.09         23.64         3.58 o                         
   2   7  14         28.62         34.91         3.78 o                         
   3   7  14          0.74          2.32         3.13 o                         
   4   7  14         11.53         11.63         3.03 o                         
   5   7  14          6.94          7.84         2.80 o                         
   6   7  14          6.45          9.69         5.72 o                         
   7   7  14         59.87         46.84         9.15 o                         
  -6   8  14          0.45          1.03         3.74 o                         
  -5   8  14         40.97         65.29        11.23 o                         
  -4   8  14         22.62         30.18         3.98 o                         
  -3   8  14         67.35         89.54         6.34 o                         
  -2   8  14         13.97         13.00         3.40 o                         
  -1   8  14         16.16          4.61         3.19 o                         
   0   8  14         36.88         30.05         8.32 o                         
   1   8  14         50.14         40.59         7.90 o                         
   2   8  14         10.13          9.40         3.16 o                         
   3   8  14         13.73         11.86         3.77 o                         
   4   8  14          1.81          4.87         2.69 o                         
   5   8  14         10.70          5.38         5.89 o                         
  -3   9  14         59.27         80.48         5.56 o                         
  -2   9  14          3.29          1.64         2.90 o                         
  -1   9  14          2.13         -0.69         3.53 o                         
   0   9  14        412.53        435.79        28.28 o                         
   1   9  14         28.59         28.71         4.16 o                         
   2   9  14          3.55          0.21         2.90 o                         
 -11   1  15         82.59         75.23         8.28 o                         
 -10   1  15         36.68         31.31         5.17 o                         
  -9   1  15        191.95        168.91         9.99 o                         
  -8   1  15        162.38        204.95         6.44 o                         
  -7   1  15        561.86        599.97        16.33 o                         
  -5   1  15         38.89         33.36         3.09 o                         
  -4   1  15          1.24          2.56         1.17 o                         
  -3   1  15       1735.42       1605.73       482.99 o                         
  -2   1  15        787.90        719.54       132.41 o                         
  -1   1  15        528.29        562.62        34.10 o                         
   0   1  15        540.17        521.45        30.36 o                         
   1   1  15        471.25        607.75        25.29 o                         
   2   1  15       1789.11       1233.36       264.19 o                         
   3   1  15         23.97         24.15         1.68 o                         
   4   1  15          5.48          3.47         1.50 o                         
   5   1  15        253.35        241.72         6.46 o                         
   6   1  15        156.40        148.92         5.30 o                         
   7   1  15         25.33         28.84         2.49 o                         
   8   1  15          0.79         -1.02         2.34 o                         
   9   1  15         62.11         65.93         5.80 o                         
  10   1  15          1.56          3.47         4.20 o                         
 -11   2  15         15.09          9.56         5.41 o                         
 -10   2  15          0.09         -0.97         2.99 o                         
  -9   2  15        194.07        194.04         8.86 o                         
  -8   2  15        537.26        505.62        15.96 o                         
  -7   2  15        267.45        276.91         8.34 o                         
  -6   2  15         12.76         10.92         1.77 o                         
  -5   2  15        300.51        322.97         9.94 o                         
  -4   2  15       1050.00       1023.01        34.72 o                         
  -3   2  15        234.26        239.60         6.34 o                         
  -2   2  15        123.24        185.23         5.64 o                         
  -1   2  15         17.27         26.52         2.67 o                         
   0   2  15          0.16         -1.11         1.49 o                         
   1   2  15        263.10        270.23        10.19 o                         
   2   2  15         10.29         10.58         1.61 o                         
   3   2  15        330.19        362.10        15.71 o                         
   4   2  15        228.16        224.89         6.70 o                         
   5   2  15          5.53          4.82         1.61 o                         
   6   2  15          0.74          1.53         2.08 o                         
   7   2  15        172.50        158.94         6.58 o                         
   8   2  15        101.51         77.01         8.12 o                         
   9   2  15         50.71         54.57         5.25 o                         
  10   2  15        178.10        156.13        13.68 o                         
 -11   3  15          2.58          1.25         4.57 o                         
 -10   3  15         73.22         69.03         8.73 o                         
  -9   3  15          0.22         -0.56         2.89 o                         
  -8   3  15         12.40         11.59         3.67 o                         
  -7   3  15        402.27        430.96        12.23 o                         
  -6   3  15         97.27        124.65         5.40 o                         
  -5   3  15          2.26          3.95         1.72 o                         
  -4   3  15        416.12        418.38        14.73 o                         
  -3   3  15        230.27        207.38         7.34 o                         
  -2   3  15         43.07         42.50         3.83 o                         
  -1   3  15         36.57         32.12         2.27 o                         
   0   3  15        608.33        613.61        21.52 o                         
   1   3  15        568.05        556.10        17.14 o                         
   2   3  15        489.07        479.73        12.26 o                         
   3   3  15       1176.07       1306.11        76.94 o                         
   4   3  15        163.42        159.87         6.00 o                         
   5   3  15         63.59         63.99         5.59 o                         
   6   3  15        130.49        117.46         5.42 o                         
   7   3  15          0.08          1.60         3.31 o                         
   8   3  15         13.73         10.79         3.22 o                         
   9   3  15         64.24         53.34         6.18 o                         
  10   3  15          7.73          7.30         3.72 o                         
 -10   4  15         36.07         30.77         5.82 o                         
  -9   4  15         22.12         29.29         4.68 o                         
  -8   4  15         46.80         39.87         6.65 o                         
  -7   4  15        676.47        648.57        23.77 o                         
  -6   4  15        459.84        443.45        14.44 o                         
  -4   4  15        310.83        300.64         9.18 o                         
  -3   4  15        160.62        146.55         5.30 o                         
  -2   4  15        350.00        361.45         9.38 o                         
  -1   4  15        153.89        148.84         4.40 o                         
   0   4  15          3.56          3.88         1.82 o                         
   1   4  15         26.93         16.63         2.09 o                         
   2   4  15       1323.93       1362.25        82.76 o                         
   3   4  15        192.62        197.59         7.26 o                         
   4   4  15        731.58        750.39        20.83 o                         
   5   4  15        108.38         97.04         5.77 o                         
   6   4  15        165.63        149.25         9.18 o                         
   7   4  15        116.63        111.81        10.68 o                         
   8   4  15          4.97          5.62         3.32 o                         
   9   4  15         57.24         42.92         7.67 o                         
  -9   5  15          2.31         -0.42         3.53 o                         
  -8   5  15          2.44          1.87         3.82 o                         
  -7   5  15         73.30         76.01        10.81 o                         
  -6   5  15        373.44        400.38        15.38 o                         
  -5   5  15        623.46        636.72        19.91 o                         
  -4   5  15        124.74        124.50         6.76 o                         
  -3   5  15        918.72       1031.68        30.72 o                         
  -2   5  15         33.35         26.47         2.83 o                         
  -1   5  15         44.95         46.69         3.42 o                         
   0   5  15       1845.56       1767.03        73.66 o                         
   1   5  15          3.86          2.75         2.17 o                         
   2   5  15        233.49        232.39         8.99 o                         
   3   5  15          0.84          0.75         3.04 o                         
   4   5  15        233.79        226.35        10.59 o                         
   5   5  15         54.10         64.26         5.62 o                         
   6   5  15          7.57          5.38         3.71 o                         
   7   5  15        233.05        233.60         9.40 o                         
   8   5  15          5.27          5.75         3.67 o                         
  -8   6  15          0.12          0.42         3.82 o                         
  -7   6  15         11.49          5.35         7.07 o                         
  -6   6  15          9.17         10.40         8.32 o                         
  -5   6  15         25.19         27.46         3.28 o                         
  -4   6  15         67.77         73.59         7.85 o                         
  -3   6  15         39.89         47.06         6.68 o                         
  -2   6  15         51.59         55.36         4.69 o                         
  -1   6  15         43.28         46.09         4.92 o                         
   0   6  15        133.63        117.67         5.98 o                         
   1   6  15         22.36         16.69         2.89 o                         
   2   6  15        132.50        162.99         7.27 o                         
   3   6  15        124.23         99.01        12.95 o                         
   4   6  15         33.32         34.15         3.68 o                         
   5   6  15        161.18        143.55         9.40 o                         
   6   6  15         20.59         12.21         4.13 o                         
   7   6  15          1.88          1.03         4.26 o                         
   8   6  15          1.33          0.88         2.92 o                         
  -7   7  15         35.16         39.11         5.27 o                         
  -6   7  15        149.17        165.40        10.48 o                         
  -5   7  15         23.74         28.09         3.44 o                         
  -4   7  15         11.47          8.68         3.04 o                         
  -3   7  15         43.21         48.89         4.57 o                         
  -2   7  15        434.14        436.64        16.96 o                         
  -1   7  15         46.34         38.66         7.25 o                         
   0   7  15          3.29          2.81         3.26 o                         
   1   7  15        246.04        274.64        11.70 o                         
   2   7  15          0.26          3.63         3.08 o                         
   3   7  15        103.03        106.55         5.92 o                         
   4   7  15          0.46          3.97         2.89 o                         
   5   7  15        275.72        256.28         9.70 o                         
   6   7  15         43.13         34.82         4.64 o                         
  -6   8  15         22.16         17.59         3.77 o                         
  -5   8  15          0.68          0.83         6.65 o                         
  -4   8  15        216.58        228.84        10.01 o                         
  -3   8  15         11.60         14.47         3.24 o                         
  -2   8  15          0.57          1.19         3.22 o                         
  -1   8  15        135.18        134.10         8.64 o                         
   0   8  15        177.68        197.99        10.87 o                         
   1   8  15        101.38        116.59         7.79 o                         
   2   8  15          0.08         -1.10         3.19 o                         
   3   8  15        217.16        205.94         9.36 o                         
   4   8  15          8.67         11.80         3.10 o                         
   5   8  15         22.04         24.69         5.92 o                         
  -2   9  15         36.66         45.21         4.38 o                         
  -1   9  15         32.96         42.20         9.15 o                         
   0   9  15          6.35          4.35         3.19 o                         
   1   9  15          1.92          3.74         2.94 o                         
   2   9  15          3.14          1.70         3.08 o                         
 -11   0  16          0.77          1.87         2.90 o                         
 -10   0  16        101.06         93.99         9.56 o                         
  -9   0  16         99.25        101.89         9.98 o                         
  -8   0  16        117.42        135.15         8.05 o                         
  -6   0  16         14.78         11.54         2.52 o                         
  -5   0  16         20.48         19.30         2.90 o                         
  -4   0  16        769.46        832.06        49.90 o                         
  -3   0  16       3103.90       3337.82       352.20 o                         
  -2   0  16          5.88         12.16         2.38 o                         
  -1   0  16        769.29        337.64       173.00 o                         
   0   0  16        219.03        250.79        15.39 o                         
   1   0  16       7363.91       7583.40       632.45 o                         
   2   0  16          4.46         12.29         2.30 o                         
   3   0  16        225.87        181.10         8.18 o                         
   4   0  16       1299.57       1261.20        72.78 o                         
   5   0  16         38.67         36.75         6.45 o                         
   6   0  16         74.34         65.38         5.21 o                         
   7   0  16        275.89        241.92        11.04 o                         
   8   0  16          3.95          1.56         4.44 o                         
   9   0  16        389.48        399.56        20.90 o                         
  10   0  16        125.72        119.35        20.79 o                         
 -11   1  16          0.03          1.03         1.95 o                         
 -10   1  16          2.08          3.16         3.02 o                         
  -9   1  16        116.85        122.21         8.22 o                         
  -8   1  16         58.28         65.70         3.30 o                         
  -7   1  16         30.17         33.12         2.33 o                         
  -6   1  16         11.69         11.49         1.56 o                         
  -5   1  16       1424.89       1367.66        81.09 o                         
  -4   1  16        399.41        373.83        10.22 o                         
  -3   1  16          1.65          0.95         1.53 o                         
  -2   1  16        306.87        264.54         8.58 o                         
  -1   1  16        207.83        248.88         8.04 o                         
   0   1  16        264.07        192.71         6.48 o                         
   1   1  16        313.51        330.12         8.34 o                         
   2   1  16        691.72        760.42        25.85 o                         
   3   1  16        770.92        757.38        22.45 o                         
   4   1  16        433.65        400.49        11.26 o                         
   5   1  16          1.42          0.77         2.07 o                         
   6   1  16          9.12         12.15         2.19 o                         
   7   1  16        411.34        425.11        10.90 o                         
   8   1  16         10.25          9.79         3.03 o                         
   9   1  16         10.83          2.16         3.70 o                         
  10   1  16          0.13          2.45         4.07 o                         
 -11   2  16          0.29          1.25         4.57 o                         
 -10   2  16          4.42          8.12         4.20 o                         
  -9   2  16          6.85          9.06         3.24 o                         
  -8   2  16        238.60        263.45         9.30 o                         
  -7   2  16        128.08        132.22         5.00 o                         
  -6   2  16        593.68        601.90        18.27 o                         
  -5   2  16          0.58          0.20         1.40 o                         
  -4   2  16       1746.62       1390.95       300.63 o                         
  -3   2  16       1005.73        969.30        57.39 o                         
  -2   2  16         72.94         88.13         3.46 o                         
  -1   2  16       2068.67       2118.67       222.79 o                         
   0   2  16          1.81          0.79         1.72 o                         
   1   2  16       1941.67       1647.18       298.99 o                         
   2   2  16        191.08        197.65         5.73 o                         
   3   2  16          1.77          2.95         1.32 o                         
   4   2  16       1245.43       1266.45        52.40 o                         
   5   2  16          1.44         -0.26         1.85 o                         
   6   2  16        413.35        439.36        13.26 o                         
   7   2  16        199.84        219.53         7.95 o                         
   8   2  16          0.58          4.74         2.86 o                         
   9   2  16         20.75         17.77         2.91 o                         
  10   2  16         27.77         23.29         4.46 o                         
 -10   3  16         26.19         33.27         6.65 o                         
  -9   3  16          4.24          3.58         3.07 o                         
  -8   3  16         84.86         70.76         5.27 o                         
  -7   3  16        120.56        106.22         5.07 o                         
  -5   3  16          6.48          7.76         1.89 o                         
  -4   3  16         28.82         25.31         2.55 o                         
  -3   3  16        254.20        269.75         9.01 o                         
  -2   3  16        191.12        168.85         5.62 o                         
  -1   3  16        539.46        566.47        17.51 o                         
   0   3  16         54.97         61.86         4.61 o                         
   1   3  16       1266.77       1340.63        78.18 o                         
   2   3  16         34.13         30.67         2.30 o                         
   3   3  16         24.02         18.78         2.49 o                         
   5   3  16       1709.95       1679.05        49.72 o                         
   6   3  16        565.04        548.14        16.05 o                         
   7   3  16         30.57         29.39         4.17 o                         
   8   3  16        346.22        358.31        11.91 o                         
   9   3  16        106.80        107.19         6.30 o                         
 -10   4  16          4.88          6.24         4.99 o                         
  -9   4  16         42.32         57.22         7.90 o                         
  -8   4  16          4.65         -2.58         3.40 o                         
  -7   4  16        408.00        356.52        24.15 o                         
  -6   4  16         83.40         91.78         4.78 o                         
  -5   4  16         20.14         19.16         2.35 o                         
  -4   4  16         36.14         44.16         3.42 o                         
  -3   4  16         40.55         42.04         3.14 o                         
  -2   4  16         57.63         65.35         4.34 o                         
  -1   4  16        872.49        828.66        22.27 o                         
   0   4  16        175.17        188.96         6.39 o                         
   1   4  16         12.07          9.63         1.94 o                         
   2   4  16          2.11          3.67         2.88 o                         
   3   4  16          8.74          8.15         2.58 o                         
   4   4  16       1003.22        979.99        26.75 o                         
   5   4  16         39.83         49.62         4.25 o                         
   6   4  16         65.21         81.56         7.25 o                         
   7   4  16        141.33        145.35         7.71 o                         
   8   4  16        109.41         98.03         9.93 o                         
   9   4  16         18.93         13.54         3.30 o                         
  -9   5  16         18.61         28.20         4.41 o                         
  -8   5  16        153.71        175.26        13.31 o                         
  -7   5  16          3.72          2.23         4.55 o                         
  -6   5  16          0.06          1.22         2.75 o                         
  -5   5  16         76.76         72.97         6.12 o                         
  -4   5  16        346.11        324.93        11.20 o                         
  -3   5  16        801.84        822.43        22.44 o                         
  -2   5  16        708.22        717.97        22.12 o                         
  -1   5  16        149.81        155.17         6.99 o                         
   0   5  16        125.02        147.07        10.05 o                         
   1   5  16         13.74         16.89         2.58 o                         
   2   5  16        537.54        521.87        17.05 o                         
   3   5  16         11.08         10.25         3.75 o                         
   4   5  16         31.87         21.73         3.86 o                         
   5   5  16         10.13          5.05         3.67 o                         
   6   5  16          6.80          7.88         4.27 o                         
   7   5  16         88.72         84.83         9.60 o                         
   8   5  16         20.81         11.03         3.73 o                         
  -8   6  16          5.15          5.20         3.82 o                         
  -7   6  16         69.47         66.04         6.15 o                         
  -6   6  16          1.04          2.91         7.49 o                         
  -5   6  16         76.71         94.14         7.81 o                         
  -4   6  16        177.65        177.84         8.54 o                         
  -3   6  16        132.43        152.74         8.16 o                         
  -2   6  16        106.88        101.35         6.35 o                         
  -1   6  16        213.32        191.51         9.10 o                         
   0   6  16        446.90        495.58        16.27 o                         
   1   6  16         11.24          6.87         2.75 o                         
   2   6  16        283.64        315.09        13.15 o                         
   3   6  16          8.02          4.61         2.95 o                         
   4   6  16        332.72        316.68        11.51 o                         
   5   6  16        299.84        274.00        16.68 o                         
   6   6  16         11.52          7.78         2.97 o                         
   7   6  16          3.38          0.72         3.42 o                         
  -7   7  16         53.29         58.15        12.68 o                         
  -6   7  16         15.60         19.37         4.68 o                         
  -5   7  16        134.82        126.05         6.59 o                         
  -4   7  16         52.86         54.47         4.49 o                         
  -3   7  16         16.71         21.40         3.61 o                         
  -2   7  16         48.68         36.85         4.38 o                         
  -1   7  16         19.02         17.18         3.59 o                         
   0   7  16        167.74        186.31         9.30 o                         
   1   7  16         23.02         19.33         5.54 o                         
   2   7  16        242.19        245.93         9.84 o                         
   3   7  16         45.26         51.18         4.05 o                         
   4   7  16          0.17          2.55         2.73 o                         
   5   7  16        128.91        127.13         6.22 o                         
   6   7  16         32.94         40.91         4.95 o                         
  -5   8  16          0.39         -0.42         7.90 o                         
  -4   8  16         21.03         28.32         8.93 o                         
  -3   8  16          0.00         -2.69         2.92 o                         
  -2   8  16         33.40         36.91         4.10 o                         
  -1   8  16          6.02          2.87         3.37 o                         
   0   8  16         17.37         17.04         3.67 o                         
   1   8  16          0.01         -1.25         2.94 o                         
   2   8  16         19.83         18.97         4.78 o                         
   3   8  16        219.91        203.94        18.16 o                         
   4   8  16          0.06          1.38         2.79 o                         
  -2   9  16         18.55         20.09         3.60 o                         
  -1   9  16         45.39         61.61         5.41 o                         
   0   9  16         39.13         43.98         4.78 o                         
   1   9  16         25.12         24.32         3.53 o                         
 -11   1  17          3.76          4.30         2.37 o                         
 -10   1  17          0.61         -2.47         2.86 o                         
  -9   1  17        255.51        240.32        12.34 o                         
  -8   1  17          3.31          4.79         1.72 o                         
  -7   1  17        261.90        227.08         7.13 o                         
  -6   1  17         86.10        107.90         4.26 o                         
  -5   1  17        635.39        664.24        19.95 o                         
  -4   1  17        355.26        353.24         9.88 o                         
  -3   1  17        144.62        123.09         4.79 o                         
  -2   1  17         86.95        104.70         4.22 o                         
  -1   1  17         98.87         99.94         7.08 o                         
   0   1  17          0.82          0.35         1.59 o                         
   1   1  17         90.37         92.07         3.11 o                         
   2   1  17        971.44       1024.98        42.34 o                         
   3   1  17          2.70          4.62         1.40 o                         
   4   1  17        434.69        470.22        13.09 o                         
   5   1  17         41.00         39.31         3.02 o                         
   6   1  17        208.56        159.78         6.26 o                         
   7   1  17         31.54         31.90         2.91 o                         
   8   1  17        157.08        175.38         7.37 o                         
   9   1  17        146.33        156.01         8.29 o                         
  10   1  17         27.14         34.94         4.92 o                         
 -11   2  17          1.24         -3.33         4.16 o                         
 -10   2  17         32.90         31.47         4.97 o                         
  -9   2  17         38.94         38.85         4.56 o                         
  -8   2  17         77.34         86.78         4.18 o                         
  -7   2  17        816.63        786.87        21.19 o                         
  -6   2  17        664.46        649.73        19.68 o                         
  -5   2  17        720.91        741.38        20.99 o                         
  -4   2  17        703.59        736.04        21.98 o                         
  -3   2  17          0.31         -0.28         1.38 o                         
  -2   2  17        218.14        226.54         6.79 o                         
  -1   2  17       1606.09       1164.23       196.92 o                         
   0   2  17        744.04        849.11        49.90 o                         
   1   2  17        839.03        917.23        38.08 o                         
   2   2  17        299.86        309.72         7.69 o                         
   3   2  17        392.80        413.09         9.95 o                         
   4   2  17       1080.74       1052.54        28.17 o                         
   5   2  17          0.33         -1.25         1.79 o                         
   6   2  17        280.49        304.66         9.96 o                         
   7   2  17          1.27          2.03         2.26 o                         
   8   2  17         60.95         76.13         7.23 o                         
   9   2  17          5.69          4.07         2.79 o                         
  10   2  17         49.02         42.90         5.67 o                         
 -10   3  17         34.82         31.78         4.79 o                         
  -9   3  17         36.88         42.54         4.08 o                         
  -8   3  17         16.27         20.92         3.97 o                         
  -7   3  17        177.09        193.05         7.40 o                         
  -6   3  17         21.30         21.20         2.61 o                         
  -5   3  17        288.75        303.14        10.12 o                         
  -4   3  17        273.73        250.78         8.40 o                         
  -3   3  17        260.31        270.07         9.90 o                         
  -2   3  17          2.39          2.25         1.68 o                         
  -1   3  17       1305.01       1254.92        52.34 o                         
   0   3  17        902.27        915.86        38.80 o                         
   1   3  17         28.45         23.81         2.30 o                         
   2   3  17         54.41         58.24         2.98 o                         
   3   3  17          5.64          2.91         2.16 o                         
   4   3  17          4.18          1.83         2.14 o                         
   5   3  17          3.13          4.12         2.16 o                         
   6   3  17         56.31         62.87         4.76 o                         
   7   3  17        193.11        178.00         8.43 o                         
   8   3  17        130.26        129.39         6.38 o                         
   9   3  17          1.75          1.56         2.68 o                         
 -10   4  17          4.79          6.24         4.57 o                         
  -9   4  17          3.98          2.01         3.38 o                         
  -8   4  17          1.90          5.25         3.56 o                         
  -7   4  17        693.21        703.59        25.60 o                         
  -6   4  17         48.68         58.64         4.14 o                         
  -5   4  17          8.07          5.24         2.00 o                         
  -4   4  17        136.30        147.32         5.59 o                         
  -3   4  17       1321.85       1340.83        64.54 o                         
  -2   4  17        452.78        453.46        12.52 o                         
  -1   4  17         20.58         17.18         2.86 o                         
   0   4  17        576.75        572.44        15.87 o                         
   1   4  17        115.55        137.35         5.41 o                         
   2   4  17        207.11        198.18         8.22 o                         
   3   4  17        330.92        316.61        11.26 o                         
   4   4  17        502.97        476.92        22.91 o                         
   5   4  17         78.46         83.99         4.34 o                         
   6   4  17        459.57        429.72        17.16 o                         
   7   4  17          1.39          0.82         3.33 o                         
   8   4  17         65.64         47.04         5.14 o                         
   9   4  17          3.66          1.48         2.44 o                         
  -9   5  17         89.25         92.15         6.76 o                         
  -8   5  17         70.08         73.68         6.74 o                         
  -7   5  17         58.18         77.39        12.89 o                         
  -6   5  17         33.86         38.46         4.27 o                         
  -5   5  17        445.64        444.98        14.60 o                         
  -4   5  17         80.59         84.09         4.89 o                         
  -3   5  17        599.17        580.69        16.34 o                         
  -2   5  17        608.15        649.50        20.19 o                         
  -1   5  17          5.17          5.00         2.36 o                         
   0   5  17        226.70        215.23         7.46 o                         
   1   5  17         38.88         29.09         3.50 o                         
   2   5  17         58.53         45.00         3.91 o                         
   3   5  17        636.02        619.99        23.00 o                         
   4   5  17        153.13        154.94         8.74 o                         
   5   5  17          3.22          4.95         3.56 o                         
   6   5  17         14.02         14.12         5.78 o                         
   7   5  17          5.75          6.79         2.62 o                         
   8   5  17         20.13         15.79         3.68 o                         
  -8   6  17          3.75          0.37         3.67 o                         
  -7   6  17         88.33         73.33         9.36 o                         
  -6   6  17          5.27          4.16         7.49 o                         
  -5   6  17        123.17        128.50         6.83 o                         
  -4   6  17         43.25         47.75         8.90 o                         
  -3   6  17        178.30        157.19         8.08 o                         
  -2   6  17         65.96         76.38         5.23 o                         
  -1   6  17         11.01         18.03         3.58 o                         
   0   6  17        143.98        167.09         7.48 o                         
   1   6  17         36.36         39.32         3.44 o                         
   2   6  17         75.60         82.18         8.54 o                         
   3   6  17        107.13         98.96        10.74 o                         
   4   6  17         22.43         23.53         3.60 o                         
   5   6  17         37.62         47.33         5.20 o                         
   6   6  17         73.44         69.23         7.14 o                         
   7   6  17         19.70         16.15         3.64 o                         
  -7   7  17          6.62          4.66         4.09 o                         
  -6   7  17         13.56         16.41         4.79 o                         
  -5   7  17         25.92         34.38         3.59 o                         
  -4   7  17         12.87         10.72         3.22 o                         
  -3   7  17        272.03        294.06        12.32 o                         
  -2   7  17         68.34         69.41         6.76 o                         
  -1   7  17         55.51         42.98         4.22 o                         
   0   7  17          7.75          4.85         3.50 o                         
   1   7  17        437.48        437.30        16.76 o                         
   2   7  17        165.01        162.99        17.93 o                         
   3   7  17         10.48         13.51         3.29 o                         
   4   7  17         76.22         71.80         6.42 o                         
   5   7  17          5.85          4.69         2.37 o                         
   6   7  17         32.92         30.66         8.11 o                         
  -5   8  17        167.23        184.64        17.88 o                         
  -4   8  17        153.39        156.99         7.75 o                         
  -3   8  17         74.15         72.93         5.07 o                         
  -2   8  17          7.33          7.89         3.29 o                         
  -1   8  17        326.51        354.71        25.58 o                         
   0   8  17          1.20         -1.72         3.12 o                         
   1   8  17          5.54          4.37         4.99 o                         
   2   8  17        245.53        241.61        12.20 o                         
   3   8  17        186.07        211.94         9.41 o                         
   4   8  17         22.23         24.88         5.80 o                         
 -11   0  18          0.25         -2.29         2.65 o                         
 -10   0  18          3.89          8.73         4.99 o                         
  -9   0  18         54.31         38.57         5.61 o                         
  -8   0  18        285.90        267.64        12.93 o                         
  -7   0  18        368.28        431.49        15.60 o                         
  -6   0  18        980.92       1069.90        63.21 o                         
  -5   0  18         27.88         34.05         6.86 o                         
  -4   0  18       1433.30       1489.05        87.75 o                         
  -3   0  18        249.48        239.76        18.92 o                         
  -2   0  18         26.16         35.61         3.38 o                         
  -1   0  18        111.45        130.02         6.98 o                         
   0   0  18       3342.63       3032.62       385.47 o                         
   1   0  18       1943.41       2049.18       117.69 o                         
   2   0  18         71.74         60.51         4.07 o                         
   4   0  18        711.61        685.83        23.84 o                         
   5   0  18          4.49          3.23         3.08 o                         
   6   0  18        368.10        413.85        16.54 o                         
   7   0  18          2.47          9.68         3.51 o                         
   8   0  18        177.49        188.76         9.22 o                         
   9   0  18          2.90          6.92         5.69 o                         
  10   0  18         92.95        111.86        12.48 o                         
 -11   1  18          0.41          0.60         2.15 o                         
 -10   1  18         15.49         14.47         3.07 o                         
  -9   1  18        141.13        149.48         8.94 o                         
  -8   1  18          3.44          3.78         1.80 o                         
  -7   1  18         23.30         22.77         2.26 o                         
  -6   1  18         27.85         29.34         2.35 o                         
  -5   1  18        991.66        990.99        41.59 o                         
  -4   1  18        635.14        613.62        16.43 o                         
  -3   1  18        548.17        585.63        25.58 o                         
  -2   1  18       2230.68       1922.92       677.59 o                         
  -1   1  18        599.48        538.92        32.85 o                         
   0   1  18        301.20        289.97         9.35 o                         
   1   1  18       1940.79       1924.14        78.22 o                         
   2   1  18        201.48        222.89         6.05 o                         
   3   1  18         52.70         69.82         2.93 o                         
   4   1  18        113.10        121.21         4.62 o                         
   5   1  18        487.67        523.69        15.10 o                         
   6   1  18          0.33         -0.95         2.28 o                         
   7   1  18         21.79         19.97         2.64 o                         
   8   1  18          2.02          2.56         2.82 o                         
   9   1  18          7.97          4.99         3.78 o                         
  10   1  18         29.34         32.31         4.82 o                         
 -10   2  18          6.95          4.14         3.96 o                         
  -9   2  18        112.23        116.95         8.35 o                         
  -8   2  18        130.82        137.08         5.22 o                         
  -7   2  18        136.74        114.04         4.56 o                         
  -6   2  18        202.04        221.54         7.71 o                         
  -5   2  18          9.23          5.73         1.55 o                         
  -4   2  18         46.92         56.65         4.56 o                         
  -3   2  18          1.11          0.71         1.55 o                         
  -2   2  18         89.73         83.16         3.53 o                         
  -1   2  18       3510.36       2740.46       274.33 o                         
   0   2  18       2606.01       1516.78       283.16 o                         
   1   2  18        521.25        580.96        15.73 o                         
   2   2  18       2515.24       1948.54       432.87 o                         
   3   2  18        219.52        274.47         7.04 o                         
   4   2  18          6.95          3.91         1.92 o                         
   5   2  18         78.32         79.42         4.20 o                         
   6   2  18        127.44        141.81         6.14 o                         
   7   2  18        229.67        228.18         7.51 o                         
   8   2  18         89.44         90.58         7.89 o                         
   9   2  18         81.02         68.48         5.14 o                         
 -10   3  18         24.00         29.08         4.49 o                         
  -9   3  18         18.49         19.34         3.66 o                         
  -8   3  18        786.51        825.88        29.45 o                         
  -7   3  18         18.11         20.07         2.48 o                         
  -6   3  18        398.19        439.06        16.17 o                         
  -5   3  18        978.73        944.33        32.25 o                         
  -4   3  18         21.93         28.27         3.08 o                         
  -3   3  18       1243.22        632.65       179.52 o                         
  -2   3  18          0.83          0.00         1.69 o                         
  -1   3  18        388.48        385.08        11.07 o                         
   0   3  18        221.55        220.50         7.11 o                         
   1   3  18        139.00        131.61         5.13 o                         
   2   3  18        300.90        293.49         8.24 o                         
   3   3  18       1832.39       1793.88       104.80 o                         
   4   3  18        989.42       1019.20        27.57 o                         
   5   3  18         27.29         26.47         2.66 o                         
   6   3  18        225.76        234.60         8.42 o                         
   7   3  18         25.27         22.25         3.83 o                         
   8   3  18         83.38         83.09         5.52 o                         
   9   3  18         82.37         93.98         5.24 o                         
 -10   4  18         16.69         23.29         5.82 o                         
  -9   4  18          0.53         -1.30         3.53 o                         
  -8   4  18          0.36          3.02         3.56 o                         
  -7   4  18        195.55        197.53         9.91 o                         
  -6   4  18         67.57         66.07         4.12 o                         
  -5   4  18        510.12        478.99        13.79 o                         
  -4   4  18        800.63        803.94        21.85 o                         
  -3   4  18        588.52        576.85        15.64 o                         
  -2   4  18        113.37        112.01         7.07 o                         
  -1   4  18         16.36         17.25         2.39 o                         
   0   4  18         26.63         15.61         2.26 o                         
   1   4  18         28.61         34.83         2.86 o                         
   2   4  18        727.27        708.17        25.28 o                         
   3   4  18          0.31          2.47         2.73 o                         
   4   4  18        362.90        347.45        10.98 o                         
   5   4  18         23.85         27.35         2.99 o                         
   6   4  18        427.91        402.29        14.50 o                         
   7   4  18         13.54          9.83         3.39 o                         
   8   4  18         28.71         23.93         3.66 o                         
   9   4  18         21.70         32.62         5.82 o                         
  -9   5  18          4.33          0.95         3.33 o                         
  -8   5  18          5.09         -3.41         3.67 o                         
  -7   5  18          1.44          0.04         4.68 o                         
  -6   5  18         18.16         24.75         3.15 o                         
  -5   5  18        101.14        112.96         6.50 o                         
  -4   5  18         64.86         65.43         5.96 o                         
  -3   5  18        173.18        171.79         6.57 o                         
  -2   5  18        561.20        511.56        16.48 o                         
  -1   5  18          3.98          0.30         2.18 o                         
   0   5  18        138.79        122.96         5.46 o                         
   1   5  18         13.32         31.62         3.17 o                         
   2   5  18         51.19         38.84         3.77 o                         
   3   5  18        212.38        244.19        13.02 o                         
   4   5  18          1.04         -3.37         3.37 o                         
   5   5  18         83.98         68.47         7.70 o                         
   6   5  18         66.80         54.93         6.99 o                         
   7   5  18          1.71          2.67         2.62 o                         
   8   5  18          3.76          4.82         3.13 o                         
  -8   6  18          0.27          3.53         3.82 o                         
  -7   6  18        181.60        200.10        17.24 o                         
  -6   6  18         17.87         17.47         8.32 o                         
  -5   6  18         36.86         26.62         3.24 o                         
  -4   6  18         20.45         17.79         3.17 o                         
  -3   6  18         24.43         17.83         3.52 o                         
  -2   6  18         87.59         88.79        14.06 o                         
  -1   6  18          0.01          2.70         3.77 o                         
   0   6  18         20.02         16.68         3.15 o                         
   1   6  18        477.40        458.99        15.39 o                         
   2   6  18          1.42         -1.11         4.02 o                         
   3   6  18        245.50        217.37         9.59 o                         
   4   6  18         43.50         41.83         3.96 o                         
   5   6  18         30.23         32.30         3.59 o                         
   6   6  18         13.88          9.94         2.90 o                         
   7   6  18         21.28         20.20         3.56 o                         
  -7   7  18         23.98         28.59         4.68 o                         
  -6   7  18          0.83          1.61         4.20 o                         
  -5   7  18        119.90        115.61         8.15 o                         
  -4   7  18         87.89         92.88         9.05 o                         
  -3   7  18          0.79         -0.19         3.68 o                         
  -2   7  18         64.24         65.52        10.04 o                         
  -1   7  18          7.77          4.16         3.16 o                         
   0   7  18          5.97          6.65         3.53 o                         
   1   7  18        167.57        146.35         9.10 o                         
   2   7  18         34.76         27.80         4.30 o                         
   3   7  18         43.11         50.03         4.17 o                         
   4   7  18         24.33         32.47         5.94 o                         
   5   7  18         35.85         47.04         4.03 o                         
  -5   8  18          9.22          5.41         7.49 o                         
  -4   8  18          7.27          9.52         2.83 o                         
  -3   8  18         38.75         43.29         4.19 o                         
  -2   8  18          8.48          9.64         3.16 o                         
  -1   8  18         56.36         66.37        14.14 o                         
   0   8  18          1.40         -1.32         3.37 o                         
   1   8  18        100.64        113.37         7.63 o                         
   2   8  18         28.26         34.10         4.41 o                         
   3   8  18          0.57          1.13         3.08 o                         
 -11   1  19         24.51         22.93         2.75 o                         
 -10   1  19          8.55         10.21         6.24 o                         
  -9   1  19          9.92         20.92         4.09 o                         
  -8   1  19        412.48        405.49        11.52 o                         
  -7   1  19        175.41        163.89         5.68 o                         
  -6   1  19         17.95         32.53         2.47 o                         
  -5   1  19          1.19          1.81         1.64 o                         
  -4   1  19        869.67        880.31        30.16 o                         
  -3   1  19        586.26        616.45        21.76 o                         
  -2   1  19       1515.71       1600.69       568.63 o                         
  -1   1  19       1288.96       1164.09       207.54 o                         
   0   1  19        623.33        635.09        19.13 o                         
   1   1  19         77.63        109.55         3.94 o                         
   2   1  19        256.42        255.20         6.89 o                         
   3   1  19        190.49        198.00         5.72 o                         
   4   1  19         90.55         67.10         3.46 o                         
   5   1  19          0.52         -0.15         2.23 o                         
   6   1  19          6.30         12.21         2.68 o                         
   7   1  19         39.49         40.67         3.31 o                         
   8   1  19          2.01          0.54         2.73 o                         
   9   1  19         53.58         54.98         5.19 o                         
 -10   2  19         26.92         25.04         4.78 o                         
  -9   2  19         75.26         79.47         7.90 o                         
  -8   2  19          1.14          2.62         2.06 o                         
  -7   2  19        226.39        263.67         9.27 o                         
  -6   2  19        176.43        177.94         8.64 o                         
  -5   2  19          2.63          1.90         3.37 o                         
  -4   2  19        263.87        239.66         8.27 o                         
  -3   2  19       1352.53       1252.97       109.58 o                         
  -2   2  19        362.32        342.12        10.70 o                         
  -1   2  19         27.29         58.00         3.38 o                         
   0   2  19        139.57        138.53         5.53 o                         
   1   2  19        155.19        159.57         5.28 o                         
   2   2  19        501.05        464.03        10.98 o                         
   3   2  19        356.26        410.93        10.76 o                         
   4   2  19         41.38         46.21         2.96 o                         
   5   2  19         50.89         56.69         5.58 o                         
   6   2  19          0.68          1.41         2.46 o                         
   7   2  19         48.65         53.70         3.49 o                         
   8   2  19         53.66         64.02         4.35 o                         
   9   2  19          9.79          6.61         3.78 o                         
 -10   3  19          3.57          7.36         3.96 o                         
  -9   3  19          8.35          5.90         4.09 o                         
  -8   3  19         72.35         72.36         5.59 o                         
  -7   3  19         16.35         25.18         2.76 o                         
  -6   3  19        474.24        474.50        17.54 o                         
  -5   3  19        338.37        325.38        10.96 o                         
  -4   3  19         27.88         26.42         2.60 o                         
  -3   3  19        636.99        624.30        22.23 o                         
  -2   3  19        116.08        111.82         4.50 o                         
  -1   3  19         88.57         92.52         4.23 o                         
   0   3  19        507.57        494.27        13.97 o                         
   1   3  19        158.87        154.16         5.73 o                         
   2   3  19        167.09        151.22         5.75 o                         
   3   3  19         65.01         59.24         3.36 o                         
   4   3  19        489.83        507.75        13.47 o                         
   5   3  19         16.25         14.01         2.45 o                         
   6   3  19         11.98         17.11         3.21 o                         
   7   3  19          0.94          0.53         3.25 o                         
   8   3  19         22.17         22.26         3.31 o                         
   9   3  19         65.64         55.90         4.19 o                         
  -9   4  19         86.58         58.20        15.39 o                         
  -8   4  19         68.81         72.91         5.76 o                         
  -7   4  19         62.71         51.48         8.41 o                         
  -6   4  19         52.56         47.94         3.48 o                         
  -5   4  19         85.46         99.89         5.39 o                         
  -4   4  19        736.01        735.51        20.24 o                         
  -3   4  19        288.49        263.88         9.82 o                         
  -2   4  19         41.91         42.55         3.65 o                         
  -1   4  19          3.57          4.86         2.17 o                         
   0   4  19        106.68         92.01         5.31 o                         
   1   4  19        657.39        653.66        18.24 o                         
   2   4  19          3.52          2.03         3.90 o                         
   3   4  19        615.56        639.00        20.39 o                         
   4   4  19        160.21        157.95         9.11 o                         
   5   4  19         60.73         47.70         3.21 o                         
   6   4  19        118.81        120.57         6.93 o                         
   7   4  19         25.69         25.52         3.97 o                         
   8   4  19        169.96        156.21        11.72 o                         
  -9   5  19          2.54          6.69         3.37 o                         
  -8   5  19         65.43         55.50         5.73 o                         
  -7   5  19          4.12          3.42         4.49 o                         
  -6   5  19         43.40         49.48         4.08 o                         
  -5   5  19          6.60          6.28         2.42 o                         
  -4   5  19         23.34         27.95         4.29 o                         
  -3   5  19        183.21        172.69         8.25 o                         
  -2   5  19        172.21        154.00         6.78 o                         
  -1   5  19        596.98        645.34        18.02 o                         
   0   5  19         51.13         48.74         3.88 o                         
   1   5  19        702.16        660.69        20.33 o                         
   2   5  19        107.10        112.30         7.74 o                         
   3   5  19       1029.47       1032.21        36.62 o                         
   4   5  19         79.26         72.26         9.09 o                         
   5   5  19        174.16        175.38         7.90 o                         
   6   5  19        109.03        108.88        10.90 o                         
   7   5  19         25.39         33.59         3.34 o                         
   8   5  19          4.31          1.35         2.93 o                         
  -8   6  19          1.37          0.52         3.37 o                         
  -7   6  19         33.36         42.85         5.73 o                         
  -6   6  19          4.71          3.74         7.49 o                         
  -5   6  19         27.78         36.51         5.67 o                         
  -4   6  19         47.22         39.15         3.99 o                         
  -3   6  19          6.05          0.52         2.89 o                         
  -2   6  19        256.51        255.30        11.20 o                         
  -1   6  19        658.92        659.30        24.12 o                         
   0   6  19          5.51         -1.02         2.69 o                         
   1   6  19         81.54         78.77         5.08 o                         
   2   6  19          1.54          2.54         3.01 o                         
   3   6  19         83.31        101.28         5.86 o                         
   4   6  19         12.74         11.74         3.11 o                         
   5   6  19         79.19         83.37         5.26 o                         
   6   6  19         45.28         39.79         4.13 o                         
   7   6  19          0.48          2.37         2.92 o                         
  -6   7  19          6.13          0.70         3.79 o                         
  -5   7  19         42.48         56.14        11.64 o                         
  -4   7  19         56.76         65.80         6.15 o                         
  -3   7  19         88.69         86.04        11.44 o                         
  -2   7  19          4.08          4.04         3.30 o                         
  -1   7  19         51.97         55.82         6.15 o                         
   0   7  19        291.09        281.90        14.11 o                         
   1   7  19        132.16        126.65        11.23 o                         
   2   7  19          0.09          0.25         3.29 o                         
   3   7  19         10.84         14.53         3.34 o                         
   4   7  19        151.86        146.93         6.19 o                         
   5   7  19        150.18        168.59         8.82 o                         
  -4   8  19        115.31        147.55        12.66 o                         
  -3   8  19        211.48        233.72        10.46 o                         
  -2   8  19         30.93         23.96         4.67 o                         
  -1   8  19        110.41        110.46         7.90 o                         
   0   8  19         20.27         21.60         4.09 o                         
   1   8  19        133.24        126.50         8.08 o                         
   2   8  19        190.71        184.23        10.00 o                         
   3   8  19          0.13         -2.36         3.08 o                         
 -10   0  20         57.18         39.51         5.82 o                         
  -9   0  20         34.16         41.25         4.26 o                         
  -8   0  20          2.38          1.18         2.69 o                         
  -7   0  20          1.17          3.07         2.23 o                         
  -6   0  20       1307.22       1314.36        60.15 o                         
  -5   0  20        409.62        386.10        17.06 o                         
  -4   0  20       1388.57       1232.09        73.61 o                         
  -3   0  20         43.36         43.82         7.07 o                         
  -2   0  20        569.75        570.09        24.54 o                         
  -1   0  20       1039.24        932.29       303.12 o                         
   0   0  20       1394.91        820.84       319.76 o                         
   1   0  20        633.77        647.00        38.26 o                         
   2   0  20        102.81         84.32         4.48 o                         
   3   0  20        249.88        259.31         9.98 o                         
   4   0  20       1639.19       1706.99        69.98 o                         
   5   0  20       1455.20       1337.26        56.02 o                         
   6   0  20       1879.16       2042.14       102.72 o                         
   7   0  20          0.01          3.19         3.46 o                         
   8   0  20        114.02        126.65         7.29 o                         
   9   0  20         41.46         37.72         6.38 o                         
 -10   1  20         22.71         19.45         4.09 o                         
  -9   1  20         42.30         42.13         5.20 o                         
  -8   1  20         13.27         18.59         2.16 o                         
  -7   1  20          3.97          3.75         1.87 o                         
  -6   1  20        262.09        242.89         7.33 o                         
  -5   1  20        320.74        304.14        10.08 o                         
  -4   1  20        349.83        387.96        10.80 o                         
  -3   1  20        734.99        702.00        24.47 o                         
  -2   1  20        831.09        753.45        32.49 o                         
  -1   1  20        148.88        160.51         5.94 o                         
   0   1  20          4.81         12.82         2.00 o                         
   1   1  20        882.25        846.45        35.29 o                         
   2   1  20       2897.98       3065.89       624.13 o                         
   3   1  20        199.98        186.53         5.97 o                         
   4   1  20        211.36        217.41         7.01 o                         
   5   1  20         41.22         48.67         5.12 o                         
   6   1  20         14.67         30.25         3.92 o                         
   7   1  20         11.75         15.62         2.69 o                         
   8   1  20         81.83         87.02         5.08 o                         
   9   1  20         18.44         25.47         4.32 o                         
 -10   2  20         66.38         67.21         5.88 o                         
  -9   2  20        130.78        144.46         9.26 o                         
  -8   2  20         56.19         66.60         5.06 o                         
  -7   2  20        461.55        469.84        15.00 o                         
  -6   2  20          0.05          1.77         2.26 o                         
  -5   2  20        100.83         81.90         8.82 o                         
  -4   2  20        234.76        206.40         7.79 o                         
  -3   2  20        189.77        175.37         6.23 o                         
  -2   2  20        785.93        709.94        21.51 o                         
  -1   2  20        537.67        558.82        17.14 o                         
   0   2  20          4.95         11.00         2.63 o                         
   1   2  20          2.16          4.65         1.97 o                         
   2   2  20       1044.06        941.70        28.10 o                         
   3   2  20        261.63        236.69         6.42 o                         
   4   2  20        137.87        146.18         5.80 o                         
   5   2  20        263.38        278.89         8.28 o                         
   6   2  20          3.75          7.72         2.71 o                         
   7   2  20         49.69         46.14         4.28 o                         
   8   2  20          4.97          2.42         2.83 o                         
   9   2  20        294.58        286.81        14.74 o                         
 -10   3  20         42.73         29.88         4.37 o                         
  -9   3  20         30.51         27.23         4.85 o                         
  -8   3  20        565.65        608.57        31.11 o                         
  -7   3  20         53.65         42.05         3.25 o                         
  -6   3  20          8.93          4.67         2.33 o                         
  -5   3  20          4.32          2.93         2.35 o                         
  -4   3  20         30.23         28.96         2.73 o                         
  -3   3  20        128.90        119.43         5.39 o                         
  -2   3  20        172.82        168.75         5.97 o                         
  -1   3  20          2.73          5.26         2.01 o                         
   0   3  20       2598.89       2552.97       389.05 o                         
   1   3  20         31.40         35.47         3.65 o                         
   2   3  20        346.74        332.39         9.23 o                         
   3   3  20         79.47         91.40         4.45 o                         
   4   3  20         13.07         12.86         2.35 o                         
   5   3  20        162.33        160.55         5.85 o                         
   6   3  20         39.88         41.84         3.48 o                         
   7   3  20        465.99        503.99        17.05 o                         
   8   3  20        193.72        181.07         7.41 o                         
   9   3  20         23.24         22.47         4.90 o                         
  -9   4  20        131.33        120.06         8.35 o                         
  -8   4  20         22.80         21.65         3.89 o                         
  -7   4  20         12.97         10.64         4.07 o                         
  -6   4  20         13.66         15.13         2.58 o                         
  -5   4  20         29.36         42.49         3.28 o                         
  -4   4  20        143.08        146.74         6.39 o                         
  -3   4  20        409.70        399.29        11.73 o                         
  -2   4  20         33.16         27.80         2.77 o                         
  -1   4  20         48.55         50.00         4.02 o                         
   0   4  20        569.41        582.61        16.42 o                         
   1   4  20         65.72         65.40         3.80 o                         
   2   4  20       1675.48       1581.79        96.07 o                         
   3   4  20          5.36          2.55         2.58 o                         
   4   4  20         41.20         43.04         3.49 o                         
   5   4  20        197.55        207.61         6.96 o                         
   6   4  20          9.32         13.26         3.49 o                         
   7   4  20          2.09          1.10         2.99 o                         
   8   4  20         13.49         11.16         3.19 o                         
  -8   5  20         11.08          9.56         4.12 o                         
  -7   5  20          0.48         -0.73         4.26 o                         
  -6   5  20        131.03        146.92         7.48 o                         
  -5   5  20          2.70          2.26         2.28 o                         
  -4   5  20          1.45          2.88         2.30 o                         
  -3   5  20         74.60         67.50         4.51 o                         
  -2   5  20         20.03         13.98         2.92 o                         
  -1   5  20        149.08        142.12         6.53 o                         
   0   5  20         32.22         19.22         3.99 o                         
   1   5  20         28.35         16.10         3.00 o                         
   2   5  20          9.01          5.83         3.23 o                         
   3   5  20         49.53         49.91         5.98 o                         
   4   5  20          7.59          7.29         3.42 o                         
   5   5  20         26.34         21.95         3.16 o                         
   6   5  20         36.19         32.43         4.52 o                         
   7   5  20          0.00          2.16         2.41 o                         
  -7   6  20         34.76         42.79         5.49 o                         
  -6   6  20         11.12         19.96         7.90 o                         
  -5   6  20          7.26          6.44         3.07 o                         
  -4   6  20         60.43         55.91         4.76 o                         
  -3   6  20         21.32         21.06         6.73 o                         
  -2   6  20        113.26        110.83         6.86 o                         
  -1   6  20       1306.71       1265.82        44.07 o                         
   0   6  20        150.81        161.06         8.45 o                         
   1   6  20          6.01          2.58         3.21 o                         
   2   6  20         30.92         31.89         3.75 o                         
   3   6  20        301.24        293.04        10.95 o                         
   4   6  20        134.63        138.85         6.00 o                         
   5   6  20          0.05          0.39         2.41 o                         
   6   6  20         56.32         67.24         4.33 o                         
  -6   7  20         18.25         27.22         6.03 o                         
  -5   7  20         18.01         19.96         8.73 o                         
  -4   7  20          0.41          1.08         3.37 o                         
  -3   7  20         48.02         44.87         4.91 o                         
  -2   7  20         63.85         58.88         6.04 o                         
  -1   7  20        109.42        103.37        10.63 o                         
   0   7  20         73.85         59.14         9.77 o                         
   1   7  20        180.80        179.38        10.28 o                         
   2   7  20         20.13         32.95         4.90 o                         
   3   7  20          7.18          3.83         2.94 o                         
   4   7  20         46.81         56.15         6.67 o                         
   5   7  20         42.29         42.82         4.68 o                         
  -4   8  20          4.45          2.91         8.32 o                         
  -3   8  20         65.91         73.18         9.22 o                         
  -2   8  20          0.26          6.18         3.03 o                         
  -1   8  20          1.00          2.50         3.23 o                         
   0   8  20          0.99          3.95         3.23 o                         
   1   8  20          1.79          0.30         3.08 o                         
   2   8  20         78.10         58.10         4.70 o                         
 -10   1  21         23.86         22.93         3.90 o                         
  -9   1  21         17.54         12.16         3.49 o                         
  -8   1  21         22.14         34.67         5.28 o                         
  -7   1  21         36.76         22.32         2.32 o                         
  -6   1  21         65.82         61.16         3.78 o                         
  -5   1  21         15.81         17.52         2.24 o                         
  -4   1  21        390.62        396.38        11.21 o                         
  -3   1  21         10.24          9.76         1.63 o                         
  -2   1  21        308.22        328.78        10.68 o                         
  -1   1  21         14.85         11.59         2.34 o                         
   0   1  21       2083.30       2267.53       327.19 o                         
   1   1  21       3114.73       2627.31       396.69 o                         
   2   1  21        265.65        261.01         7.87 o                         
   3   1  21        209.00        193.51         6.98 o                         
   4   1  21         54.84         72.12         5.84 o                         
   5   1  21          0.14          0.54         2.30 o                         
   6   1  21         13.49          4.09         2.52 o                         
   7   1  21         66.15         66.40         5.27 o                         
   8   1  21        137.21        124.45         5.86 o                         
   9   1  21         22.24         13.59         4.00 o                         
 -10   2  21         41.14         43.61         5.14 o                         
  -9   2  21         75.98         75.42         6.32 o                         
  -8   2  21          1.55          1.91         2.06 o                         
  -7   2  21         42.90         48.45         7.56 o                         
  -6   2  21        123.72        107.12         9.45 o                         
  -5   2  21          8.78         11.78         2.53 o                         
  -4   2  21        199.72        220.42         7.89 o                         
  -3   2  21          4.84          3.97         1.84 o                         
  -2   2  21        662.76        656.40        23.28 o                         
  -1   2  21       1715.26       1696.98        99.81 o                         
   0   2  21         82.20         72.11         3.99 o                         
   1   2  21       1209.20       1297.93        54.38 o                         
   2   2  21       1838.93       1761.83        59.06 o                         
   3   2  21        256.68        224.39         6.82 o                         
   4   2  21         61.08         73.86         3.71 o                         
   5   2  21         99.42        114.16         5.52 o                         
   6   2  21        253.29        271.47        10.30 o                         
   7   2  21         11.50          9.38         3.10 o                         
   8   2  21         98.53         98.26         6.78 o                         
   9   2  21         16.25         11.30         3.65 o                         
 -10   3  21         38.68         36.57         4.49 o                         
  -9   3  21         12.08          9.51         3.99 o                         
  -8   3  21          3.07          7.22         3.66 o                         
  -7   3  21          2.88          6.74         3.12 o                         
  -6   3  21         35.32         34.88         5.67 o                         
  -5   3  21         38.28         37.51         4.49 o                         
  -4   3  21        938.84        938.17        26.89 o                         
  -3   3  21         24.64         23.73         2.69 o                         
  -2   3  21         94.47         99.74         4.43 o                         
  -1   3  21         99.62         93.80         4.35 o                         
   0   3  21         32.25         34.61         4.42 o                         
   1   3  21        443.84        435.56        12.72 o                         
   2   3  21        358.49        373.96        11.16 o                         
   3   3  21          0.31          1.30         2.05 o                         
   4   3  21          6.27         10.10         2.35 o                         
   5   3  21          2.56          4.35         2.18 o                         
   6   3  21         61.73         63.59         4.07 o                         
   7   3  21          0.48          0.88         2.99 o                         
   8   3  21          6.38          4.81         2.74 o                         
  -9   4  21        215.36        218.70        16.22 o                         
  -8   4  21         52.08         55.42         4.93 o                         
  -7   4  21          9.09          5.71         3.83 o                         
  -6   4  21         65.78         62.74         4.22 o                         
  -5   4  21        220.59        210.03         8.14 o                         
  -4   4  21         25.23         26.51         2.62 o                         
  -3   4  21         82.85         82.34         8.93 o                         
  -2   4  21         18.71         18.06         2.52 o                         
  -1   4  21       1633.63       1558.20        64.84 o                         
   0   4  21          0.28         -2.09         2.09 o                         
   1   4  21         62.60         75.43         6.42 o                         
   2   4  21        205.15        211.33        14.33 o                         
   3   4  21         51.74         67.23         4.15 o                         
   4   4  21        129.38        121.95         9.57 o                         
   5   4  21         30.89         27.47         3.20 o                         
   6   4  21        130.71        142.28         8.43 o                         
   7   4  21         14.65          9.39         3.86 o                         
   8   4  21          0.38         -2.56         2.64 o                         
  -8   5  21          2.56         -3.12         3.53 o                         
  -7   5  21         16.35         10.71         4.68 o                         
  -6   5  21         23.07         22.86         3.05 o                         
  -5   5  21         29.27         32.56         3.61 o                         
  -4   5  21         67.61         54.47         4.08 o                         
  -3   5  21       1048.28       1079.80        32.67 o                         
  -2   5  21         62.45         68.41         5.10 o                         
  -1   5  21        487.89        428.87        20.45 o                         
   0   5  21          3.74         -0.47         2.80 o                         
   1   5  21        481.14        507.04        14.92 o                         
   2   5  21        304.40        293.53        11.15 o                         
   3   5  21         15.58         14.75         3.17 o                         
   4   5  21         51.39         56.63         4.34 o                         
   5   5  21          1.31          0.31         2.61 o                         
   6   5  21         38.16         36.32         3.58 o                         
   7   5  21          1.48          5.58         3.18 o                         
  -7   6  21         41.02         47.65         5.79 o                         
  -6   6  21         39.05         33.69         8.32 o                         
  -5   6  21        160.19        169.28        12.89 o                         
  -4   6  21         47.77         37.37         3.65 o                         
  -3   6  21        102.93        107.64         6.55 o                         
  -2   6  21          1.14         -0.52         3.19 o                         
  -1   6  21         15.78         19.12         3.95 o                         
   0   6  21         19.70         19.58         4.32 o                         
   1   6  21         33.04         36.34         4.32 o                         
   2   6  21         54.66         56.32         4.72 o                         
   3   6  21          5.52          5.86         3.03 o                         
   4   6  21         16.92         13.08         2.96 o                         
   5   6  21         64.83         60.93         5.05 o                         
   6   6  21          0.17          3.88         2.92 o                         
  -6   7  21         86.88         90.98        15.18 o                         
  -5   7  21         54.63         79.85        11.64 o                         
  -4   7  21         90.66         94.87         5.71 o                         
  -3   7  21          0.10          0.76         3.22 o                         
  -2   7  21        139.49        148.92         8.10 o                         
  -1   7  21         10.50          4.51         3.18 o                         
   0   7  21        279.11        276.46        14.76 o                         
   1   7  21          6.55          6.45         3.53 o                         
   2   7  21         20.60         24.75         3.75 o                         
   3   7  21        226.80        236.21        10.17 o                         
   4   7  21        131.33        139.88         7.00 o                         
  -3   8  21          6.69         11.80         3.69 o                         
  -2   8  21         24.16         30.11         6.45 o                         
  -1   8  21          0.10          3.53         4.78 o                         
   0   8  21         78.88         64.41         5.14 o                         
   1   8  21        110.16        110.19         7.20 o                         
   2   8  21        123.86        137.48         8.22 o                         
  -9   0  22          0.78          4.78         4.37 o                         
  -8   0  22        438.44        470.12        20.88 o                         
  -7   0  22        239.81        196.81         8.32 o                         
  -6   0  22          6.72          2.81         2.74 o                         
  -5   0  22        884.17        964.73        56.97 o                         
  -4   0  22         88.67         93.77         8.73 o                         
  -3   0  22          3.76          1.51         2.69 o                         
  -2   0  22        197.84        186.11         9.65 o                         
  -1   0  22       4402.02       3369.84       494.84 o                         
   0   0  22         95.72         86.64         6.03 o                         
   1   0  22       1906.72       1854.60       589.66 o                         
   2   0  22        408.13        434.97        19.38 o                         
   3   0  22          0.65          2.04         2.23 o                         
   4   0  22        150.48        167.50        13.45 o                         
   5   0  22         63.31         54.82         7.90 o                         
   6   0  22        455.64        504.95        19.56 o                         
   7   0  22        103.86        118.45         8.61 o                         
   8   0  22         43.87         32.71         6.15 o                         
   9   0  22         17.07          9.88         5.29 o                         
 -10   1  22          5.92          4.34         3.30 o                         
  -9   1  22          3.72          3.49         3.33 o                         
  -8   1  22          0.24         -2.18         2.18 o                         
  -7   1  22         48.15         47.71         3.32 o                         
  -6   1  22        178.19        220.43         7.55 o                         
  -5   1  22         36.91         32.55         2.86 o                         
  -4   1  22         89.02         99.47         5.40 o                         
  -3   1  22        365.52        369.80        11.98 o                         
  -2   1  22         29.09         23.56         2.52 o                         
  -1   1  22        569.94        579.88        17.77 o                         
   0   1  22         21.02         23.45         2.49 o                         
   1   1  22       1304.15       1325.24        77.35 o                         
   2   1  22          6.56         12.06         2.36 o                         
   3   1  22          0.03         -0.56         1.55 o                         
   4   1  22         69.78         88.54         3.92 o                         
   5   1  22        171.28        160.27         6.44 o                         
   6   1  22          1.25          2.50         2.53 o                         
   7   1  22          2.90          4.99         2.43 o                         
   8   1  22          7.77          4.56         2.73 o                         
   9   1  22         45.02         52.02         4.65 o                         
 -10   2  22         51.00         44.34         4.79 o                         
  -9   2  22          0.04          0.19         3.79 o                         
  -8   2  22         16.19         15.94         2.42 o                         
  -7   2  22        136.30        156.62         6.59 o                         
  -6   2  22         13.73          7.51         3.43 o                         
  -5   2  22         32.31         35.79         3.79 o                         
  -4   2  22       1098.03       1128.19        47.91 o                         
  -3   2  22        661.39        681.79        18.62 o                         
  -2   2  22         11.66          7.69         2.20 o                         
  -1   2  22        418.71        414.52        11.92 o                         
   0   2  22       1619.22       1620.88        96.07 o                         
   1   2  22          4.71          8.56         2.23 o                         
   2   2  22        555.93        562.90        15.88 o                         
   3   2  22        433.22        442.41        11.72 o                         
   4   2  22          0.17         -1.92         1.92 o                         
   5   2  22          0.70         -0.59         2.44 o                         
   6   2  22          5.19          2.78         2.54 o                         
   7   2  22         77.41         91.37         5.22 o                         
   8   2  22         25.13         25.43         3.29 o                         
  -9   3  22         35.88         37.81         5.14 o                         
  -8   3  22         15.54          7.18         3.40 o                         
  -7   3  22         35.75         27.13         2.88 o                         
  -6   3  22        214.66        208.68         9.21 o                         
  -5   3  22         18.67         31.08         3.52 o                         
  -4   3  22        442.41        427.69        13.50 o                         
  -3   3  22        309.93        287.26        10.03 o                         
  -2   3  22       1176.61       1197.96        35.70 o                         
  -1   3  22        243.00        261.78         9.60 o                         
   0   3  22         17.27         21.54         2.44 o                         
   1   3  22        120.55        128.37         5.41 o                         
   2   3  22        565.98        544.39        15.58 o                         
   3   3  22        488.27        500.29        14.51 o                         
   4   3  22          0.30         -2.05         2.05 o                         
   5   3  22        397.71        443.96        14.58 o                         
   6   3  22         85.67         75.79         4.44 o                         
   7   3  22         81.49        107.83         6.46 o                         
   8   3  22          5.16          6.38         2.70 o                         
  -9   4  22          5.14          4.57         4.99 o                         
  -8   4  22        144.09        139.69         7.60 o                         
  -7   4  22         74.46         63.08         6.24 o                         
  -6   4  22         11.71         10.05         2.53 o                         
  -5   4  22          2.12          3.13         2.36 o                         
  -4   4  22         32.80         32.74         3.54 o                         
  -3   4  22          3.90          4.79         2.22 o                         
  -2   4  22         13.50         13.50         4.92 o                         
  -1   4  22          2.40          0.31         2.24 o                         
   0   4  22        587.39        533.64        15.38 o                         
   1   4  22        126.98        135.03         5.79 o                         
   2   4  22        276.56        252.87         9.74 o                         
   3   4  22        128.75        122.97         6.25 o                         
   4   4  22        138.59        141.91         6.05 o                         
   5   4  22        189.41        192.25         7.30 o                         
   6   4  22         18.14         19.59         4.10 o                         
   7   4  22         26.58         24.55         3.74 o                         
  -8   5  22         18.69         19.69         4.12 o                         
  -7   5  22          3.61          1.87         4.41 o                         
  -6   5  22         43.15         37.97         4.37 o                         
  -5   5  22         56.96         43.43         4.07 o                         
  -4   5  22         61.51         65.55         6.98 o                         
  -3   5  22        656.07        672.30        21.10 o                         
  -2   5  22         90.93         83.36         9.54 o                         
  -1   5  22         33.53         30.30         3.40 o                         
   0   5  22        640.41        604.84        28.80 o                         
   1   5  22        136.41        149.62         7.86 o                         
   2   5  22         63.54         70.58         5.50 o                         
   3   5  22        121.05         93.06         6.42 o                         
   4   5  22         45.14         43.26         4.54 o                         
   5   5  22         12.27         11.61         5.23 o                         
   6   5  22          0.77         -0.90         3.08 o                         
   7   5  22          5.04          3.90         3.79 o                         
  -7   6  22         18.18         22.29         4.29 o                         
  -6   6  22         65.36         49.07         8.73 o                         
  -5   6  22        104.96        102.68         7.23 o                         
  -4   6  22          2.77          2.85         2.67 o                         
  -3   6  22         68.46         59.59         6.79 o                         
  -2   6  22         15.00         10.52         3.53 o                         
  -1   6  22        135.48        134.06         7.69 o                         
   0   6  22         17.41         14.12         4.42 o                         
   1   6  22        427.70        430.70        16.63 o                         
   2   6  22          5.75          4.67         4.29 o                         
   3   6  22         42.16         44.27         4.62 o                         
   4   6  22          1.18         -0.36         2.46 o                         
   5   6  22         14.99         10.18         3.38 o                         
  -5   7  22         44.46         61.96        11.23 o                         
  -4   7  22         34.62         44.58         7.76 o                         
  -3   7  22         14.79         11.65         4.51 o                         
  -2   7  22          4.77          2.02         2.90 o                         
  -1   7  22        102.96         86.81        13.75 o                         
   0   7  22         79.14         66.16         5.56 o                         
   1   7  22          3.12          0.00         4.57 o                         
   2   7  22          2.79          0.32         3.08 o                         
   3   7  22         99.15        110.98         6.42 o                         
   4   7  22          1.19          0.05         3.52 o                         
  -2   8  22          0.01         -0.59         2.99 o                         
  -1   8  22         12.72         17.94         3.60 o                         
   0   8  22         98.84        108.35         7.04 o                         
   1   8  22          6.24          3.33         4.16 o                         
 -10   1  23          2.89          6.65         5.41 o                         
  -9   1  23          1.77         -0.06         2.90 o                         
  -8   1  23         73.51         71.15         5.56 o                         
  -7   1  23          0.24          1.51         2.28 o                         
  -6   1  23        450.00        456.19        15.64 o                         
  -5   1  23        720.93        700.68        29.85 o                         
  -4   1  23          1.04          1.35         2.28 o                         
  -3   1  23         40.70         40.17         2.75 o                         
  -2   1  23       1955.18       1248.71       529.36 o                         
  -1   1  23        328.01        308.66        14.61 o                         
   0   1  23        649.77        663.27        20.26 o                         
   1   1  23        542.62        583.73        18.03 o                         
   2   1  23         81.75         83.34         4.41 o                         
   3   1  23        662.01        623.49        19.16 o                         
   4   1  23         97.23         92.23         4.95 o                         
   5   1  23        252.35        251.89         8.61 o                         
   6   1  23        123.14        111.27         5.14 o                         
   7   1  23          0.19          1.53         2.36 o                         
   8   1  23          4.54         -0.56         2.53 o                         
 -10   2  23         51.10         54.48         7.90 o                         
  -9   2  23          4.60          0.58         3.60 o                         
  -8   2  23         55.47         59.61         4.14 o                         
  -7   2  23         17.58         12.92         2.42 o                         
  -6   2  23          1.19         -2.26         2.26 o                         
  -5   2  23        127.73        119.29        11.60 o                         
  -4   2  23       1451.96       1343.10        56.58 o                         
  -3   2  23        108.67        100.78         4.60 o                         
  -2   2  23         70.00         75.39         4.26 o                         
  -1   2  23         14.54         17.19         2.37 o                         
   0   2  23       1008.26        967.51        29.26 o                         
   1   2  23        811.32        770.03        21.11 o                         
   2   2  23        131.55        132.24         6.45 o                         
   3   2  23        201.31        217.97         8.66 o                         
   4   2  23         12.46          9.11         2.20 o                         
   5   2  23         10.67          6.67         2.64 o                         
   6   2  23          2.95         -0.43         2.48 o                         
   7   2  23        184.07        174.08         7.31 o                         
   8   2  23         22.43         21.99         3.69 o                         
  -9   3  23          6.34         11.03         3.96 o                         
  -8   3  23         64.86         65.50         8.19 o                         
  -7   3  23         17.42         14.52         2.56 o                         
  -6   3  23         31.93         33.65         3.54 o                         
  -5   3  23          0.30          5.23         2.61 o                         
  -4   3  23         97.15        116.09         5.69 o                         
  -3   3  23        138.38        119.22         5.71 o                         
  -2   3  23         28.66         28.62         2.79 o                         
  -1   3  23         31.74         35.41         3.19 o                         
   0   3  23         14.26         12.21         2.44 o                         
   1   3  23          9.80          9.31         2.37 o                         
   2   3  23        252.47        271.29        11.70 o                         
   3   3  23         15.19         24.65         3.96 o                         
   4   3  23         39.89         42.02         3.84 o                         
   5   3  23         97.16         98.46         5.16 o                         
   6   3  23          4.23          1.75         2.44 o                         
   7   3  23          2.68          2.03         3.29 o                         
   8   3  23         22.61         24.32         3.98 o                         
  -8   4  23         18.88         17.58         3.80 o                         
  -7   4  23          0.29          0.71         3.44 o                         
  -6   4  23        162.54        160.83         6.95 o                         
  -5   4  23        354.41        345.49        11.92 o                         
  -4   4  23        137.34        138.78         7.12 o                         
  -3   4  23        357.10        343.65        10.51 o                         
  -2   4  23       1023.27       1019.68        30.71 o                         
  -1   4  23        574.92        518.55        14.89 o                         
   0   4  23         44.95         53.68         3.98 o                         
   1   4  23        261.94        246.36         8.33 o                         
   2   4  23        122.00        120.05         7.56 o                         
   3   4  23         30.41         25.40         3.49 o                         
   4   4  23          1.02         -0.12         2.83 o                         
   5   4  23        101.32        100.01         7.25 o                         
   6   4  23         18.53         18.34         5.41 o                         
   7   4  23         65.30         55.47         7.00 o                         
  -8   5  23         19.60         17.47         4.12 o                         
  -7   5  23         89.33         59.88         8.73 o                         
  -6   5  23          1.06          0.87         2.34 o                         
  -5   5  23          1.10         -0.55         2.71 o                         
  -4   5  23         17.04         12.95         2.55 o                         
  -3   5  23         72.93         85.62         4.99 o                         
  -2   5  23        140.94        125.96         8.60 o                         
  -1   5  23        194.85        213.61         8.43 o                         
   0   5  23        762.12        751.92        23.37 o                         
   1   5  23        196.76        181.85         7.91 o                         
   2   5  23          2.45          4.12         3.16 o                         
   3   5  23         10.34          9.66         3.68 o                         
   4   5  23        112.66        118.25         8.79 o                         
   5   5  23         48.35         35.58         5.92 o                         
   6   5  23          6.25          7.98         3.12 o                         
  -6   6  23          9.45          5.82         6.65 o                         
  -5   6  23         53.35         53.96         8.73 o                         
  -4   6  23        122.31        119.89         9.19 o                         
  -3   6  23         10.22          8.64         3.00 o                         
  -2   6  23        263.24        250.90        11.10 o                         
  -1   6  23          2.31          2.77         3.45 o                         
   0   6  23        286.74        264.73        11.69 o                         
   1   6  23        253.42        240.58        13.00 o                         
   2   6  23        267.81        276.94        11.54 o                         
   3   6  23          7.97          8.60         3.21 o                         
   4   6  23         11.88         10.04         2.62 o                         
   5   6  23         20.42         24.26         5.72 o                         
  -5   7  23         37.41         64.04        10.40 o                         
  -4   7  23          0.33          4.29         3.04 o                         
  -3   7  23         10.31         11.30         3.32 o                         
  -2   7  23        201.50        193.05         9.31 o                         
  -1   7  23        115.28        130.04        15.55 o                         
   0   7  23         37.48         35.47         4.38 o                         
   1   7  23        100.61         82.76         5.98 o                         
   2   7  23         72.34         88.59         6.39 o                         
   3   7  23        122.84        111.88         6.26 o                         
  -9   0  24         27.10         44.08         5.82 o                         
  -8   0  24         97.39        100.64         9.56 o                         
  -7   0  24        482.04        439.78        16.00 o                         
  -6   0  24         52.36         67.26         5.15 o                         
  -5   0  24          1.62          8.53         2.94 o                         
  -4   0  24         34.95         40.16         4.69 o                         
  -3   0  24        177.32        152.26        12.68 o                         
  -2   0  24       1713.39        805.03       402.52 o                         
  -1   0  24        668.23        613.56        26.74 o                         
   0   0  24        514.86        521.48        22.91 o                         
   1   0  24         10.21          6.54         3.08 o                         
   2   0  24       1359.87       1300.32        54.25 o                         
   3   0  24        324.48        301.11        14.97 o                         
   4   0  24         11.71         12.06         5.82 o                         
   5   0  24        356.85        368.05        15.11 o                         
   6   0  24         16.92         22.11         3.86 o                         
   7   0  24         78.01         96.24         8.77 o                         
   8   0  24         11.65          6.24         9.56 o                         
  -9   1  24          1.50         -0.42         2.94 o                         
  -8   1  24         16.54         15.30         2.86 o                         
  -7   1  24          6.45          5.27         2.24 o                         
  -6   1  24          7.95          6.72         2.47 o                         
  -5   1  24         66.21         73.00        13.10 o                         
  -4   1  24        277.58        256.18        10.35 o                         
  -3   1  24        114.96        107.76         4.90 o                         
  -2   1  24         54.64         48.78         3.36 o                         
  -1   1  24        867.57        868.88        30.32 o                         
   0   1  24       2794.08       2715.82       432.95 o                         
   1   1  24         12.65         11.25         2.39 o                         
   2   1  24        199.39        199.52         7.49 o                         
   3   1  24        300.54        277.21         9.56 o                         
   4   1  24        161.20        164.83         7.56 o                         
   5   1  24          6.38          4.45         3.03 o                         
   6   1  24          1.86          3.12         2.40 o                         
   7   1  24        294.89        301.10        13.70 o                         
   8   1  24          2.38          1.80         3.89 o                         
  -9   2  24         64.18         48.33        15.18 o                         
  -8   2  24          2.45          3.18         2.76 o                         
  -7   2  24         26.61         29.78         5.06 o                         
  -6   2  24          0.76          2.47         2.37 o                         
  -5   2  24        297.20        277.62        12.84 o                         
  -4   2  24         80.40         88.08         8.43 o                         
  -3   2  24         24.55         25.62         2.84 o                         
  -2   2  24        396.35        405.97        13.18 o                         
  -1   2  24         42.88         41.13         2.99 o                         
   0   2  24        425.04        442.28        12.91 o                         
   1   2  24        145.63        135.96         5.61 o                         
   2   2  24         40.27         41.92         3.14 o                         
   3   2  24        177.92        177.89         7.62 o                         
   4   2  24        103.56        109.54         5.88 o                         
   5   2  24         28.12         27.31         3.98 o                         
   6   2  24        147.26        169.86        14.75 o                         
   7   2  24          3.06          1.36         3.98 o                         
   8   2  24         42.86         42.77         4.43 o                         
  -9   3  24          0.92          1.81         3.30 o                         
  -8   3  24          8.78          9.58         3.26 o                         
  -7   3  24          5.18          4.40         1.99 o                         
  -6   3  24        133.28        130.48         6.80 o                         
  -5   3  24          6.18          3.17         2.60 o                         
  -4   3  24        311.04        259.25         9.33 o                         
  -3   3  24        863.70        897.73        27.12 o                         
  -2   3  24       1551.49       1512.59        44.75 o                         
  -1   3  24        527.67        502.95        16.09 o                         
   0   3  24         67.01         66.28         3.74 o                         
   1   3  24          9.74          3.59         2.29 o                         
   2   3  24         72.00         60.19         4.33 o                         
   3   3  24        185.13        169.26         7.57 o                         
   4   3  24         30.09         29.30         3.54 o                         
   5   3  24        149.30        160.85         8.94 o                         
   6   3  24        263.88        276.59        12.16 o                         
   7   3  24         74.34         60.10        12.11 o                         
  -8   4  24        134.55        134.39         7.12 o                         
  -7   4  24          1.62          1.19         3.50 o                         
  -6   4  24         43.89         39.25         4.62 o                         
  -5   4  24          0.10         -2.21         2.21 o                         
  -4   4  24          4.75          2.84         2.17 o                         
  -3   4  24         89.89         87.97         4.80 o                         
  -2   4  24          0.00         -0.52         2.47 o                         
  -1   4  24        222.37        245.54         8.28 o                         
   0   4  24        117.69        109.85         5.68 o                         
   1   4  24         27.26         21.51         3.30 o                         
   2   4  24         12.89         10.47         3.19 o                         
   3   4  24         19.75         24.68         3.45 o                         
   4   4  24        196.71        211.95         9.95 o                         
   5   4  24          0.06         -1.22         4.91 o                         
   6   4  24         13.19          8.10         4.75 o                         
   7   4  24         19.75         20.32         4.23 o                         
  -7   5  24         91.22        111.40         8.17 o                         
  -6   5  24         23.22         26.58         3.41 o                         
  -5   5  24         40.36         42.27         4.75 o                         
  -4   5  24         11.55         12.48         2.78 o                         
  -3   5  24         19.95         25.07         4.86 o                         
  -2   5  24          0.44          2.53         2.44 o                         
  -1   5  24        218.17        229.32        11.58 o                         
   0   5  24        524.71        541.44        28.57 o                         
   1   5  24        118.62        130.86         6.58 o                         
   2   5  24          0.13         -0.88         2.50 o                         
   3   5  24         56.64         66.58         5.47 o                         
   4   5  24         57.96         71.46         5.46 o                         
   5   5  24          0.08         -1.02         2.98 o                         
   6   5  24          1.50         -0.42         3.00 o                         
  -6   6  24          0.80          2.08         6.65 o                         
  -5   6  24        134.42        174.09         9.92 o                         
  -4   6  24          0.87          2.39         6.54 o                         
  -3   6  24        329.10        335.21        13.53 o                         
  -2   6  24        201.39        183.72         9.43 o                         
  -1   6  24        143.95        164.18         8.49 o                         
   0   6  24          8.38          5.89         3.27 o                         
   1   6  24          3.66          0.50         2.87 o                         
   2   6  24         39.23         34.23         4.09 o                         
   3   6  24          4.39          0.56         2.80 o                         
   4   6  24        124.96        120.45         6.37 o                         
   5   6  24        147.84        170.15        13.52 o                         
  -4   7  24          1.40          2.44         3.09 o                         
  -3   7  24          0.10         -2.36         2.78 o                         
  -2   7  24         42.95         47.70         4.74 o                         
  -1   7  24         65.34         78.28         7.86 o                         
   0   7  24        111.08        111.45         9.98 o                         
   1   7  24         22.59         14.71         5.20 o                         
   2   7  24         38.49         34.16         5.41 o                         
   3   7  24         67.28         74.27         5.39 o                         
  -8   1  25          0.27          2.19         2.45 o                         
  -7   1  25         91.94         70.64         7.26 o                         
  -6   1  25        160.07        154.85         6.31 o                         
  -5   1  25          2.68         -1.16         2.69 o                         
  -4   1  25        456.30        430.29        16.13 o                         
  -3   1  25        578.38        540.56        15.16 o                         
  -2   1  25        680.78        721.72        22.13 o                         
  -1   1  25       2175.69        566.05       339.37 o                         
   0   1  25        569.98        589.03        18.28 o                         
   1   1  25         78.17         77.99         4.56 o                         
   2   1  25        278.13        284.85         9.84 o                         
   3   1  25          0.73          0.66         2.08 o                         
   4   1  25         45.50         43.87         5.46 o                         
   5   1  25          4.70          3.25         3.81 o                         
   6   1  25         23.04         25.45         4.10 o                         
   7   1  25         44.85         44.60         3.95 o                         
   8   1  25        144.46        139.60        11.61 o                         
  -9   2  25          1.43          2.03         3.30 o                         
  -8   2  25        101.87        106.17         5.17 o                         
  -7   2  25        136.75        149.84         6.45 o                         
  -6   2  25        130.60        123.79         5.79 o                         
  -5   2  25         25.05         19.55         3.72 o                         
  -4   2  25        131.21        134.60         6.94 o                         
  -3   2  25          0.47         -0.62         2.19 o                         
  -2   2  25       1190.04       1133.54        39.37 o                         
  -1   2  25        556.91        566.78        15.98 o                         
   0   2  25         28.43         29.89         4.91 o                         
   1   2  25        252.14        249.99         8.26 o                         
   2   2  25         56.14         59.14         3.61 o                         
   3   2  25          1.02          0.29         2.71 o                         
   4   2  25        287.56        296.16        10.92 o                         
   5   2  25         45.88         45.39         5.14 o                         
   6   2  25         64.75         64.55         5.90 o                         
   7   2  25         97.74        100.17        12.14 o                         
  -9   3  25         36.42         35.94         5.41 o                         
  -8   3  25         58.73         55.62         4.97 o                         
  -7   3  25          7.32          6.89         2.21 o                         
  -6   3  25          8.55          8.22         2.65 o                         
  -5   3  25         12.42          9.01         2.71 o                         
  -4   3  25         97.20         97.94         9.79 o                         
  -3   3  25          4.05          3.71         2.46 o                         
  -2   3  25         38.01         45.19         4.77 o                         
  -1   3  25         45.64         50.87         4.80 o                         
   0   3  25        123.41        129.21         5.49 o                         
   1   3  25        389.39        388.23        13.00 o                         
   2   3  25         39.47         39.51         3.92 o                         
   3   3  25        205.08        185.48         8.04 o                         
   4   3  25          0.22         -1.08         2.62 o                         
   5   3  25          8.13          8.95         3.78 o                         
   6   3  25         43.64         38.19         4.55 o                         
   7   3  25          0.76          2.28         3.68 o                         
  -8   4  25          8.56          6.46         2.86 o                         
  -7   4  25          3.42          4.99         3.26 o                         
  -6   4  25          2.01          1.79         2.13 o                         
  -5   4  25          0.43          0.88         2.37 o                         
  -4   4  25         27.09         33.11         3.00 o                         
  -3   4  25        565.35        543.37        16.82 o                         
  -2   4  25        569.46        580.96        18.36 o                         
  -1   4  25        203.63        210.41         7.43 o                         
   0   4  25         13.89         14.78         2.84 o                         
   1   4  25         35.29         44.68         4.55 o                         
   2   4  25         24.55         25.72         3.52 o                         
   3   4  25          3.20          1.27         2.88 o                         
   4   4  25         16.16         15.93         3.36 o                         
   5   4  25        113.56        118.70         9.98 o                         
   6   4  25          8.43          4.70         4.38 o                         
  -7   5  25         43.14         51.89         5.59 o                         
  -6   5  25         10.38          9.64         4.78 o                         
  -5   5  25        163.40        169.10         9.92 o                         
  -4   5  25        285.52        294.88        10.56 o                         
  -3   5  25        101.72         81.73         4.58 o                         
  -2   5  25          9.73          6.93         2.67 o                         
  -1   5  25          0.71          2.82         2.56 o                         
   0   5  25        381.60        391.50        13.41 o                         
   1   5  25         14.05          7.44         2.95 o                         
   2   5  25         60.11         40.76         4.41 o                         
   3   5  25         80.39         98.52         6.26 o                         
   4   5  25          2.55          2.87         2.50 o                         
   5   5  25          4.94          8.35         3.44 o                         
  -6   6  25        109.12        131.26         8.99 o                         
  -5   6  25         32.69         35.32         4.09 o                         
  -4   6  25          5.40         -0.26         3.07 o                         
  -3   6  25          0.31          2.15         2.89 o                         
  -2   6  25        153.07        167.13         8.49 o                         
  -1   6  25        345.05        353.37        17.92 o                         
   0   6  25          9.22          5.85         3.02 o                         
   1   6  25        322.10        312.29        14.99 o                         
   2   6  25         95.85         71.51         4.81 o                         
   3   6  25         37.82         45.84         3.97 o                         
   4   6  25         44.13         44.03        10.60 o                         
  -3   7  25        165.42        175.71         8.33 o                         
  -2   7  25         18.41         19.92         5.28 o                         
  -1   7  25          6.02          9.83         3.08 o                         
   0   7  25         81.38         62.27         6.65 o                         
   1   7  25         85.77        100.28         8.73 o                         
   2   7  25         12.99         10.10         2.99 o                         
  -9   0  26        132.06        178.41        13.31 o                         
  -8   0  26         30.19         28.69         5.41 o                         
  -7   0  26        517.95        605.40        26.17 o                         
  -6   0  26         14.27         13.65         4.43 o                         
  -5   0  26          7.07         20.38         4.99 o                         
  -4   0  26        821.33        877.41        38.95 o                         
  -3   0  26         83.03        105.01         8.73 o                         
  -2   0  26        161.47        139.34         8.58 o                         
  -1   0  26        566.98        549.01        24.39 o                         
   0   0  26        378.58        393.15        18.20 o                         
   1   0  26         34.26         25.57         3.99 o                         
   2   0  26         16.89         20.57         3.77 o                         
   3   0  26        521.87        560.30        28.28 o                         
   4   0  26          0.51          0.42         5.41 o                         
   5   0  26         78.86         96.04        13.10 o                         
   6   0  26         16.54         15.87         5.03 o                         
   7   0  26         50.78         47.03         5.58 o                         
  -8   1  26         18.49         18.04         3.33 o                         
  -7   1  26        106.60        118.22         5.48 o                         
  -6   1  26         62.34         55.08         6.47 o                         
  -5   1  26        106.99        106.10         5.75 o                         
  -4   1  26        252.89        250.77        10.50 o                         
  -3   1  26         45.94         52.02         3.34 o                         
  -2   1  26       2456.27       2517.82       147.22 o                         
  -1   1  26         83.43         88.66         4.80 o                         
   0   1  26        767.23        741.32        22.60 o                         
   1   1  26       1028.76       1118.76        33.36 o                         
   2   1  26         11.81          9.77         2.39 o                         
   3   1  26        230.73        225.59         8.84 o                         
   4   1  26         29.26         35.53         7.00 o                         
   5   1  26          0.15          1.59         3.57 o                         
   6   1  26          1.76          1.97         3.00 o                         
   7   1  26         21.47         18.17         3.40 o                         
  -9   2  26        124.32        134.74        12.06 o                         
  -8   2  26         19.27         32.91         4.50 o                         
  -7   2  26         20.56         17.64         2.61 o                         
  -6   2  26         12.61         10.93         2.56 o                         
  -5   2  26        110.20        126.22         7.05 o                         
  -4   2  26        119.90        128.27         6.91 o                         
  -3   2  26          5.63          4.10         2.32 o                         
  -2   2  26          2.77          0.88         2.39 o                         
  -1   2  26        423.51        435.07        13.13 o                         
   0   2  26          5.85         11.77         2.45 o                         
   1   2  26        119.52        120.57         5.30 o                         
   2   2  26         21.78         20.63         3.23 o                         
   3   2  26          7.52          7.32         2.86 o                         
   4   2  26          1.33         -1.66         2.57 o                         
   5   2  26          0.67         -0.82         3.53 o                         
   6   2  26         41.44         46.12         4.27 o                         
   7   2  26         77.22         83.71         6.79 o                         
  -8   3  26         14.09         13.99         3.69 o                         
  -7   3  26          6.27          1.98         2.06 o                         
  -6   3  26        106.00        120.67         5.76 o                         
  -5   3  26         50.53         39.66         5.52 o                         
  -4   3  26         97.88         96.14        10.08 o                         
  -3   3  26        587.40        603.08        18.95 o                         
  -2   3  26         23.84         28.84         3.13 o                         
  -1   3  26         34.42         32.75         3.20 o                         
   0   3  26         12.69         11.53         2.58 o                         
   1   3  26        752.68        704.93        19.72 o                         
   2   3  26         14.84         16.48         3.17 o                         
   3   3  26         25.71         29.82         3.60 o                         
   4   3  26        205.72        214.23         8.77 o                         
   5   3  26         90.37         92.35         6.86 o                         
   6   3  26          5.51          4.69         4.99 o                         
   7   3  26          1.42          0.05         4.23 o                         
  -8   4  26         31.41         39.16         5.82 o                         
  -7   4  26          5.24          8.87         3.21 o                         
  -6   4  26          7.65          4.40         2.40 o                         
  -5   4  26        155.10        140.49         7.77 o                         
  -4   4  26          0.23          2.85         2.53 o                         
  -3   4  26         21.69         13.68         2.67 o                         
  -2   4  26         81.05         85.20         6.32 o                         
  -1   4  26        187.02        177.82         8.01 o                         
   0   4  26         79.08         67.85         5.42 o                         
   1   4  26          5.00          5.38         3.27 o                         
   2   4  26        187.75        191.18         8.26 o                         
   3   4  26         18.92         19.84         3.54 o                         
   4   4  26         46.71         55.74         4.12 o                         
   5   4  26          5.70          8.87         4.46 o                         
   6   4  26        128.90        140.69        17.05 o                         
  -7   5  26         18.71         28.31         4.49 o                         
  -6   5  26          6.84         11.47         3.99 o                         
  -5   5  26         55.63         56.60         5.29 o                         
  -4   5  26         56.30         57.67         8.94 o                         
  -3   5  26          0.45          1.25         2.31 o                         
  -2   5  26        329.55        340.89        11.86 o                         
  -1   5  26         61.72         62.10         8.10 o                         
   0   5  26        154.41        171.80        12.67 o                         
   1   5  26          0.08         -1.11         2.74 o                         
   2   5  26         23.03         23.84         5.13 o                         
   3   5  26        115.80        126.82         6.81 o                         
   4   5  26         22.66         22.29         4.32 o                         
   5   5  26         49.10         49.72         4.55 o                         
  -5   6  26          0.02         -2.69         2.69 o                         
  -4   6  26        141.35        141.38         9.07 o                         
  -3   6  26         58.08         67.21         4.75 o                         
  -2   6  26         95.92         95.74         8.80 o                         
  -1   6  26        114.47        127.52         7.21 o                         
   0   6  26         23.96         22.98         7.28 o                         
   1   6  26        186.47        159.00         9.10 o                         
   2   6  26         37.67         24.22         3.65 o                         
   3   6  26        139.14        150.93        12.93 o                         
   4   6  26         53.65         63.96         5.56 o                         
  -2   7  26         36.76         47.02        11.02 o                         
  -1   7  26         27.01         26.06         3.69 o                         
   0   7  26          6.91          7.07         2.94 o                         
   1   7  26         99.93         97.88         6.57 o                         
  -8   1  27         43.12         42.12         6.24 o                         
  -7   1  27         56.87         57.63         4.21 o                         
  -6   1  27         15.48          8.58         2.82 o                         
  -5   1  27        271.31        272.11        10.72 o                         
  -4   1  27          0.32          0.21         2.73 o                         
  -3   1  27        206.59        195.65         7.14 o                         
  -2   1  27        559.77        546.22        17.28 o                         
  -1   1  27         27.21         25.90         3.07 o                         
   0   1  27       1829.96       1512.12       885.30 o                         
   1   1  27        881.47        942.06        28.47 o                         
   2   1  27         87.70         96.29         5.12 o                         
   3   1  27        131.91        143.04         6.82 o                         
   4   1  27         45.88         51.47         5.49 o                         
   5   1  27         70.87         84.49         7.76 o                         
   6   1  27         19.69         19.96         3.59 o                         
   7   1  27          0.07          2.72         3.47 o                         
  -8   2  27         58.26         59.97         5.14 o                         
  -7   2  27         17.02         13.39         2.40 o                         
  -6   2  27          2.48          4.33         2.46 o                         
  -5   2  27        267.40        286.73        13.54 o                         
  -4   2  27        447.41        404.84        17.02 o                         
  -3   2  27         49.70         39.81         3.72 o                         
  -2   2  27        315.30        310.61        10.92 o                         
  -1   2  27        224.57        204.62         7.99 o                         
   0   2  27         12.75         15.49         2.67 o                         
   1   2  27         86.76         92.44         7.31 o                         
   2   2  27        152.81        162.28         6.42 o                         
   3   2  27          0.12          1.28         2.82 o                         
   4   2  27         11.14         12.02         4.17 o                         
   5   2  27          1.44          4.05         3.70 o                         
   6   2  27          7.23          7.93         3.18 o                         
   7   2  27        184.92        187.70        11.31 o                         
  -8   3  27          3.30         -2.68         2.90 o                         
  -7   3  27         19.24         23.61         2.53 o                         
  -6   3  27          1.32          0.27         2.29 o                         
  -5   3  27          2.52          3.51         2.58 o                         
  -4   3  27         61.28         64.88         5.20 o                         
  -3   3  27        320.85        324.72        11.22 o                         
  -2   3  27        159.55        160.55         6.95 o                         
  -1   3  27          1.70          2.33         2.44 o                         
   0   3  27          2.33          0.52         2.49 o                         
   1   3  27          1.02          0.01         2.32 o                         
   2   3  27         58.56         52.39         4.39 o                         
   3   3  27         13.54         12.27         3.16 o                         
   4   3  27        120.59        117.57         7.26 o                         
   5   3  27         12.57         18.28         4.70 o                         
   6   3  27          0.12         -0.45         4.13 o                         
  -7   4  27         56.58         76.05         6.57 o                         
  -6   4  27         13.85         10.84         2.42 o                         
  -5   4  27         13.32         18.76         3.71 o                         
  -4   4  27        340.33        336.72        13.48 o                         
  -3   4  27         37.07         38.94         4.22 o                         
  -2   4  27          5.68          4.84         2.65 o                         
  -1   4  27         37.55         28.68         3.17 o                         
   0   4  27        196.71        212.62         7.44 o                         
   1   4  27        275.13        245.57        10.80 o                         
   2   4  27          3.13          6.83         3.07 o                         
   3   4  27         30.52         39.50         3.81 o                         
   4   4  27         11.95          4.42         3.75 o                         
   5   4  27          8.77          9.96         4.71 o                         
   6   4  27         35.24         37.22         5.40 o                         
  -6   5  27          6.88          2.36         4.99 o                         
  -5   5  27         34.38         48.99         9.56 o                         
  -4   5  27         65.46         48.46        10.40 o                         
  -3   5  27         15.94         13.71         2.88 o                         
  -2   5  27        226.85        255.98         9.52 o                         
  -1   5  27        156.44        152.65         7.96 o                         
   0   5  27          0.04          2.23         2.85 o                         
   1   5  27         26.86         33.23         3.53 o                         
   2   5  27          7.79          8.12         2.99 o                         
   3   5  27        120.33        126.13         6.65 o                         
   4   5  27          7.44          7.90         3.82 o                         
  -4   6  27        149.26        163.79         9.85 o                         
  -3   6  27          8.28         11.90         3.04 o                         
  -2   6  27        122.30        119.95         6.72 o                         
  -1   6  27        116.09         95.43         6.71 o                         
   0   6  27          3.65          4.68         2.90 o                         
   1   6  27         25.80         21.82         8.32 o                         
   2   6  27         86.74        107.79         6.49 o                         
   3   6  27        122.36        134.76         8.19 o                         
  -8   0  28          4.61          3.74         4.16 o                         
  -7   0  28        121.50        123.93        11.23 o                         
  -6   0  28        207.47        245.74        17.47 o                         
  -5   0  28          8.81         12.48         4.99 o                         
  -4   0  28       1086.72        985.52        58.64 o                         
  -3   0  28        649.70        618.66        27.60 o                         
  -2   0  28        364.25        379.45        18.04 o                         
  -1   0  28        186.64        205.24        15.16 o                         
   0   0  28       1176.30       1198.82        50.57 o                         
   1   0  28       1617.46       1583.57        66.00 o                         
   2   0  28         19.30         19.51         3.99 o                         
   3   0  28         34.07         32.81        10.60 o                         
   4   0  28        293.33        341.45        18.24 o                         
   5   0  28          5.86          4.81         4.91 o                         
   6   0  28         41.79         44.48         5.85 o                         
   7   0  28         53.33         60.14         6.86 o                         
  -8   1  28         55.68         67.38        11.85 o                         
  -7   1  28          0.71         -0.13         2.43 o                         
  -6   1  28        158.29        157.05         7.78 o                         
  -5   1  28          0.55         -0.60         2.58 o                         
  -4   1  28          5.33          8.45         2.87 o                         
  -3   1  28         46.84         55.54         3.92 o                         
  -2   1  28        193.23        173.06         7.16 o                         
  -1   1  28          4.41          3.63         2.33 o                         
   0   1  28         21.76         22.08         2.92 o                         
   1   1  28        572.75        560.24        17.76 o                         
   2   1  28         85.54         90.27         7.28 o                         
   3   1  28        100.70         96.30         5.55 o                         
   4   1  28        336.47        333.50        14.36 o                         
   5   1  28         13.78         10.89         3.52 o                         
   6   1  28        117.40        127.55         6.59 o                         
   7   1  28          0.13         -3.08         3.08 o                         
  -8   2  28          0.08         -1.78         2.99 o                         
  -7   2  28          0.17          2.23         2.18 o                         
  -6   2  28          0.06         -2.19         2.19 o                         
  -5   2  28          0.62         -0.71         2.95 o                         
  -4   2  28          4.18          2.67         2.80 o                         
  -3   2  28         14.11         11.62         2.64 o                         
  -2   2  28        103.55        112.80         5.75 o                         
  -1   2  28        227.93        213.60         8.31 o                         
   0   2  28        223.33        212.40         7.52 o                         
   1   2  28          4.23          6.17         2.49 o                         
   2   2  28        351.72        389.78        15.38 o                         
   3   2  28        103.69         96.09         5.54 o                         
   4   2  28          0.69          1.03         4.46 o                         
   5   2  28        142.79        170.90        10.44 o                         
   6   2  28         28.76         36.97         4.85 o                         
  -8   3  28         79.09         45.33         6.24 o                         
  -7   3  28         40.66         57.28         3.93 o                         
  -6   3  28          0.67          0.75         2.04 o                         
  -5   3  28        203.91        183.75         8.71 o                         
  -4   3  28         15.64         11.74         2.77 o                         
  -3   3  28         98.06        111.78         5.63 o                         
  -2   3  28         65.13         64.89         4.22 o                         
  -1   3  28          2.03         -0.82         2.23 o                         
   0   3  28        741.44        776.12        23.94 o                         
   1   3  28          0.77          3.23         2.72 o                         
   2   3  28         44.97         51.67         6.00 o                         
   3   3  28          2.51          3.94         2.82 o                         
   4   3  28        129.19        151.19         8.73 o                         
   5   3  28        112.79        121.39         7.44 o                         
   6   3  28        213.31        229.51        11.26 o                         
  -7   4  28         21.95         32.79         4.79 o                         
  -6   4  28          2.77          2.94         2.21 o                         
  -5   4  28        179.68        193.02        10.07 o                         
  -4   4  28          9.61          9.55         2.82 o                         
  -3   4  28         22.56         15.55         5.70 o                         
  -2   4  28         80.06         53.17         4.68 o                         
  -1   4  28         21.70         19.83         3.88 o                         
   0   4  28         23.73         24.54         3.32 o                         
   1   4  28         91.35        105.33         6.58 o                         
   2   4  28        109.11        108.59         6.73 o                         
   3   4  28          0.00         -1.43         2.41 o                         
   4   4  28         64.26         76.61         7.82 o                         
   5   4  28        109.17        133.19         9.68 o                         
  -6   5  28          0.18          1.21         3.60 o                         
  -5   5  28         24.92         34.43         4.38 o                         
  -4   5  28          3.86          5.69         3.04 o                         
  -3   5  28         26.16         15.06         3.16 o                         
  -2   5  28        267.65        273.81        11.59 o                         
  -1   5  28         66.90         75.13         5.19 o                         
   0   5  28         12.99          9.70         3.02 o                         
   1   5  28        141.21        143.74         9.77 o                         
   2   5  28          4.07          2.61         2.84 o                         
   3   5  28        118.15        121.15        11.40 o                         
   4   5  28          8.02          4.39         3.19 o                         
  -4   6  28         18.88         20.74         4.78 o                         
  -3   6  28         70.51         93.11         7.11 o                         
  -2   6  28          0.90          5.68         3.06 o                         
  -1   6  28         78.59         79.14         7.48 o                         
   0   6  28          6.60          3.50         2.69 o                         
   1   6  28          4.69          5.35         2.99 o                         
   2   6  28         57.10         60.12         4.68 o                         
  -8   1  29         11.73         17.64         3.49 o                         
  -7   1  29         18.55         27.18         3.16 o                         
  -6   1  29         23.49         34.90         3.28 o                         
  -5   1  29         77.65         78.83         6.02 o                         
  -4   1  29        184.98        178.24         8.47 o                         
  -3   1  29          2.63          3.87         2.76 o                         
  -2   1  29          0.70          1.18         2.46 o                         
  -1   1  29         41.86         37.62         3.07 o                         
   0   1  29        224.99        227.92         8.58 o                         
   1   1  29        246.14        251.55         9.36 o                         
   2   1  29        459.43        449.18        13.37 o                         
   3   1  29         19.67         29.72         4.20 o                         
   4   1  29         19.87         27.10         4.57 o                         
   5   1  29          0.65         -1.00         3.06 o                         
   6   1  29         37.64         34.19         4.44 o                         
  -8   2  29          7.06          9.15         3.53 o                         
  -7   2  29          6.43          3.09         2.47 o                         
  -6   2  29         11.82          9.16         2.45 o                         
  -5   2  29         31.34         30.58         3.54 o                         
  -4   2  29          2.97          3.77         2.76 o                         
  -3   2  29        218.16        206.06         9.29 o                         
  -2   2  29        267.54        256.95         9.15 o                         
  -1   2  29         76.66         82.91         8.52 o                         
   0   2  29         85.23         84.40         6.07 o                         
   1   2  29        258.60        272.62         8.99 o                         
   2   2  29        124.96        119.72         6.21 o                         
   3   2  29        153.48        159.12         7.29 o                         
   4   2  29         19.92         21.34         5.07 o                         
   5   2  29        328.37        349.98        14.60 o                         
   6   2  29         11.63          8.09         3.91 o                         
  -7   3  29         27.60         26.34         2.64 o                         
  -6   3  29          0.46         -1.40         1.88 o                         
  -5   3  29         12.28          8.01         2.56 o                         
  -4   3  29         32.18         29.39         7.32 o                         
  -3   3  29          0.30          2.64         2.49 o                         
  -2   3  29          0.46          2.90         2.49 o                         
  -1   3  29         37.89         39.11         4.20 o                         
   0   3  29          0.79         -2.01         2.40 o                         
   1   3  29         15.34         11.94         3.33 o                         
   2   3  29         56.55         63.79         4.51 o                         
   3   3  29         15.67         19.33         3.31 o                         
   4   3  29          8.19          4.46         3.64 o                         
   5   3  29          2.80          2.98         3.26 o                         
  -6   4  29         12.62          6.66         2.59 o                         
  -5   4  29          3.11          2.12         2.57 o                         
  -4   4  29         96.70         84.54         5.25 o                         
  -3   4  29         84.95         88.03         9.06 o                         
  -2   4  29          5.51          2.80         2.42 o                         
  -1   4  29         68.67         65.70         7.26 o                         
   0   4  29        119.86        110.21         6.30 o                         
   1   4  29         40.60         29.85         3.24 o                         
   2   4  29          3.79          6.70         2.93 o                         
   3   4  29         38.14         38.36         6.10 o                         
   4   4  29        164.12        153.15        10.89 o                         
  -5   5  29        259.84        277.05        13.78 o                         
  -4   5  29          4.31          3.88         2.98 o                         
  -3   5  29         38.72         41.34        10.40 o                         
  -2   5  29          0.09          3.53         2.90 o                         
  -1   5  29         35.54         48.72         4.29 o                         
   0   5  29          9.00         12.68         3.19 o                         
   1   5  29        131.32        160.04         7.62 o                         
   2   5  29        271.84        254.38        15.57 o                         
   3   5  29         11.50          9.71         2.66 o                         
  -3   6  29          0.18          0.34         3.07 o                         
  -2   6  29         90.32        102.41         6.09 o                         
  -1   6  29        139.96        138.34         7.40 o                         
   0   6  29          0.03          2.00         2.77 o                         
   1   6  29          0.30          0.32         2.60 o                         
  -8   0  30         62.67         85.25         8.32 o                         
  -7   0  30          0.83          1.25         4.16 o                         
  -6   0  30         16.26         15.54         3.96 o                         
  -5   0  30        244.45        260.29        18.30 o                         
  -4   0  30        239.11        226.61        16.63 o                         
  -3   0  30        119.21        106.90         7.89 o                         
  -2   0  30        195.88        193.09        11.07 o                         
  -1   0  30       2407.90       2422.58       142.64 o                         
   0   0  30          3.65          1.31         3.69 o                         
   1   0  30         31.56         46.53         9.98 o                         
   2   0  30       1408.91       1423.24        59.53 o                         
   3   0  30         32.77         42.21         6.59 o                         
   4   0  30        100.76        102.98         9.29 o                         
   5   0  30         27.61         30.77         8.94 o                         
   6   0  30         58.14         87.68         8.53 o                         
  -7   1  30          4.88          5.58         3.08 o                         
  -6   1  30        147.12        162.80         7.87 o                         
  -5   1  30         32.51         29.44         4.06 o                         
  -4   1  30         88.80         78.78         5.88 o                         
  -3   1  30        210.61        211.48         9.44 o                         
  -2   1  30          0.97         -0.50         2.23 o                         
  -1   1  30         25.91         30.81         3.32 o                         
   0   1  30         64.01         63.53         3.71 o                         
   1   1  30        141.66        141.87         5.95 o                         
   2   1  30         16.49         14.10         3.12 o                         
   3   1  30         65.26         57.23         5.70 o                         
   4   1  30         45.49         55.43         5.55 o                         
   5   1  30         21.39         26.51         3.72 o                         
   6   1  30         38.87         51.76         7.44 o                         
  -7   2  30         81.63         94.15         5.51 o                         
  -6   2  30         44.63         36.89         5.36 o                         
  -5   2  30         61.09         61.79        11.22 o                         
  -4   2  30         99.03         95.39         5.82 o                         
  -3   2  30          0.58          0.94         2.59 o                         
  -2   2  30        120.21        124.36         5.45 o                         
  -1   2  30          5.10          5.68         2.61 o                         
   0   2  30         80.05         75.82         8.04 o                         
   1   2  30         63.84         58.57         3.72 o                         
   2   2  30         60.40         56.99         4.36 o                         
   3   2  30         27.04         23.50         4.26 o                         
   4   2  30          0.98         -0.01         3.59 o                         
   5   2  30        160.20        165.70         8.52 o                         
  -7   3  30          1.67         -0.67         2.94 o                         
  -6   3  30          0.81          0.00         1.91 o                         
  -5   3  30        112.76        111.68         6.39 o                         
  -4   3  30         41.89         50.28        22.69 o                         
  -3   3  30          0.11         -2.61         2.61 o                         
  -2   3  30        193.53        186.81         7.59 o                         
  -1   3  30         12.56         10.50         2.59 o                         
   0   3  30         15.17          8.17         2.76 o                         
   1   3  30         33.11         32.75         3.97 o                         
   2   3  30        102.67        113.58         6.11 o                         
   3   3  30        433.28        450.03        16.57 o                         
   4   3  30         35.48         35.98         4.85 o                         
   5   3  30          3.02          2.28         3.01 o                         
  -6   4  30          2.56          0.36         2.37 o                         
  -5   4  30        111.26         99.46         6.75 o                         
  -4   4  30         78.85         74.67         8.38 o                         
  -3   4  30         67.26         86.55         7.44 o                         
  -2   4  30          4.15         -0.37         2.40 o                         
  -1   4  30          3.94          6.69         2.47 o                         
   0   4  30         11.05          5.19         3.36 o                         
   1   4  30        149.35        160.71         6.96 o                         
   2   4  30         16.08         16.81         3.46 o                         
   3   4  30         14.02         18.23         3.07 o                         
   4   4  30          5.42          3.74         4.99 o                         
  -4   5  30          0.18          2.22         2.98 o                         
  -3   5  30        231.42        258.32        13.49 o                         
  -2   5  30         22.50         29.17         3.64 o                         
  -1   5  30         18.66         17.36         3.33 o                         
   0   5  30         37.04         34.19         6.88 o                         
   1   5  30        199.29        190.36         9.95 o                         
   2   5  30         13.67         11.02         2.63 o                         
  -7   1  31         24.33         22.07         3.67 o                         
  -6   1  31         29.24         26.07         3.34 o                         
  -5   1  31          4.09          0.78         3.01 o                         
  -4   1  31        197.10        210.58        11.02 o                         
  -3   1  31        124.78        112.74         7.49 o                         
  -2   1  31        468.09        470.85        15.36 o                         
  -1   1  31         69.67         74.61         4.79 o                         
   0   1  31         69.42         65.92         5.55 o                         
   1   1  31        205.10        189.62         7.14 o                         
   2   1  31          1.43          4.26         2.96 o                         
   3   1  31        394.01        443.88        17.73 o                         
   4   1  31        216.41        212.70         9.39 o                         
   5   1  31         13.45          9.03         3.17 o                         
  -7   2  31          2.41          1.52         2.45 o                         
  -6   2  31        131.39        145.98         7.21 o                         
  -5   2  31          0.13         -0.27         3.01 o                         
  -4   2  31         24.24         28.15         3.47 o                         
  -3   2  31          2.00          1.16         2.57 o                         
  -2   2  31          3.03          5.51         2.52 o                         
  -1   2  31         45.43         38.47         3.72 o                         
   0   2  31        397.08        409.28        13.58 o                         
   1   2  31        196.65        198.08         8.10 o                         
   2   2  31         26.15         34.39         3.69 o                         
   3   2  31        115.42        121.77         7.73 o                         
   4   2  31          0.64         -1.12         3.46 o                         
   5   2  31        264.68        285.01        10.83 o                         
  -6   3  31         21.16         24.18         4.10 o                         
  -5   3  31         11.20          6.13         2.47 o                         
  -4   3  31         10.32          6.91         2.97 o                         
  -3   3  31          1.97          3.03         2.55 o                         
  -2   3  31         34.78         34.56         4.44 o                         
  -1   3  31        107.07        106.68         8.04 o                         
   0   3  31          5.68          4.26         2.37 o                         
   1   3  31         17.73         14.24         3.07 o                         
   2   3  31          0.06         -0.35         2.72 o                         
   3   3  31         18.01         15.32         3.78 o                         
   4   3  31         40.13         37.03         4.39 o                         
  -5   4  31         61.73         63.04         4.32 o                         
  -4   4  31         30.33         26.33         3.33 o                         
  -3   4  31         29.91         37.22         4.46 o                         
  -2   4  31         27.46         23.32         2.95 o                         
  -1   4  31         84.82         72.85        12.07 o                         
   0   4  31         32.57         41.04         3.95 o                         
   1   4  31         41.07         37.34         3.27 o                         
   2   4  31        100.46        106.67         7.56 o                         
   3   4  31          0.82          1.81         2.81 o                         
  -3   5  31        474.22        475.71        21.91 o                         
  -2   5  31         20.06         24.06         6.24 o                         
  -1   5  31         32.82         34.55         3.68 o                         
   0   5  31        152.32        152.88        12.61 o                         
   1   5  31         28.33         19.68         7.69 o                         
  -7   0  32          3.61          3.74         4.16 o                         
  -6   0  32         10.70          9.36         3.23 o                         
  -5   0  32        421.73        449.13        65.29 o                         
  -4   0  32        123.93        128.50        11.64 o                         
  -3   0  32         67.70         55.31         6.65 o                         
  -2   0  32        803.97        825.70        35.98 o                         
  -1   0  32        187.34        175.98        11.64 o                         
   0   0  32          7.02          7.32         3.46 o                         
   1   0  32        443.91        421.76        19.81 o                         
   2   0  32        373.85        398.00        20.10 o                         
   3   0  32        100.04        126.21         9.88 o                         
   4   0  32        168.25        169.14        11.58 o                         
   5   0  32          0.44          0.21         4.01 o                         
  -7   1  32         18.37         15.01         3.23 o                         
  -6   1  32          2.16          2.37         2.58 o                         
  -5   1  32         20.41         24.76         3.77 o                         
  -4   1  32         11.21         10.40         3.53 o                         
  -3   1  32         17.02         14.48         3.12 o                         
  -2   1  32         33.01         28.45         3.07 o                         
  -1   1  32          1.60          1.05         2.45 o                         
   0   1  32        356.35        351.95        12.11 o                         
   1   1  32          3.23          5.87         2.51 o                         
   2   1  32          3.91          2.26         2.80 o                         
   3   1  32         82.08         87.73         6.76 o                         
   4   1  32         96.18        130.23         6.96 o                         
   5   1  32         87.94         86.11         5.30 o                         
  -6   2  32          4.71          0.50         2.47 o                         
  -5   2  32          6.25          5.15         2.54 o                         
  -4   2  32         90.17         79.66         7.70 o                         
  -3   2  32          0.22         -1.25         2.54 o                         
  -2   2  32         65.63         47.51         3.91 o                         
  -1   2  32         53.90         65.41         3.74 o                         
   0   2  32          3.84          3.22         2.46 o                         
   1   2  32        358.14        369.42        14.67 o                         
   2   2  32          1.29          7.04         2.99 o                         
   3   2  32        148.59        160.23         8.66 o                         
   4   2  32         20.00         11.79         3.48 o                         
  -5   3  32         32.71         30.66         4.68 o                         
  -4   3  32         27.70         32.03         3.40 o                         
  -3   3  32          2.66          4.49         2.62 o                         
  -2   3  32         50.20         41.31         4.25 o                         
  -1   3  32        218.55        208.94         8.07 o                         
   0   3  32         37.87         33.71         3.16 o                         
   1   3  32         20.83         28.65         3.56 o                         
   2   3  32         38.49         43.81         6.50 o                         
   3   3  32        181.16        186.57        11.02 o                         
  -4   4  32         33.60         27.12         3.13 o                         
  -3   4  32         24.29         26.20         3.29 o                         
  -2   4  32         80.72         81.11        12.45 o                         
  -1   4  32         33.51         29.56         4.80 o                         
   0   4  32          0.04          2.11         2.55 o                         
   1   4  32        154.28        150.98         6.62 o                         
   2   4  32         22.64         22.98         3.12 o                         
  -1   5  32         21.97         19.39         4.28 o                         
   0   5  32         72.19         67.37         7.49 o                         
  -6   1  33          7.35         13.55         3.10 o                         
  -5   1  33         12.07         13.76         3.42 o                         
  -4   1  33          0.74          4.83         3.33 o                         
  -3   1  33        140.94        129.89         6.91 o                         
  -2   1  33        159.08        165.30         7.09 o                         
  -1   1  33         21.04         17.58         3.09 o                         
   0   1  33         71.95         71.35         4.37 o                         
   1   1  33        301.29        274.32        11.30 o                         
   2   1  33        166.11        178.51         8.20 o                         
   3   1  33         38.30         38.74         5.76 o                         
   4   1  33          2.92          0.23         2.70 o                         
  -5   2  33         36.91         41.50         3.89 o                         
  -4   2  33          0.82          4.27         2.86 o                         
  -3   2  33        123.57        127.11         8.53 o                         
  -2   2  33         17.38         13.87         3.10 o                         
  -1   2  33         76.25         89.94         5.48 o                         
   0   2  33          8.79         10.24         2.57 o                         
   1   2  33         16.15         15.88         4.00 o                         
   2   2  33         80.67        101.61         8.07 o                         
   3   2  33        319.32        316.66        13.37 o                         
  -5   3  33          0.23         -2.26         2.26 o                         
  -4   3  33          2.99          2.81         2.44 o                         
  -3   3  33         19.24         18.80         4.10 o                         
  -2   3  33          0.22          2.47         2.51 o                         
  -1   3  33        234.37        246.86        10.05 o                         
   0   3  33        143.32        140.67         6.40 o                         
   1   3  33          0.98          1.64         2.52 o                         
   2   3  33          3.15          4.00         2.75 o                         
   3   3  33         20.68         21.56         4.57 o                         
  -3   4  33          2.35          1.33         2.50 o                         
  -2   4  33         87.53        101.03         9.15 o                         
  -1   4  33        189.61        196.39         8.83 o                         
   0   4  33          6.90          8.88         2.91 o                         
   1   4  33         68.47         77.79         5.20 o                         
  -5   0  34         35.57         29.53         4.99 o                         
  -4   0  34        314.41        293.14        19.96 o                         
  -3   0  34        326.19        290.23        19.96 o                         
  -2   0  34         47.84         44.64         5.08 o                         
  -1   0  34         53.00         70.30         6.86 o                         
   0   0  34         36.15         37.58         9.36 o                         
   1   0  34        502.70        524.00        19.72 o                         
   2   0  34          0.74         -2.01         4.22 o                         
   3   0  34        561.61        572.61        39.09 o                         
  -5   1  34          0.85          0.35         2.47 o                         
  -4   1  34        273.08        284.91        17.17 o                         
  -3   1  34          0.36          0.35         6.86 o                         
  -2   1  34          0.36          2.17         2.67 o                         
  -1   1  34         19.74         17.43         2.60 o                         
   0   1  34         26.69         26.57         3.05 o                         
   1   1  34          2.25          0.88         3.18 o                         
   2   1  34         11.20         12.66         4.47 o                         
   3   1  34        247.91        259.07        10.15 o                         
  -5   2  34          3.01          1.57         2.58 o                         
  -4   2  34         12.02         11.68         3.19 o                         
  -3   2  34          1.40          0.25         2.38 o                         
  -2   2  34         10.65         13.56         2.91 o                         
  -1   2  34         96.96         83.18         9.31 o                         
   0   2  34         50.75         50.70         3.61 o                         
   1   2  34          6.02          2.19         2.87 o                         
   2   2  34         41.04         40.52         5.14 o                         
   3   2  34         54.35         37.43         6.24 o                         
  -4   3  34          0.74         -0.36         2.41 o                         
  -3   3  34         83.66         74.24        11.22 o                         
  -2   3  34          0.06          2.12         2.44 o                         
  -1   3  34         18.03         23.10         3.90 o                         
   0   3  34         14.83         18.29         2.99 o                         
   1   3  34        161.08        154.39         6.66 o                         
   2   3  34        145.53        138.02         7.34 o                         
  -4   1  35         49.04         59.41         5.00 o                         
  -3   1  35         22.75         21.02         6.03 o                         
  -2   1  35          0.33         -1.89         2.38 o                         
  -1   1  35         11.80          4.54         2.36 o                         
   0   1  35         20.53         19.96         3.00 o                         
   1   1  35         17.40         10.38         2.81 o                         
   2   1  35         75.70         62.61         4.99 o                         
  -4   2  35         10.49         11.08         2.76 o                         
  -3   2  35          9.47          9.80         3.08 o                         
  -2   2  35          0.00         -0.96         3.07 o                         
  -1   2  35         16.55         12.81         2.91 o                         
   0   2  35         16.46         17.26         3.17 o                         
   1   2  35        113.12        106.66         6.52 o                         
   2   2  35         19.11         14.69         3.67 o                         
  -2   3  35         10.37          9.48         3.31 o                         
  -1   3  35         17.03         26.84         6.24 o                         
   0   3  35          0.26          1.97         4.68 o                         
  -3   0  36          7.26          6.65         4.16 o                         
  -2   0  36          5.84          7.07         4.16 o                         
  -1   0  36        130.10        146.75        24.95 o                         
   0   0  36         14.55          2.63         2.91 o                         
   1   0  36        176.89        171.75        15.80 o                         
  -3   1  36         95.90         91.32         6.15 o                         
  -2   1  36         17.20         16.54         2.95 o                         
  -1   1  36         68.28         64.23        11.03 o                         
   0   1  36          6.63          5.60         3.05 o                         
   1   1  36         46.60         48.66         7.90 o                         
  -2   2  36         14.41         12.19         2.87 o                         
  -1   2  36         27.31         23.63         6.24 o                         
   0   2  36         11.39          8.69         3.13 o                         
                                                                                
